# Supplementary material for: Identification of the vernalization gene VRN-B1 responsible for heading date variation by QTL mapping using a RIL population in wheat
Source: BMC Plant Biol. 2020 Jul 13;20:331. doi: 10.1186/s12870-020-02539-5 (PMC7359472; doi:10.1186/s12870-020-02539-5)
Supplement: Supplementary file 13 — Additional file 13: Table S1. HD variation in RILs, WT and parent lines. [file 12870_2020_2539_MOESM13_ESM.xlsx]

## Sheet: Table S1
HD variation in RILs, WT and parental lines.
Years	Lines	Maximum	Minimum	Meana	Range	CV%
2016	eh1	203	202	202.4±0.52d	1	0.26
	WT	212	212	212a	0	0
	LX987	209	207	208.2±0.68b	2	0.38
	RIL	210	202	205.7±1.82c	8	0.88
2017	eh1	200	197	198.1±1.20d	3	0.6
	WT	212	212	212a	0	0
	LX987	208	205	206.7±1.34b	3	0.65
	RIL	210	197	202.6±3.01c	13	1.49
2018	eh1	210	207	208.8±0.52d	3	0.38
	WT	218	218	218a	0	0
	LX987	213	211	212.3±0.79b	2	0.32
	RIL	215	206	210.64±1.54c	9	0.73
a Numbers followed by different letters indicate significantly different (P < 0.01) using T test
CV : Coefficient of Variation
