# Supplementary material for: Identification of the vernalization gene VRN-B1 responsible for heading date variation by QTL mapping using a RIL population in wheat
Source: BMC Plant Biol. 2020 Jul 13;20:331. doi: 10.1186/s12870-020-02539-5 (PMC7359472; doi:10.1186/s12870-020-02539-5)
Supplement: Supplementary file 14 — Additional file 14: Table S2. Heading date of RIL lines in 2016, 2017 and 2018. [file 12870_2020_2539_MOESM14_ESM.xlsx]

## Sheet: Sheet1
Table S2. Heading date of RIL lines in 2016, 2017 and 2018.
RILs	2018	2017	2016
RIL1	210	205	206
RIL2	210	203	206
RIL3	212	207	208
RIL4	212	207	208
RIL5	210	203	206
RIL6	210	203	206
RIL7	214	205	206
RIL8	210	198	206
RIL9	211	207	206
RIL10	211	207	207
RIL11	212	200	206
RIL12	210	203	204
RIL13	212	205	206
RIL14	210	201	205
RIL15	208	198	202
RIL16	210	205	208
RIL17	207	197	202
RIL18	207	200	202
RIL19	209	201	206
RIL20	210	204	206
RIL21	211	203	203
RIL22	211	205	207
RIL23	210	201	204
RIL24	212	206	207
RIL25	215	201	206
RIL26	209	201	206
RIL27	211	201	205
RIL28	212	201	208
RIL29	211	202	207
RIL30	212	207	208
RIL31	212	206	206
RIL32	210	201	206
RIL33	210	199	204
RIL34	211	205	206
RIL35	211	206	205
RIL36	209	198	205
RIL37	211	204	206
RIL38	210	201	205
RIL39	209	201	203
RIL40	212	201	208
RIL41	210	201	203
RIL42	209	199	203
RIL43	208	201	206
RIL44	208	199	202
RIL45	208	200	205
RIL46	212	201	207
RIL47	206	201	203
RIL48	209	201	205
RIL49	212	201	204
RIL50	212	202	206
RIL51	209	202	205
RIL52	211	202	206
RIL53	211	202	206
RIL54	208	199	206
RIL55	211	206	207
RIL56	208	200	206
RIL57	207	201	203
RIL58	210	200	205
RIL59	208	201	204
RIL60	207	201	202
RIL61	207	199	203
RIL62	210	202	206
RIL63	207	199	203
RIL64	211	206	207
RIL65	209	201	206
RIL66	210	202	205
RIL67	210	199	205
RIL68	211	202	206
RIL69	212	202	207
RIL70	213	204	208
RIL71	209	202	205
RIL72	209	199	204
RIL73	211	206	207
RIL74	211	207	208
RIL75	211	202	206
RIL76	209	199	203
RIL77	209	204	207
RIL78	208	202	206
RIL79	210	197	203
RIL80	211	205	208
RIL81	210	202	206
RIL82	210	201	205
RIL83	211	202	207
RIL84	210	205	207
RIL85	210	201	206
RIL86	210	205	206
RIL87	210	199	205
RIL88	211	201	207
RIL89	211	206	208
RIL90	210	202	206
RIL91	211	203	206
RIL92	211	205	206
RIL93	210	203	205
RIL94	211	200	206
RIL95	211	203	206
RIL96	210	203	205
RIL97	210	200	204
RIL98	211	203	207
RIL99	208	199	203
RIL100	209	200	203
RIL101	209	199	203
RIL102	213	205	206
RIL103	210	202	205
RIL104	213	206	208
RIL105	212	206	208
RIL106	212	206	208
RIL107	210	199	205
RIL108	210	202	206
RIL109	212	202	208
RIL110	212	202	208
RIL111	211	199	206
RIL112	210	199	205
RIL113	210	201	205
RIL114	211	204	207
RIL115	213	201	209
RIL116	211	202	208
RIL117	212	201	205
RIL118	210	203	207
RIL119	212	201	209
RIL120	209	197	202
RIL121	210	204	204
RIL122	210	203	205
RIL123	210	203	204
RIL124	212	203	205
RIL125	209	199	204
RIL126	211	202	206
RIL127	212	205	204
RIL128	213	201	209
RIL129	210	201	206
RIL130	209	199	203
RIL131	209	203	202
RIL132	211	201	206
RIL133	210	199	203
RIL134	211	203	203
RIL135	210	201	202
RIL136	211	200	204
RIL137	210	199	203
RIL138	211	201	206
RIL139	213	202	206
RIL140	212	201	209
RIL141	210	202	205
RIL142	211	204	206
RIL143	210	202	202
RIL144	211	202	205
RIL145	211	204	207
RIL146	210	205	207
RIL147	209	199	204
RIL148	210	202	205
RIL149	209	199	203
RIL150	211	202	206
RIL151	211	205	208
RIL152	211	205	209
RIL153	212	201	209
RIL154	209	202	206
RIL155	210	202	204
RIL156	211	205	206
RIL157	208	199	203
RIL158	211	201	209
RIL159	213	201	207
RIL160	208	199	202
RIL161	211	202	205
RIL162	210	202	205
RIL163	209	202	204
RIL164	210	202	207
RIL165	213	200	208
RIL166	210	202	206
RIL167	211	205	205
RIL168	212	204	208
RIL169	209	202	206
RIL170	210	204	209
RIL171	211	201	207
RIL172	210	204	207
RIL173	214	201	207
RIL174	211	204	207
RIL175	210	205	206
RIL176	208	199	205
RIL177	209	204	206
RIL178	208	199	203
RIL179	208	199	204
RIL180	210	201	206
RIL181	210	201	205
RIL182	212	201	207
RIL183	210	199	206
RIL184	209	201	204
RIL185	211	201	207
RIL186	213	201	208
RIL187	209	201	206
RIL188	211	204	206
RIL189	210	201	207
RIL190	211	201	205
RIL191	210	202	207
RIL192	211	202	207
RIL193	209	204	204
RIL194	210	204	207
RIL195	209	200	205
RIL196	211	201	205
RIL197	210	199	204
RIL198	210	202	206
RIL199	212	200	209
RIL200	209	201	202
RIL201	212	204	208
RIL202	210	198	205
RIL203	211	202	207
RIL204	213	202	209
RIL205	209	200	204
RIL206	211	198	205
RIL207	211	200	205
RIL208	212	204	207
RIL209	212	200	205
RIL210	210	198	205
RIL211	210	201	202
RIL212	214	200	209
RIL213	210	200	204
RIL214	215	206	208
RIL215	210	200	203
RIL216	210	201	203
RIL217	210	202	205
RIL218	210	202	205
RIL219	213	206	209
RIL220	210	202	207
RIL221	210	202	205
RIL222	211	200	202
RIL223	209	199	205
RIL224	213	202	205
RIL225	210	201	206
RIL226	213	202	205
RIL227	210	201	203
RIL228	213	201	208
RIL229	211	200	208
RIL230	210	202	206
RIL231	208	203	206
RIL232	211	204	208
RIL233	212	201	207
RIL234	212	201	206
RIL235	211	202	207
RIL236	213	201	206
RIL237	209	200	204
RIL238	207	201	203
RIL239	213	206	208
RIL240	209	200	202
RIL241	211	204	208
RIL242	212	201	206
RIL243	210	203	205
RIL244	211	201	207
RIL245	213	200	207
RIL246	210	201	204
RIL247	211	200	207
RIL248	213	200	208
RIL249	212	200	207
RIL250	213	206	209
RIL251	210	200	205
RIL252	211	202	206
RIL253	210	200	204
RIL254	211	200	206
RIL255	212	203	206
RIL256	210	203	205
RIL257	213	206	206
RIL258	210	203	207
RIL259	211	203	205
RIL260	213	200	208
RIL261	214	201	209
RIL262	211	202	206
RIL263	210	203	206
RIL264	211	204	207
RIL265	212	202	208
RIL266	210	204	206
RIL267	211	202	205
RIL268	208	201	204
RIL269	211	201	207
RIL270	211	206	203
RIL271	212	202	206
RIL272	210	199	206
RIL273	212	201	207
RIL274	210	200	206
RIL275	211	201	206
RIL276	210	200	204
RIL277	213	207	207
RIL278	208	200	205
RIL279	212	201	208
RIL280	207	201	202
RIL281	211	200	206
RIL282	209	201	202
RIL283	209	200	206
RIL284	213	203	208
RIL285	212	205	208
RIL286	214	206	207
RIL287	211	201	207
RIL288	213	201	206
RIL289	210	201	206
RIL290	212	205	207
RIL291	215	207	210
RIL292	211	200	206
RIL293	214	200	208
RIL294	213	205	208
RIL295	213	204	206
RIL296	210	203	206
RIL297	210	204	206
RIL298	211	202	205
RIL299	211	203	206
RIL300	209	200	203
RIL301	210	200	204
RIL302	211	201	206
RIL303	211	201	203
RIL304	211	201	202
RIL305	213	203	206
RIL306	214	202	206
RIL307	211	202	206
RIL308	213	200	206
RIL309	210	203	205
RIL310	211	204	206
RIL311	213	200	209
RIL312	214	200	209
RIL313	213	202	204
RIL314	208	197	204
RIL315	213	204	206
RIL316	208	201	203
RIL317	210	202	206
RIL318	209	201	205
RIL319	212	201	209
RIL320	209	201	203
RIL321	209	201	205
RIL322	210	202	206
RIL323	209	201	203
RIL324	209	201	203
RIL325	209	201	204
RIL326	210	203	206
RIL327	211	202	206
RIL328	209	201	204
RIL329	209	200	204
RIL330	210	202	207
RIL331	210	201	204
RIL332	209	199	205
RIL333	210	200	205
RIL334	211	202	207
RIL335	213	201	208
RIL336	209	201	206
RIL337	213	204	210
RIL338	211	202	206
RIL339	209	200	202
RIL340	210	200	204
RIL341	209	198	202
RIL342	210	198	204
RIL343	210	201	208
RIL344	209	201	206
RIL345	211	203	207
RIL346	211	203	207
RIL347	211	201	208
RIL348	210	201	204
RIL349	211	203	207
RIL350	210	200	206
RIL351	211	200	205
RIL352	209	199	206
RIL353	212	204	206
RIL354	210	200	205
RIL355	211	203	206
RIL356	211	200	205
RIL357	211	200	205
RIL358	211	200	206
RIL359	209	200	202
RIL360	213	207	207
RIL361	210	203	204
RIL362	211	202	206
RIL363	211	201	207
RIL364	211	201	208
RIL365	210	201	206
RIL366	211	201	208
RIL367	211	201	206
RIL368	210	200	205
RIL369	211	203	208
RIL370	212	201	208
RIL371	214	201	208
RIL372	211	201	206
RIL373	210	199	206
RIL374	211	202	207
RIL375	212	201	207
RIL376	213	201	208
RIL377	211	201	205
RIL378	210	201	205
RIL379	207	201	202
RIL380	209	201	202
RIL381	210	200	202
RIL382	210	200	204
RIL383	211	201	203
RIL384	211	201	207
RIL385	211	204	206
RIL386	212	201	208
RIL387	211	204	206
RIL388	210	201	206
RIL389	212	204	207
RIL390	213	203	208
RIL391	211	201	206
RIL392	210	200	203
RIL393	211	201	208
RIL394	210	203	206
RIL395	211	203	206
RIL396	213	201	208
RIL397	213	203	207
RIL398	212	201	208
RIL399	213	201	209
RIL400	209	197	203
