# Supplementary material for: Identification of the vernalization gene VRN-B1 responsible for heading date variation by QTL mapping using a RIL population in wheat
Source: BMC Plant Biol. 2020 Jul 13;20:331. doi: 10.1186/s12870-020-02539-5 (PMC7359472; doi:10.1186/s12870-020-02539-5)
Supplement: Supplementary file 15 — Additional file 15: Table S3. Primers used for mapping and variant identification. [file 12870_2020_2539_MOESM15_ESM.xlsx]

## Sheet: Table S3
Table S3. Primers used for mappping and variant identification
Marker name	Forward A (5'-----3')	Forward B (5'-----3')	Reverse (5'-----3')	Prod. size (bp)	Function
ch1	GTACAGCAGGACATAGGTAAACC	GTACAGCAGGACATAGGTAAACA	GGAGGGTATTAGGATGCTTCAGAAT	72	mapping
ch2	AAACACCTGATAACCACCTAAAAAT	AAACACCTGATAACCACCTAAAAAG	ATCCCCGGATGGCCAGGA	50	mapping
ch3	TCACGTTTTCCCAGCTCCAG	TCACGTTTTCCCAGCTCCAA	TCGATCTTCGGTGCAGTTTTTA	77	mapping
ch4	ACTCGTATTCCTGAGCAATGAAG	ACTCGTATTCCTGAGCAATGAAA	GAAAGTGGTCTGAGTTCTCCAG	50	mapping
ch5	GAGAAATCACGAGCTTCCCA	GAGAAATCACGAGCTTCCCG	TTCCGGTCTTTTAACCATATTGC	72	mapping
bs13	TCCAGGAGAGAAAAGGAAGAAAATA	TCCAGGAGAGAAAAGGAAGAAAATG	ACGACTGTAGTACCTTCAAGTAG	73	mapping
bs41	GAAAAGCCTGATGTTTGGACATA	GAAAAGCCTGATGTTTGGACATG	GTTCACCTCATTCTTCTTACAATGT	66	mapping
bs42	GGAGTGGCACCTAGAGGCTG	GGAGTGGCACCTAGAGGCTA	TAGGTAGCCGACTAGTAGTTGAT	50	mapping
ch6	CTTAGCATTATAGTCGACTCTGGAG	CTTAGCATTATAGTCGACTCTGGAC	TGTGTCGTTCCATCCTCAATCCT	50	mapping
ch9	GGCACACAAATATGCAGAAGGT	GGCACACAAATATGCAGAAGGC	GCTGGACCATGTATTCATCTGCTTG	50	mapping
ch11	AGAGTTGACGACTTGAGAGCT	AGAGTTGACGACTTGAGAGCC	GACAACTGTCCAACCAAGAACTTG	50	mapping
ch24	ACATCAATATACAGCTACCTGGCAT	ACATCAATATACAGCTACCTGGCAC	AGAGGCTCTAGATACACATAACTGC	50	mapping
ch13	CTATCTTTTGCGAGTGTGTTGC	CTATCTTTTGCGAGTGTGTTGA	GAAAGAGCTAAATTGAGTTGCAATG	66	mapping
ch14	CGGTGTCTTTTTCAGTGCTTCT	CGGTGTCTTTTTCAGTGCTTCG	ATATAGTCCAGTGAGGGAGAAAATT	52	mapping
ch12	TGCATGTGTTGTCGGTCTAT	TGCATGTGTTGTCGGTCTAG	AGCTTAGTCAGATATTCCTAGGC	60	mapping
ch8	TGACTAAAACCCGTCTTGCG	TGACTAAAACCCGTCTTGCA	GGATTGATGTACTCTAGTCAGTTTG	95	mapping
ch10	CAGGATCAGCACCCCCTTG	CAGGATCAGCACCCCCTTC	ACAAAGCTCGCATTTGTTGT	107	mapping
bs22	GTACAAGCCGGTGAAGCAC	GTACAAGCCGGTGAAGCAT	GAACCTCGACGAGTGGGTA	58	mapping
ch16	TTTCCGCTGTGACTTTCTCCTTG	TTTCCGCTGTGACTTTCTCCTTA	TTGCCTGCAGAAGTTTATAGATAAC	50	mapping
ch19	TCTGATGATGAAGATGGTGAATTA	TCTGATGATGAAGATGGTGAATTG	GCAGCTTTAGCCACTTTAAGTTTT	59	mapping
TavBI	TCGGTAGCTGTTTCCATCCGTT		CCTCAGCGACGTTGTCCCA	1081	identification
TavBII	GCACATCAGTTTTCCCGTCGT		TGCTGCTCCATTTGCGCTTC	1129	identification
