# Supplementary material for: Identification of the vernalization gene VRN-B1 responsible for heading date variation by QTL mapping using a RIL population in wheat
Source: BMC Plant Biol. 2020 Jul 13;20:331. doi: 10.1186/s12870-020-02539-5 (PMC7359472; doi:10.1186/s12870-020-02539-5)
Supplement: Supplementary file 16 — Additional file 16: Table S4. Genotype and days to heading of RILs used in RNA pooling. [file 12870_2020_2539_MOESM16_ESM.xlsx]

## Sheet: Table S4
Table S4. Genotype and HD of RILs used in RNA pooling
Late heading bulk					Early heading bulk
Number	HD (2016)	HD (2017)	HD (2018)	genotype	Number	HD (2016)	HD (2017)	HD (2018)	genotype
1	208	207	212	vrn-B1	1	202	198	208	Vrn-B1
2	208	207	211	vrn-B1	2	202	197	207	Vrn-B1
3	208	206	211	vrn-B1	3	202	199	208	Vrn-B1
4	209	206	213	vrn-B1	4	202	198	207	Vrn-B1
5	209	209	212	vrn-B1	5	202	198	210	Vrn-B1
6	209	206	212	vrn-B1	6	202	198	210	Vrn-B1
7	209	206	211	vrn-B1	7	202	197	209	Vrn-B1
8	208	207	213	vrn-B1	8	202	198	209	Vrn-B1
9	208	206	213	vrn-B1	9	202	198	207	Vrn-B1
10	209	207	214	vrn-B1	10	202	198	209	Vrn-B1
11	208	208	215	vrn-B1	11	202	198	210	Vrn-B1
12	209	208	213	vrn-B1	12	203	199	209	Vrn-B1
13	208	209	213	vrn-B1	13	203	198	206	Vrn-B1
14	208	209	213	vrn-B1	14	203	199	207	Vrn-B1
15	207	207	212	vrn-B1	15	203	199	208	Vrn-B1
16	210	207	215	vrn-B1	16	203	199	209	Vrn-B1
17	209	207	214	vrn-B1	17	203	199	210	Vrn-B1
18	209	207	213	vrn-B1	18	203	198	207	Vrn-B1
19	209	207	212	vrn-B1	19	203	197	208	Vrn-B1
20	208	207	214	Vrn-B1	20	203	198	209	Vrn-B1
21	208	210	215	vrn-B1	21	203	198	209	Vrn-B1
22	209	207	211	vrn-B1
