# Supplementary material for: Identification of the vernalization gene VRN-B1 responsible for heading date variation by QTL mapping using a RIL population in wheat
Source: BMC Plant Biol. 2020 Jul 13;20:331. doi: 10.1186/s12870-020-02539-5 (PMC7359472; doi:10.1186/s12870-020-02539-5)
Supplement: Supplementary file 17 — Additional file 17: Table S5. Differentially expressed genes in parents and heading pools. [file 12870_2020_2539_MOESM17_ESM.xlsx]

## Sheet: up(B1_vs_B2)
Up-regulated DEGs in B1.vs.B1
Gene_id	readcount_B1	readcount_B2	log2 (Fold Change)	FDR	Gene description
TraesCS1D01G196000	339	44	2.90942	7.61889e-09	predicted protein [Hordeum vulgare subsp. vulgare]
TraesCS4A01G495100	1142	2	7.95824	0	Cycloartenol synthase [Aegilops tauschii]
TraesCS1D01G169200	38	0	3.93596	1.16681e-05	hypothetical protein F775_27180 [Aegilops tauschii]
TraesCS7A01G504400	52	9	2.25951	0.00235357	predicted protein [Hordeum vulgare subsp. vulgare]
TraesCSU01G032900	2986	427	2.83728	2.23775e-09	type 2 non specific lipid transfer protein precursor [Triticum aestivum]
TraesCS1A01G036700	53	11	2.05853	0.00617147	Sex determination protein tasselseed-2 [Triticum urartu]
TraesCS2B01G187800	62	12	2.17335	0.00187219	predicted protein [Hordeum vulgare subsp. vulgare]
TraesCSU01G107600	120	18	2.60414	6.8664e-06	predicted protein [Hordeum vulgare subsp. vulgare]
Triticum_aestivum_newGene_21534	54	3	3.34499	7.58892e-06	Ferredoxin-dependent glutamate synthase, chloroplastic [Aegilops tauschii]
TraesCS3B01G205500	259	61	2.07692	8.2525e-05	PREDICTED: beta-glucosidase 10-like isoform X1 [Brachypodium distachyon]
TraesCS4D01G295300	507	27	4.13883	6.66134e-16	hypothetical protein F775_05497 [Aegilops tauschii]
TraesCS5D01G017700	32	1	3.25528	0.000439424	hypothetical protein F775_28231 [Aegilops tauschii]
TraesCS4B01G051200	178	9	3.9843	6.53155e-12	predicted protein [Hordeum vulgare subsp. vulgare]
TraesCS3D01G262900	80	16	2.18108	0.000702091	unnamed protein product [Triticum aestivum]
TraesCS3D01G366200	67	0	4.71273	2.45661e-09	hypothetical protein F775_04868 [Aegilops tauschii]
TraesCS2A01G204800	7355	1619	2.221	1.64281e-05	Chlorophyll a-b binding protein of LHCII type III, chloroplastic [Aegilops tauschii]
Triticum_aestivum_newGene_7762	50	4	3.00728	6.58582e-05	hypothetical protein TRIUR3_26090 [Triticum urartu]
TraesCS3B01G090200	220	16	3.61071	3.63694e-11	unnamed protein product [Triticum aestivum]
TraesCS5B01G525600	670	27	4.53918	0	Phospholipase D delta [Triticum urartu]
TraesCS5B01G009100	124	20	2.51756	1.19012e-05	hypothetical protein F775_43366 [Aegilops tauschii]
TraesCS7D01G261100	444	22	4.21414	6.66134e-16	PREDICTED: 65-kDa microtubule-associated protein 8 [Brachypodium distachyon]
TraesCS3A01G265900	533	64	3.04419	4.63727e-10	unnamed protein product [Triticum aestivum]
TraesCS7D01G385700	124	2	4.78232	1.17784e-12	predicted protein [Hordeum vulgare subsp. vulgare]
TraesCS7A01G465400	39	5	2.46934	0.00313171	hypothetical protein F775_07605 [Aegilops tauschii]
TraesCS5A01G508500	182	8	4.14445	1.45783e-12	Peptide transporter PTR3-A [Triticum urartu]
TraesCS3A01G005900	290	42	2.74919	7.01644e-08	predicted protein [Hordeum vulgare subsp. vulgare]
TraesCS3D01G085000	287	49	2.52456	7.77341e-07	unnamed protein product [Triticum aestivum]
TraesCS2D01G210400	1115	80	3.79521	3.33067e-15	uncharacterized protein LOC100280977 [Zea mays]
TraesCS7D01G036800	53	3	3.3193	9.84973e-06	hypothetical protein F775_30045 [Aegilops tauschii]
TraesCS6A01G161400	47	1	3.77414	3.4682e-06	--
Triticum_aestivum_newGene_1357	36	0	3.86318	2.3317e-05	40S ribosomal protein S4 [Aegilops tauschii]
TraesCS1D01G268900	459	40	3.47279	3.58968e-12	R2R3-MYB protein [Triticum aestivum]
TraesCS4A01G098900	48	2	3.46021	1.08837e-05	Flavoprotein wrbA [Aegilops tauschii]
TraesCS5A01G235300	46	8	2.22031	0.00472708	Beta-1,3-galactosyltransferase 7 [Triticum urartu]
TraesCS1A01G337200	41	4	2.73687	0.000748977	predicted protein [Hordeum vulgare subsp. vulgare]
TraesCS3D01G208500	36	5	2.36151	0.00714918	unnamed protein product [Triticum aestivum]
TraesCS2D01G311100	521	75	2.79137	1.10413e-08	predicted protein [Hordeum vulgare subsp. vulgare]
TraesCS5B01G006400	361	69	2.38122	2.28332e-06	BEL1-like homeodomain protein 6 [Triticum urartu]
TraesCS5D01G303900	30	2	2.82683	0.00295001	predicted protein [Hordeum vulgare subsp. vulgare]
TraesCS2D01G274900	48	7	2.41956	0.0014869	Cysteine proteinase inhibitor 10 [Aegilops tauschii]
TraesCS5B01G318300	30	2	2.82683	0.00295001	predicted protein [Hordeum vulgare subsp. vulgare]
TraesCS2A01G513200	28	1	3.07834	0.00185573	--
TraesCS6D01G367400	230	17	3.59905	3.05137e-11	Protein RUPTURED POLLEN GRAIN 1 [Aegilops tauschii]
TraesCS1A01G211900	54	0	4.41471	7.95583e-08	PREDICTED: AP-3 complex subunit delta [Brachypodium distachyon]
TraesCS5D01G190400	57	0	4.48915	3.42645e-08	hypothetical protein F775_21211 [Aegilops tauschii]
TraesCS6A01G012400	424	11	4.99699	0	Secologanin synthase [Triticum urartu]
TraesCS6B01G047800	295	40	2.83962	2.51966e-08	predicted protein [Hordeum vulgare subsp. vulgare]
TraesCS4D01G281900	511	94	2.44806	6.75908e-07	predicted protein [Hordeum vulgare subsp. vulgare]
TraesCS4A01G041200	800	25	4.89457	0	hypothetical protein F775_19333 [Aegilops tauschii]
TraesCS2B01G342200	12844	2678	2.29998	9.01271e-06	predicted protein [Hordeum vulgare subsp. vulgare]
TraesCS3B01G098000	39	3	2.90129	0.000491394	unnamed protein product [Triticum aestivum]
TraesCS4B01G043700	1107	185	2.60267	5.74379e-08	predicted protein [Hordeum vulgare subsp. vulgare]
TraesCS2A01G479100	31	3	2.59364	0.00580973	predicted protein [Hordeum vulgare subsp. vulgare]
TraesCS2D01G065600	5235	101	5.69731	0	Ribulose bisphosphate carboxylase small chain PW9, chloroplastic [Aegilops tauschii]
TraesCS5B01G552300	112	2	4.63871	8.69216e-12	predicted protein [Hordeum vulgare subsp. vulgare]
TraesCS4B01G316400	291	18	3.86364	4.62852e-13	predicted protein [Hordeum vulgare subsp. vulgare]
Triticum_aestivum_newGene_27009	1070	36	4.83089	0	Serine--glyoxylate aminotransferase [Triticum urartu]
TraesCS5B01G553000	47	0	4.22445	6.31733e-07	chemocyanin-like protein [Triticum aestivum]
TraesCS7D01G500200	187	0	6.15779	0	PREDICTED: plasma membrane ATPase 4-like [Setaria italica]
TraesCS4B01G350000	264	46	2.49139	1.33536e-06	Putative transporter [Aegilops tauschii]
TraesCS2D01G168800	101	11	2.95572	1.15172e-06	predicted protein [Hordeum vulgare subsp. vulgare]
TraesCS6D01G196500	8648	1804	2.29872	6.79793e-06	predicted protein [Hordeum vulgare subsp. vulgare]
TraesCS4A01G081300	159	11	3.59685	3.95724e-10	predicted protein [Hordeum vulgare subsp. vulgare]
TraesCS1B01G310400	346	1	6.58589	0	PREDICTED: non-specific lipid-transfer protein 2A-like, partial [Setaria italica]
TraesCS5B01G493000	222	1	5.95181	0	hypothetical protein TRIUR3_21314 [Triticum urartu]
TraesCS5D01G082700	33	1	3.29632	0.000309824	Q-type C2H2 zinc finger protein [Triticum aestivum]
TraesCSU01G144500	30	0	3.61984	0.00020798	unknown [Zea mays]
TraesCS6B01G332900	987	43	4.47501	0	Alpha-galactosidase [Aegilops tauschii]
TraesCS7B01G167800	3129	159	4.31456	0	hypothetical protein F775_28565 [Aegilops tauschii]
TraesCS3B01G279700	6150	1150	2.45544	6.69014e-07	unnamed protein product [Triticum aestivum]
TraesCS7D01G101900	44	0	4.13455	1.61414e-06	3-ketoacyl-CoA synthase 12 [Triticum urartu]
TraesCS2B01G313000	251	22	3.39785	1.35815e-10	predicted protein [Hordeum vulgare subsp. vulgare]
TraesCS4B01G108100	116	25	2.13657	0.00028738	hypothetical protein F775_31423 [Aegilops tauschii]
TraesCS1D01G052000	1462	289	2.36714	1.14868e-06	predicted protein [Hordeum vulgare subsp. vulgare]
TraesCS6B01G268000	72	6	3.13555	3.00244e-06	predicted protein [Hordeum vulgare subsp. vulgare]
TraesCSU01G029300	172	1	5.5886	2.22045e-16	hypothetical protein F775_12701 [Aegilops tauschii]
TraesCSU01G052700	78	8	2.94947	5.59324e-06	unnamed protein product [Triticum aestivum]
TraesCS3D01G354700	30	0	3.61984	0.00020798	unnamed protein product [Triticum aestivum]
TraesCS3A01G428700	459	15	4.74187	0	unnamed protein product [Triticum aestivum]
TraesCS2D01G090200	65	0	4.6707	4.07993e-09	PREDICTED: short-chain dehydrogenase reductase 2a-like [Brachypodium distachyon]
TraesCS7B01G283000	1431	51	4.77712	0	predicted protein [Hordeum vulgare subsp. vulgare]
TraesCS3A01G360500	60	7	2.72628	9.59471e-05	unnamed protein product [Triticum aestivum]
TraesCS6D01G387700	68	3	3.66358	2.46855e-07	predicted protein [Hordeum vulgare subsp. vulgare]
TraesCS4B01G117000	178	0	6.08765	0	predicted protein [Hordeum vulgare subsp. vulgare]
TraesCS2A01G507400	75	6	3.19239	1.61985e-06	Nuclease S1 [Aegilops tauschii]
TraesCS4A01G321800	401	12	4.81561	0	putative xyloglucan endotransglucosylase/hydrolase protein 30 [Triticum urartu]
TraesCS2D01G016300	235	0	6.48328	0	predicted protein [Hordeum vulgare subsp. vulgare]
TraesCS4B01G200800	360	63	2.50327	6.08508e-07	predicted protein [Hordeum vulgare subsp. vulgare]
TraesCS6B01G184400	57	6	2.81196	8.03025e-05	predicted protein [Hordeum vulgare subsp. vulgare]
TraesCS7B01G308800	691	130	2.42502	6.76133e-07	predicted protein [Hordeum vulgare subsp. vulgare]
Triticum_aestivum_newGene_24617	38	4	2.63415	0.00175548	PREDICTED: probable serine/threonine-protein kinase At1g54610 [Brachypodium distachyon]
TraesCS3A01G318800	70	6	3.09637	4.56275e-06	unnamed protein product [Triticum aestivum]
TraesCS6A01G386400	258	48	2.40053	3.53021e-06	--
TraesCS4D01G062100	1314	142	3.22473	9.89475e-12	BEL1-type homeodomain protein [Triticum aestivum]
TraesCS6A01G094400	371	7	5.30246	0	chlorophyll a/b-binding protein WCAB precursor [Triticum aestivum]
TraesCS5D01G280400	2712	575	2.27159	4.66066e-06	Endochitinase [Aegilops tauschii]
TraesCS6D01G397200	1040	147	2.83912	2.58702e-09	putative L-ascorbate peroxidase 8, chloroplastic [Triticum urartu]
TraesCS5B01G472900	804	72	3.47149	6.57474e-13	predicted protein [Hordeum vulgare subsp. vulgare]
TraesCS2D01G576500	41	0	4.03867	4.26328e-06	NAC domain-containing protein 7 [Triticum urartu]
TraesCS3A01G094900	170	29	2.48328	5.05743e-06	unnamed protein product [Triticum aestivum]
TraesCS4A01G313600	281	23	3.50192	2.50119e-11	RecName: Full=Ubiquitin-conjugating enzyme E2-23 kDa; AltName: Full=Ubiquitin carrier protein; AltName: Full=Ubiquitin-protein ligase [Triticum aestivum]
TraesCS7D01G347000	376	92	2.03829	7.81703e-05	predicted protein [Hordeum vulgare subsp. vulgare]
TraesCS4D01G316500	410	42	3.24492	8.46268e-11	CBL-interacting protein kinase 9 [Aegilops tauschii]
Triticum_aestivum_newGene_20735	102	24	2.00843	0.00104592	predicted protein [Hordeum vulgare subsp. vulgare]
TraesCS2A01G297300	4394	195	4.51409	0	hypothetical protein F775_29621 [Aegilops tauschii]
TraesCS7D01G417400	2170	271	3.02792	1.36512e-10	Peroxidase 54 [Aegilops tauschii]
TraesCS1D01G143200	91	0	5.13985	1.04978e-11	GDSL esterase/lipase [Aegilops tauschii]
TraesCS1B01G410800	220	48	2.1732	4.42185e-05	predicted protein [Hordeum vulgare subsp. vulgare]
TraesCS7D01G153100	225	14	3.80566	4.91684e-12	predicted protein [Hordeum vulgare subsp. vulgare]
TraesCS6B01G343600	36	3	2.79346	0.00121552	predicted protein [Hordeum vulgare subsp. vulgare]
TraesCS2B01G205200	36	0	3.86318	2.3317e-05	hypothetical protein F775_03973 [Aegilops tauschii]
TraesCS4D01G014900	45	2	3.37214	2.58164e-05	predicted protein [Hordeum vulgare subsp. vulgare]
Triticum_aestivum_newGene_16926	49	9	2.17807	0.00451684	Peptide transporter PTR2 [Aegilops tauschii]
Triticum_aestivum_newGene_17362	29	0	3.57497	0.000304812	hypothetical protein TRIUR3_23277 [Triticum urartu]
TraesCS4A01G081000	58	1	4.06282	1.57977e-07	predicted protein [Hordeum vulgare subsp. vulgare]
TraesCSU01G029800	27	0	3.48082	0.000665433	Aromatic-L-amino-acid decarboxylase [Aegilops tauschii]
Triticum_aestivum_newGene_8464	104	4	4.02557	6.7296e-10	putative WRKY transcription factor 53 [Triticum urartu]
TraesCS6A01G277000	1516	176	3.12623	3.68064e-11	predicted protein [Hordeum vulgare subsp. vulgare]
TraesCS1A01G115900	2543	78	5.01808	0	metallothioneine type1 [Hordeum vulgare subsp. vulgare]
TraesCS6A01G307300	448	6	5.72924	0	Aquaporin NIP2-1 [Triticum urartu]
TraesCS2D01G590200	48	6	2.57603	0.000686909	Peroxisomal membrane protein 2 [Aegilops tauschii]
TraesCS3D01G121800	914	21	5.3109	0	putative PF02458-family acyl transferase 2 [Triticum aestivum]
TraesCS6B01G350500	324	32	3.27282	1.51858e-10	predicted protein [Hordeum vulgare subsp. vulgare]
TraesCS4B01G255500	307	22	3.68564	2.15461e-12	predicted protein [Hordeum vulgare subsp. vulgare]
TraesCS7D01G428800	48	6	2.57603	0.000686909	PREDICTED: 11 kDa late embryogenesis abundant protein [Brachypodium distachyon]
Triticum_aestivum_newGene_3570	46	7	2.36145	0.00239625	--
TraesCS7A01G039200	66	6	3.01468	1.07246e-05	Disease resistance protein RPM1 [Triticum urartu]
TraesCS3B01G024100	33	0	3.74664	6.81378e-05	unnamed protein product [Triticum aestivum]
TraesCS4D01G358700	748	44	4.04503	3.33067e-16	xyloglucan xyloglucosyl transferase [Hordeum vulgare]
TraesCS7D01G367600	3353	32	6.63357	0	hypothetical protein TRIUR3_20400 [Triticum urartu]
TraesCS4A01G213300	39	2	3.178	0.000157378	predicted protein [Hordeum vulgare subsp. vulgare]
TraesCS3A01G226100	31	3	2.59364	0.00580973	unnamed protein product [Triticum aestivum]
TraesCS6D01G218900	161	1	5.49476	8.88178e-16	Membrane steroid-binding protein 2 [Aegilops tauschii]
TraesCS3A01G387800	32	2	2.91259	0.00150183	unnamed protein product [Triticum aestivum]
TraesCS4A01G382900	423	69	2.60833	1.39632e-07	U-box domain-containing protein 35 [Aegilops tauschii]
TraesCS2D01G081900	262	26	3.24279	5.43431e-10	Peroxidase 21 [Aegilops tauschii]
TraesCS3D01G298300	47	3	3.15473	4.94951e-05	predicted protein [Hordeum vulgare subsp. vulgare]
TraesCS6B01G411000	94	8	3.21054	3.05573e-07	predicted protein [Hordeum vulgare subsp. vulgare]
TraesCS4D01G313300	86	3	3.99098	5.10326e-09	predicted protein [Hordeum vulgare subsp. vulgare]
TraesCS7D01G134000	30	2	2.82683	0.00295001	PREDICTED: uncharacterized protein LOC100826981 [Brachypodium distachyon]
TraesCS6A01G110400	1367	167	3.05179	1.13736e-10	hypothetical protein F775_14989 [Aegilops tauschii]
TraesCS4D01G005600	274	8	4.7277	2.22045e-16	1-aminocyclopropane-1-carboxylate oxidase-1-like protein [Aegilops tauschii]
TraesCS5D01G087900	673	54	3.6134	1.56986e-13	Putative mitochondrial chaperone BCS1-B [Aegilops tauschii]
TraesCS2A01G076500	44	0	4.13455	1.61414e-06	Cytochrome P450 99A2 [Triticum urartu]
TraesCS7A01G405600	334	14	4.37008	9.99201e-16	predicted protein [Hordeum vulgare subsp. vulgare]
TraesCS7B01G041600	116	1	5.03087	7.35412e-13	predicted protein [Hordeum vulgare subsp. vulgare]
TraesCS5B01G228900	506	48	3.36508	9.62197e-12	predicted protein [Hordeum vulgare subsp. vulgare]
TraesCS5D01G419200	234	8	4.5024	6.99441e-15	predicted protein [Hordeum vulgare subsp. vulgare]
TraesCS6A01G340000	747	97	2.94942	8.42692e-10	predicted protein [Hordeum vulgare subsp. vulgare]
Triticum_aestivum_newGene_18203	54	8	2.43992	0.000775561	Metacaspase-1 [Triticum urartu]
TraesCS7B01G355200	141	12	3.32511	8.54617e-09	early salt-stress induced 2-2 [Triticum aestivum]
TraesCS5D01G169100	1692	228	2.916	7.12983e-10	predicted protein [Hordeum vulgare subsp. vulgare]
TraesCS7B01G128000	83	4	3.70923	3.48198e-08	PREDICTED: protein ASPARTIC PROTEASE IN GUARD CELL 1-like [Setaria italica]
TraesCS3D01G289600	8130	218	5.24266	0	unnamed protein product [Triticum aestivum]
TraesCS6A01G023300	1444	57	4.63742	0	acid beta-fructofuranosidase precursor [Triticum aestivum]
TraesCS2B01G550200	41	0	4.03867	4.26328e-06	S-norcoclaurine synthase [Aegilops tauschii]
TraesCS2D01G463200	165	26	2.58418	2.27834e-06	Cytokinin-O-glucosyltransferase 2 [Aegilops tauschii]
TraesCS3D01G106300	213	14	3.72754	1.51081e-11	hypothetical protein F775_12969 [Aegilops tauschii]
Triticum_aestivum_newGene_17457	131	18	2.72804	1.71957e-06	--
TraesCS6D01G323900	65	8	2.6959	7.38342e-05	predicted protein [Hordeum vulgare subsp. vulgare]
TraesCS3D01G408800	132	0	5.66369	6.55032e-15	unnamed protein product [Triticum aestivum]
TraesCS3B01G207300	393	54	2.84136	1.10594e-08	unnamed protein product [Triticum aestivum]
TraesCS6B01G047400	267	51	2.36662	4.60918e-06	predicted protein [Hordeum vulgare subsp. vulgare]
TraesCS5B01G202700	123	21	2.444	2.20182e-05	predicted protein [Hordeum vulgare subsp. vulgare]
TraesCS7A01G294700	1449	369	2.00466	8.94389e-05	hypothetical protein TRIUR3_33886 [Triticum urartu]
TraesCS7B01G270300	253	32	2.91925	1.83806e-08	PREDICTED: uncharacterized protein LOC100835793 [Brachypodium distachyon]
TraesCS7B01G486500	730	96	2.93087	1.10952e-09	hypothetical protein F775_32419 [Aegilops tauschii]
TraesCS7D01G373400	36	0	3.86318	2.3317e-05	Transcription factor GAMYB [Aegilops tauschii]
TraesCS1B01G196900	466	76	2.61284	1.12513e-07	predicted protein [Hordeum vulgare subsp. vulgare]
TraesCS2A01G364400	1015	160	2.68399	2.06295e-08	PREDICTED: purple acid phosphatase 4-like isoform X1 [Brachypodium distachyon]
TraesCS6A01G339300	267	0	6.66553	0	PREDICTED: GDSL esterase/lipase At5g03610-like [Brachypodium distachyon]
TraesCS4D01G309700	496	9	5.44909	0	PREDICTED: myb-related protein Zm1-like [Setaria italica]
TraesCS5A01G380900	30	0	3.61984	0.00020798	Transcription factor bHLH92 [Triticum urartu]
TraesCS2B01G516700	4398	52	6.36854	0	fructan 6-exohydrolase [Triticum aestivum]
TraesCS4D01G271500	230	52	2.12709	6.2468e-05	predicted protein [Hordeum vulgare subsp. vulgare]
Triticum_aestivum_newGene_3571	79	8	2.96724	4.62528e-06	--
TraesCS6B01G331700	647	49	3.6899	6.4948e-14	predicted protein [Hordeum vulgare subsp. vulgare]
TraesCS6A01G231300	863	138	2.66015	3.11333e-08	temperature stress-induced lipocalin [Triticum aestivum]
TraesCS5A01G386500	310	73	2.08493	6.00138e-05	PREDICTED: myosin-12 isoform X1 [Brachypodium distachyon]
TraesCS6B01G252300	2265	40	5.76911	0	hypothetical protein TRIUR3_18091 [Triticum urartu]
TraesCS1D01G140300	72	5	3.31107	1.0802e-06	predicted protein [Hordeum vulgare subsp. vulgare]
TraesCS3D01G238300	49	3	3.2117	2.86167e-05	Putative WRKY transcription factor 53 [Aegilops tauschii]
TraesCS7D01G246500	861	189	2.21067	7.84064e-06	predicted protein [Hordeum vulgare subsp. vulgare]
TraesCS6B01G084200	32	0	3.7056	9.8346e-05	predicted protein [Hordeum vulgare subsp. vulgare]
TraesCS2B01G160400	42	0	4.07134	3.07242e-06	(+)-delta-cadinene synthase isozyme C2 [Triticum urartu]
TraesCS1D01G111600	1408	3	7.98298	0	hypothetical protein F775_09011 [Aegilops tauschii]
TraesCS6B01G360800	116	25	2.13657	0.00028738	predicted protein [Hordeum vulgare subsp. vulgare]
Triticum_aestivum_newGene_12106	62	13	2.07859	0.00319402	hypothetical protein F775_43814 [Aegilops tauschii]
TraesCS3B01G151000	36	1	3.41286	0.000111294	--
TraesCS7D01G375800	49	4	2.97962	8.55103e-05	PREDICTED: uncharacterized protein LOC100832603 [Brachypodium distachyon]
TraesCS1B01G339500	81	8	3.00215	3.1739e-06	Photosystem II reaction center W protein, chloroplastic [Triticum urartu]
TraesCS2A01G108100	49	3	3.2117	2.86167e-05	pox1 [Triticum aestivum]
TraesCS2B01G540200	712	0	8.07165	0	Serine/threonine-protein kinase PBS1 [Triticum urartu]
TraesCS7B01G227000	739	168	2.15832	1.48246e-05	hypothetical protein F775_07511 [Aegilops tauschii]
TraesCS4B01G245300	27	1	3.0305	0.00268939	hypothetical protein SORBIDRAFT_06g028260 [Sorghum bicolor]
TraesCS1A01G145300	718	14	5.46811	0	predicted protein [Hordeum vulgare subsp. vulgare]
TraesCS7A01G450500	273	27	3.25218	4.06101e-10	predicted protein [Hordeum vulgare subsp. vulgare]
TraesCS5D01G104200	765	192	2.01827	7.02167e-05	universal stress protein 9303 [Hordeum vulgare subsp. vulgare]
TraesCS4B01G339600	130	6	3.96491	1.23499e-10	predicted protein [Hordeum vulgare subsp. vulgare]
TraesCSU01G182700	528	6	5.96499	0	Acyltransferase-like protein [Aegilops tauschii]
TraesCS5A01G306100	637	25	4.56708	0	predicted protein [Hordeum vulgare subsp. vulgare]
TraesCS1D01G352100	42	5	2.56967	0.00139391	predicted protein [Hordeum vulgare subsp. vulgare]
TraesCS7B01G450400	48	1	3.8029	2.58154e-06	predicted protein [Hordeum vulgare subsp. vulgare]
TraesCS3A01G422500	45	7	2.33149	0.00304821	hypothetical protein TRIUR3_18665 [Triticum urartu]
TraesCS7A01G450700	287	67	2.09378	6.07575e-05	Dihydroflavonol-4-reductase [Triticum urartu]
TraesCS7D01G062400	176	17	3.21803	5.50677e-09	NAC domain-containing protein 43 [Aegilops tauschii]
TraesCS5D01G299300	158	4	4.61658	1.90625e-13	Acyltransferase-like protein [Aegilops tauschii]
TraesCS2A01G191200	123	0	5.56389	2.81997e-14	hypothetical protein F775_06036 [Aegilops tauschii]
TraesCS5A01G272400	4276	887	2.305	3.89352e-06	Endochitinase [Aegilops tauschii]
TraesCS2A01G091100	83	3	3.94132	9.40083e-09	tasselseed2-like short-chain dehydrogenase/reductase, partial [Hordeum vulgare]
TraesCS6B01G031600	914	33	4.72047	0	Beta-fructofuranosidase 1 [Aegilops tauschii]
TraesCS6D01G401200	61	3	3.51306	1.30145e-06	predicted protein [Hordeum vulgare subsp. vulgare]
TraesCS7A01G561400	267	16	3.88701	6.58806e-13	Ananain [Triticum urartu]
TraesCS5D01G338200	777	13	5.67056	0	plasma membrane intrinsic protein PIP2;7 [Hordeum vulgare]
TraesCS3A01G105700	766	125	2.62853	5.10749e-08	predicted protein [Hordeum vulgare subsp. vulgare]
TraesCS6B01G335900	911	26	5.03032	0	silicon transporter protein [Triticum aestivum]
TraesCS3B01G578200	69	8	2.77877	3.26408e-05	unnamed protein product [Triticum aestivum]
TraesCS5D01G313100	450	19	4.41996	0	predicted protein [Hordeum vulgare subsp. vulgare]
TraesCS1A01G343400	62	0	4.60527	8.89034e-09	Profilin-2/4 [Triticum urartu]
TraesCS2B01G277600	820	154	2.4313	5.67634e-07	predicted protein [Hordeum vulgare subsp. vulgare]
TraesCS7A01G094800	499	77	2.6928	3.90861e-08	hypothetical protein F775_30331 [Aegilops tauschii]
TraesCS6D01G154400	123	28	2.07106	0.000400609	predicted protein [Hordeum vulgare subsp. vulgare]
TraesCSU01G134000	568	1	7.29671	0	Cytochrome P450 89A2 [Aegilops tauschii]
TraesCS3D01G025000	929	3	7.38448	0	glycosyltransferase, HGA-like, putative,expressed [Triticum aestivum]
TraesCS5A01G041100	132	10	3.4423	5.28677e-09	GDP dissociation inhibitor protein [Hordeum vulgare]
TraesCS1D01G092700	181	22	2.93198	6.56774e-08	hypothetical protein F775_52638 [Aegilops tauschii]
TraesCS7D01G180700	48	8	2.27842	0.00298739	predicted protein [Hordeum vulgare subsp. vulgare]
TraesCS6A01G369800	186	3	5.08045	1.33227e-15	Putative cinnamyl alcohol dehydrogenase 5 [Aegilops tauschii]
TraesCS4A01G319000	1437	342	2.10147	2.9169e-05	PREDICTED: PGR5-like protein 1A, chloroplastic [Brachypodium distachyon]
TraesCS3B01G378600	605	46	3.67967	9.41469e-14	unnamed protein product [Triticum aestivum]
TraesCS7B01G010100	73	9	2.72858	3.25098e-05	Protein IQ-DOMAIN 1 [Triticum urartu]
TraesCS4D01G297000	669	27	4.53703	0	hypothetical protein F775_22613 [Aegilops tauschii]
TraesCS7A01G267800	245	50	2.27094	1.41389e-05	hypothetical protein TRIUR3_35068 [Triticum urartu]
TraesCS1D01G200000	1063	109	3.29294	4.75686e-12	predicted protein [Hordeum vulgare subsp. vulgare]
TraesCS5B01G020700	109	1	4.94315	2.50244e-12	glutathione transferase F4 [Triticum aestivum]
TraesCS7A01G339600	433	30	3.7738	1.23457e-13	peroxidase 8 [Triticum monococcum]
TraesCSU01G057500	207	11	3.97194	2.05247e-12	Germin-like protein 1-3 [Aegilops tauschii]
TraesCS7D01G163100	256	28	3.11262	2.34766e-09	predicted protein [Hordeum vulgare subsp. vulgare]
TraesCS1B01G198800	134	3	4.61524	1.25056e-12	hypothetical protein F775_00767 [Aegilops tauschii]
TraesCS5B01G220900	325	77	2.07828	6.0626e-05	Pentatricopeptide repeat-containing protein [Aegilops tauschii]
TraesCS7D01G160100	721	159	2.20101	9.1794e-06	predicted protein [Hordeum vulgare subsp. vulgare]
TraesCS4D01G015400	753	121	2.64982	3.96245e-08	beta tubulin 7 [Hordeum vulgare subsp. vulgare]
TraesCS3B01G451800	107	9	3.26404	8.70319e-08	unnamed protein product [Triticum aestivum]
TraesCS2A01G334300	154	19	2.88915	2.06404e-07	Nodulation receptor kinase [Aegilops tauschii]
TraesCS2A01G067300	8488	127	6.07158	0	Ribulose bisphosphate carboxylase small chain PW9, chloroplastic [Aegilops tauschii]
TraesCS3B01G290800	1301	67	4.26393	0	unnamed protein product [Triticum aestivum]
TraesCS7A01G427300	68	1	4.28298	1.24548e-08	Xyloglucan endotransglucosylase/hydrolase protein 22 [Triticum urartu]
TraesCS2D01G056400	37	0	3.90003	1.64585e-05	PREDICTED: uncharacterized protein LOC100835088 isoform X1 [Brachypodium distachyon]
TraesCS2A01G571900	89	0	5.10871	1.59077e-11	Peptide transporter PTR2 [Aegilops tauschii]
Triticum_aestivum_newGene_7767	33	0	3.74664	6.81378e-05	--
TraesCS5D01G524600	357	25	3.7364	5.24802e-13	Phospholipase D delta [Triticum urartu]
TraesCS3A01G416300	261	28	3.14024	1.61705e-09	hypothetical protein TRIUR3_23508 [Triticum urartu]
Triticum_aestivum_newGene_12413	48	6	2.57603	0.000686909	--
TraesCS2A01G412400	162	26	2.55813	3.0683e-06	predicted protein [Hordeum vulgare subsp. vulgare]
TraesCS6D01G333100	39	1	3.52069	4.14105e-05	--
TraesCS3D01G493400	35	1	3.37505	0.000155935	unnamed protein product [Triticum aestivum]
TraesCS2B01G481200	56	2	3.67176	1.22446e-06	hypothetical protein F775_22052 [Aegilops tauschii]
TraesCS2B01G361200	177	13	3.55296	2.67751e-10	Os04g0483500 [Oryza sativa Japonica Group]
TraesCS1D01G098100	29	1	3.12465	0.00128611	predicted protein [Hordeum vulgare subsp. vulgare]
TraesCS4B01G396500	402	2	6.45809	0	predicted protein [Hordeum vulgare subsp. vulgare]
TraesCS2D01G097600	1235	56	4.43666	0	Calmodulin-related protein [Aegilops tauschii]
TraesCS5B01G256100	232	16	3.68644	1.23638e-11	RAFTIN1-like protein [Triticum aestivum]
TraesCS5A01G459200	43	5	2.60162	0.00106835	hypothetical protein TRIUR3_17719 [Triticum urartu]
TraesCS5A01G063900	74	9	2.74753	2.68509e-05	predicted protein [Hordeum vulgare subsp. vulgare]
TraesCS7B01G289600	1181	3	7.72986	0	Germin-like protein 8-12 [Aegilops tauschii]
TraesCS5D01G131500	717	7	6.24806	0	predicted protein [Hordeum vulgare subsp. vulgare]
TraesCS1D01G072500	262	29	3.0995	2.43772e-09	predicted protein [Hordeum vulgare subsp. vulgare]
TraesCS7D01G036600	32863	2293	3.87884	4.44089e-16	Sucrose synthase 1 [Triticum urartu]
TraesCS7A01G560200	900	226	2.01982	6.87476e-05	hypothetical protein F775_32419 [Aegilops tauschii]
TraesCS2B01G316500	100	17	2.41867	5.95602e-05	predicted protein [Hordeum vulgare subsp. vulgare]
TraesCS5B01G226500	2603	256	3.37142	7.63167e-13	predicted protein [Hordeum vulgare subsp. vulgare]
TraesCS2B01G602700	222	36	2.57549	9.20127e-07	predicted protein [Hordeum vulgare subsp. vulgare]
TraesCS4D01G061200	77	8	2.93147	6.77168e-06	hypothetical protein F775_26283 [Aegilops tauschii]
TraesCS3B01G289600	2648	483	2.48741	2.78356e-07	unnamed protein product [Triticum aestivum]
TraesCS3D01G414400	464	60	2.93443	2.46414e-09	Nitrate transporter 1.7 [Triticum urartu]
TraesCS3A01G297400	221	0	6.39569	0	O-acyltransferase WSD1 [Triticum urartu]
TraesCS7D01G316500	319	77	2.05162	8.05319e-05	hypothetical protein F775_32167 [Aegilops tauschii]
TraesCS3B01G006300	2052	274	2.93163	5.53822e-10	unnamed protein product [Triticum aestivum]
TraesCS5D01G407700	31	0	3.66335	0.000142653	Serine/threonine-protein kinase CTR1 [Aegilops tauschii]
TraesCS3B01G116700	185	41	2.14069	8.47367e-05	unnamed protein product [Triticum aestivum]
TraesCS6B01G133900	88	7	3.25923	3.49505e-07	predicted protein [Hordeum vulgare subsp. vulgare]
TraesCS7D01G366200	55	7	2.6063	0.000292894	hypothetical protein F775_32730 [Aegilops tauschii]
TraesCS2A01G172600	83	4	3.70923	3.48198e-08	predicted protein [Hordeum vulgare subsp. vulgare]
TraesCS2A01G547300	37	0	3.90003	1.64585e-05	predicted protein [Hordeum vulgare subsp. vulgare]
TraesCS7A01G131600	51	11	2.00574	0.00921281	Protein TRANSPARENT TESTA 12 [Aegilops tauschii]
TraesCS2B01G001900	33	0	3.74664	6.81378e-05	predicted protein [Hordeum vulgare subsp. vulgare]
TraesCSU01G016000	52	0	4.36286	1.41563e-07	predicted protein [Hordeum vulgare subsp. vulgare]
TraesCS7D01G041100	30	3	2.55012	0.00800477	Disease resistance protein RPM1 [Aegilops tauschii]
TraesCS2A01G536200	268	5	5.16919	0	predicted protein [Hordeum vulgare subsp. vulgare]
TraesCS3A01G104100	142	1	5.31672	1.18794e-14	unnamed protein product [Triticum aestivum]
TraesCS2D01G105100	64	12	2.2173	0.00128977	Vacuolar-sorting receptor 1 [Triticum urartu]
TraesCS3D01G267000	55	2	3.64695	1.59472e-06	predicted protein [Hordeum vulgare subsp. vulgare]
TraesCS2B01G385200	236	18	3.56445	3.64113e-11	hypothetical protein TRIUR3_22156 [Triticum urartu]
TraesCS5A01G167900	423	5	5.82242	0	fasciclin-like protein FLA28 [Triticum aestivum]
TraesCS5A01G337000	57	9	2.3858	0.000810853	hypothetical protein F775_31491 [Aegilops tauschii]
TraesCS2A01G413700	75	9	2.76623	2.22019e-05	predicted protein [Hordeum vulgare subsp. vulgare]
TraesCS3D01G335700	88	11	2.7624	9.59324e-06	predicted protein [Hordeum vulgare subsp. vulgare]
TraesCS4A01G025300	1095	224	2.31467	2.19378e-06	predicted protein [Hordeum vulgare subsp. vulgare]
Triticum_aestivum_newGene_19725	69	1	4.30325	9.77982e-09	predicted protein [Hordeum vulgare subsp. vulgare]
TraesCS3A01G230000	6201	130	5.58584	0	putative carbonic anhydrase [Secale cereale x Triticum turgidum subsp. durum]
TraesCS2D01G338500	114	22	2.27723	0.000104998	hypothetical protein F775_29105 [Aegilops tauschii]
TraesCS1B01G384500	655	134	2.30529	2.8771e-06	predicted protein [Hordeum vulgare subsp. vulgare]
TraesCS3D01G148700	331	41	2.97096	4.11479e-09	predicted protein [Hordeum vulgare subsp. vulgare]
TraesCS2A01G264000	176	16	3.29307	2.7983e-09	Ribonuclease 3 [Triticum urartu]
TraesCS2D01G107500	1254	282	2.18121	1.10485e-05	peroxidase [Triticum aestivum]
TraesCS5D01G352300	35	1	3.37505	0.000155935	hypothetical protein F775_12640 [Aegilops tauschii]
TraesCS4A01G464300	27	2	2.68781	0.00832367	predicted protein [Hordeum vulgare subsp. vulgare]
TraesCS3D01G449900	144	8	3.81205	1.54869e-10	hypothetical protein F775_52186 [Aegilops tauschii]
TraesCS6A01G418400	964	73	3.71336	1.45439e-14	PREDICTED: epimerase family protein SDR39U1 homolog, chloroplastic [Brachypodium distachyon]
TraesCS3B01G089500	153	0	5.87277	2.22045e-16	hypothetical protein F775_33237 [Aegilops tauschii]
TraesCS4B01G338600	107	9	3.26404	8.70319e-08	Peptide transporter PTR3-A [Triticum urartu]
TraesCS1B01G460600	123	13	3.03721	1.98997e-07	Putative polyol transporter 1 [Aegilops tauschii]
TraesCS7A01G415200	122	25	2.20774	0.000143856	predicted protein [Hordeum vulgare subsp. vulgare]
TraesCS6D01G147700	2788	660	2.1134	3.34309e-05	Glycine cleavage system H protein, mitochondrial [Triticum urartu]
TraesCS4A01G019800	216	7	4.52941	1.24345e-14	hypothetical protein F775_07261 [Aegilops tauschii]
TraesCS7A01G082200	1753	283	2.65857	2.53678e-08	Acyltransferase-like protein [Aegilops tauschii]
TraesCS1B01G352000	65	0	4.6707	4.07993e-09	predicted protein [Hordeum vulgare subsp. vulgare]
TraesCS4D01G098300	110	9	3.30298	5.43431e-08	predicted protein [Hordeum vulgare subsp. vulgare]
TraesCS7D01G366700	193	25	2.8581	9.90003e-08	PREDICTED: kinesin-4-like isoform X1 [Brachypodium distachyon]
TraesCS7A01G090100	171	33	2.32033	2.11348e-05	hypothetical protein TRIUR3_00247 [Triticum urartu]
TraesCS6B01G309300	39	0	3.97101	8.30732e-06	predicted protein [Hordeum vulgare subsp. vulgare]
TraesCS2D01G222000	104	16	2.54886	1.94955e-05	Cysteine-rich receptor-like protein kinase 10 [Aegilops tauschii]
TraesCS5D01G116000	115	14	2.85338	1.20478e-06	hypothetical protein OsI_38462 [Oryza sativa Indica Group]
TraesCS4A01G446500	30	0	3.61984	0.00020798	hypothetical protein F775_30045 [Aegilops tauschii]
TraesCS6B01G265800	182	11	3.78876	2.81685e-11	predicted protein [Hordeum vulgare subsp. vulgare]
TraesCS6D01G108400	325	80	2.02499	0.000102459	predicted protein [Hordeum vulgare subsp. vulgare]
TraesCS2D01G398500	386	7	5.35924	0	Rhomboid family member 1 [Aegilops tauschii]
TraesCS2B01G006600	977	0	8.52668	0	predicted protein [Hordeum vulgare subsp. vulgare]
TraesCS4A01G283100	124	16	2.79681	1.2804e-06	Plasma membrane ATPase 1 [Triticum urartu]
TraesCS4A01G010000	31	1	3.21304	0.000625867	predicted protein [Hordeum vulgare subsp. vulgare]
TraesCS3B01G410400	1405	127	3.479	2.25597e-13	fructose-1,6-bisphosphatase, cytosolic,putative,expressed [Triticum aestivum]
TraesCS4D01G275300	1092	249	2.15982	1.40353e-05	sulphate transporter [Triticum aestivum]
Triticum_aestivum_newGene_13802	96	3	4.14517	7.28846e-10	--
TraesCS5D01G264900	168	19	3.01264	4.50659e-08	predicted protein [Hordeum vulgare subsp. vulgare]
TraesCS5D01G171800	416	53	2.94853	2.72921e-09	predicted protein [Hordeum vulgare subsp. vulgare]
TraesCS3A01G296400	28	1	3.07834	0.00185573	Copper transporter 1 [Triticum urartu]
TraesCS6B01G041200	62	3	3.53555	1.02027e-06	Subtilisin-like protease [Aegilops tauschii]
TraesCS1D01G204600	236	51	2.19043	3.28949e-05	PREDICTED: uncharacterized protein LOC100825224 [Brachypodium distachyon]
TraesCS3D01G094800	48	4	2.95142	0.000111271	unnamed protein product [Triticum aestivum]
TraesCS7D01G271500	85	17	2.19078	0.000532235	Putative gibberellin receptor GID1L2 [Aegilops tauschii]
TraesCS3B01G261800	926	22	5.27011	0	unnamed protein product [Triticum aestivum]
TraesCS3B01G406200	999	169	2.58346	7.67009e-08	unnamed protein product [Triticum aestivum]
TraesCS5D01G177700	44	3	3.06483	0.00011475	Alpha-galactosidase [Aegilops tauschii]
TraesCS2D01G196500	235	0	6.48328	0	hypothetical protein F775_06036 [Aegilops tauschii]
TraesCS6A01G354400	1672	338	2.33645	1.72895e-06	hypothetical protein F775_04890 [Aegilops tauschii]
TraesCS7A01G510800	170	0	6.02231	0	PREDICTED: plasma membrane ATPase 4-like [Setaria italica]
TraesCS5A01G472600	191	12	3.75599	2.59112e-11	predicted protein [Hordeum vulgare subsp. vulgare]
TraesCS5D01G250700	49	3	3.2117	2.86167e-05	hypothetical protein F775_28446 [Aegilops tauschii]
TraesCS3B01G224500	1491	212	2.83754	2.21428e-09	unnamed protein product [Triticum aestivum]
TraesCS4D01G213400	65	0	4.6707	4.07993e-09	PREDICTED: uncharacterized protein LOC100822668 [Brachypodium distachyon]
TraesCS7A01G324500	52	9	2.25951	0.00235357	hypothetical protein TRIUR3_02208 [Triticum urartu]
TraesCS3A01G038200	1154	139	3.06803	1.02801e-10	predicted protein [Hordeum vulgare subsp. vulgare]
TraesCS5B01G526200	35	0	3.82537	3.31817e-05	hypothetical protein OsJ_34800 [Oryza sativa Japonica Group]
TraesCS7A01G335600	1098	80	3.7731	4.55191e-15	predicted protein [Hordeum vulgare subsp. vulgare]
TraesCS3A01G348000	129	14	3.01558	1.80151e-07	unnamed protein product [Triticum aestivum]
TraesCS6B01G407500	105	21	2.22095	0.000209848	Putative clathrin assembly protein [Aegilops tauschii]
TraesCS5D01G310500	130	6	3.96491	1.23499e-10	Putative NADP-dependent oxidoreductase P1 [Aegilops tauschii]
TraesCS1B01G460700	165	40	2.01148	0.000324505	Putative polyol transporter 1 [Aegilops tauschii]
TraesCS2D01G035500	78	0	4.92426	1.76235e-10	Obtusifoliol 14-alpha demethylase [Aegilops tauschii]
TraesCS5D01G145100	348	65	2.41148	1.75088e-06	mitogen-activated protein kinase [Triticum aestivum]
TraesCS5B01G123200	1022	19	5.59861	0	predicted protein [Hordeum vulgare subsp. vulgare]
TraesCS7D01G276200	90	19	2.13151	0.000652277	predicted protein [Hordeum vulgare subsp. vulgare]
TraesCS7A01G168800	148	3	4.75595	1.65312e-13	PREDICTED: aspartic proteinase nepenthesin-1-like [Brachypodium distachyon]
TraesCS1D01G330600	266	58	2.18457	2.81643e-05	hypothetical protein SORBIDRAFT_09g025090 [Sorghum bicolor]
TraesCS2B01G156800	856	1	7.88617	0	predicted protein [Hordeum vulgare subsp. vulgare]
TraesCS5B01G546200	368	49	2.8803	8.37939e-09	hypothetical protein TRIUR3_08764 [Triticum urartu]
Triticum_aestivum_newGene_7603	90	8	3.14957	6.15993e-07	TPA: hypothetical protein ZEAMMB73_599723 [Zea mays]
TraesCS5B01G529400	227	33	2.72357	1.98155e-07	predicted protein [Hordeum vulgare subsp. vulgare]
TraesCS5B01G500700	354	65	2.43596	1.30581e-06	predicted protein [Hordeum vulgare subsp. vulgare]
TraesCS6B01G291000	61	5	3.08111	1.23861e-05	predicted protein [Hordeum vulgare subsp. vulgare]
TraesCS2A01G202300	394	78	2.336	3.27895e-06	Peptidyl-prolyl cis-trans isomerase CYP37, chloroplastic [Aegilops tauschii]
TraesCS2D01G200700	10656	1888	2.5343	3.32188e-07	LHCI-680, photosystem I antenna protein [Hordeum vulgare subsp. vulgare]
TraesCS6A01G151800	163	8	3.9878	1.36524e-11	unnamed protein product [Triticum aestivum]
TraesCS5A01G039000	267	45	2.53745	8.10373e-07	Protein RUPTURED POLLEN GRAIN 1 [Aegilops tauschii]
TraesCS4B01G349500	1227	90	3.76837	3.88578e-15	putative aquaporin TIP4-1 [Triticum urartu]
TraesCS6D01G274900	111	13	2.8924	1.08072e-06	PREDICTED: protein ODORANT1-like [Brachypodium distachyon]
TraesCS6B01G402000	49	3	3.2117	2.86167e-05	hypothetical protein TRIUR3_26154 [Triticum urartu]
Triticum_aestivum_newGene_26068	255	1	6.14953	0	predicted protein [Hordeum vulgare subsp. vulgare]
TraesCS6B01G444100	347	81	2.10141	4.47284e-05	predicted protein [Hordeum vulgare subsp. vulgare]
TraesCS1A01G097300	101	12	2.8543	2.39593e-06	GATA transcription factor 23 [Triticum urartu]
Triticum_aestivum_newGene_13059	42	4	2.76954	0.000566463	--
Triticum_aestivum_newGene_25965	65	11	2.34021	0.000592412	Lactation elevated protein 1 [Aegilops tauschii]
TraesCS3A01G166500	67	15	2.01337	0.00356951	hypothetical protein TRIUR3_18487 [Triticum urartu]
TraesCS2B01G297800	390	69	2.49191	5.99284e-07	violaxanthin de-epoxidase [Triticum aestivum]
TraesCS1A01G185100	491	99	2.31805	3.10334e-06	PREDICTED: probable serine/threonine-protein kinase At1g01540 [Brachypodium distachyon]
TraesCS7A01G112700	806	37	4.38652	0	predicted protein [Hordeum vulgare subsp. vulgare]
Triticum_aestivum_newGene_20875	55	1	3.98964	3.54879e-07	hypothetical protein TRIUR3_10413 [Triticum urartu]
TraesCS3A01G407200	556	86	2.69376	3.26761e-08	unnamed protein product [Triticum aestivum]
TraesCS7A01G464300	565	107	2.41035	9.44664e-07	Metal transporter Nramp1 [Aegilops tauschii]
Triticum_aestivum_newGene_13141	158	20	2.86061	2.3474e-07	hypothetical protein F775_42624 [Aegilops tauschii]
TraesCS4A01G200900	139	15	3.03744	9.93413e-08	predicted protein [Hordeum vulgare subsp. vulgare]
TraesCS2A01G280500	326	57	2.49935	7.69328e-07	violaxanthin de-epoxidase [Triticum aestivum]
TraesCS5A01G535200	61	10	2.36139	0.000688764	hypothetical protein TRIUR3_21811 [Triticum urartu]
TraesCS5A01G338000	201	0	6.26054	0	hypothetical protein F775_24123 [Aegilops tauschii]
Triticum_aestivum_newGene_3511	35	4	2.52357	0.00419911	PREDICTED: probable indole-3-acetic acid-amido synthetase GH3.8 [Brachypodium distachyon]
TraesCS4A01G101500	676	104	2.70801	2.12545e-08	PREDICTED: psbP-like protein 2, chloroplastic [Brachypodium distachyon]
TraesCS6A01G028200	525	0	7.634	0	hypothetical protein TRIUR3_04658 [Triticum urartu]
TraesCS2A01G297700	3381	666	2.37837	1.31402e-06	hypothetical protein F775_27232 [Aegilops tauschii]
TraesCS2B01G361100	57	0	4.48915	3.42645e-08	PREDICTED: very-long-chain 3-oxoacyl-CoA reductase 1-like [Brachypodium distachyon]
TraesCS7D01G036900	2093	171	3.63177	1.52101e-14	predicted protein [Hordeum vulgare subsp. vulgare]
TraesCS5B01G260700	158	0	5.91838	1.11022e-16	PREDICTED: ubiquitin-60S ribosomal protein L40-like [Setaria italica]
TraesCS3D01G435800	50	2	3.51608	6.20513e-06	unnamed protein product [Triticum aestivum]
TraesCS1A01G309400	107	20	2.30963	0.00010254	Calcium-dependent protein kinase 34 [Aegilops tauschii]
TraesCS1A01G365900	222	24	3.11049	4.5738e-09	Myb-related protein Hv33 [Aegilops tauschii]
TraesCS7A01G221900	78	4	3.62246	9.71011e-08	hypothetical protein TRIUR3_02904 [Triticum urartu]
TraesCS7B01G441700	29	1	3.12465	0.00128611	Putative disease resistance RPP13-like protein 3 [Aegilops tauschii]
TraesCS3A01G534900	11811	210	5.83458	0	Tricetin 3&apos;,4&apos;,5&apos;-O-trimethyltransferase [Triticum urartu]
Triticum_aestivum_newGene_6945	126	0	5.59793	1.70974e-14	--
TraesCS3A01G281500	449	27	3.96454	1.05471e-14	hypothetical protein F775_13667 [Aegilops tauschii]
TraesCS5D01G401300	81	1	4.52663	6.25902e-10	predicted protein [Hordeum vulgare subsp. vulgare]
TraesCS2A01G511500	100	0	5.27223	1.74116e-12	Cysteine-rich receptor-like protein kinase 10 [Aegilops tauschii]
TraesCS4D01G212000	2480	364	2.79838	3.75271e-09	RecName: Full=Fructose-1,6-bisphosphatase, chloroplastic; Short=FBPase; AltName: Full=D-fructose-1,6-bisphosphate 1-phosphohydrolase; Flags: Precursor [Triticum aestivum]
TraesCS2A01G400000	664	123	2.4459	5.41522e-07	predicted protein [Hordeum vulgare subsp. vulgare]
TraesCS5A01G118900	1855	400	2.24489	5.58649e-06	predicted protein [Hordeum vulgare subsp. vulgare]
TraesCS5B01G069900	403	40	3.28623	5.51207e-11	predicted protein [Hordeum vulgare subsp. vulgare]
TraesCS7A01G326000	41	6	2.36148	0.00400596	uncharacterized protein LOC100838301 [Brachypodium distachyon]
TraesCS5A01G378700	2765	582	2.28211	4.11681e-06	Putative lipoxygenase 3 [Aegilops tauschii]
TraesCS5D01G107900	3967	101	5.2974	0	hypothetical protein F775_18404 [Aegilops tauschii]
TraesCS7D01G492100	65	3	3.60098	4.97503e-07	Putative calcium-binding protein CML8 [Aegilops tauschii]
TraesCS2D01G219800	27	0	3.48082	0.000665433	Lectin-domain containing receptor kinase A4.2 [Aegilops tauschii]
TraesCS4D01G330300	1135	131	3.12796	4.50769e-11	Aspartic proteinase nepenthesin-1 [Aegilops tauschii]
TraesCS6B01G160500	54	4	3.11291	2.36771e-05	L-type lectin-domain containing receptor kinase IV.1 [Triticum urartu]
TraesCS2D01G576900	407	1	6.8185	0	predicted protein [Hordeum vulgare subsp. vulgare]
TraesCS4A01G401700	41	3	2.96895	0.000272411	predicted protein [Hordeum vulgare subsp. vulgare]
TraesCS1B01G402600	35	0	3.82537	3.31817e-05	Fatty acyl-CoA reductase 2 [Triticum urartu]
TraesCS5B01G315700	92	20	2.09741	0.000766086	UDP-D-glucose epimerase 3 [Hordeum vulgare]
TraesCS5A01G102900	409	75	2.44419	9.45754e-07	PREDICTED: heptahelical transmembrane protein 4-like [Brachypodium distachyon]
TraesCS1B01G246400	8244	7	9.76649	0	PREDICTED: subtilisin-like protease [Brachypodium distachyon]
TraesCS3D01G419000	189	33	2.46261	4.37523e-06	unnamed protein product [Triticum aestivum]
TraesCS2D01G561500	358	43	3.01871	1.86355e-09	predicted protein [Hordeum vulgare subsp. vulgare]
TraesCS4B01G139700	247	12	4.12243	1.23679e-13	hypothetical protein F775_30855 [Aegilops tauschii]
TraesCS6B01G406100	94	14	2.56974	2.63511e-05	Peptide transporter PTR2 [Aegilops tauschii]
TraesCS4A01G431300	3581	763	2.26581	5.80023e-06	Acid phosphatase 1 [Triticum urartu]
TraesCS7B01G134200	212	0	6.33643	0	predicted protein [Hordeum vulgare subsp. vulgare]
TraesCS1B01G383700	355	28	3.58016	3.14437e-12	myb-related protein [Triticum aestivum]
TraesCS5B01G361100	149	28	2.34239	2.6209e-05	predicted protein [Hordeum vulgare subsp. vulgare]
TraesCS3A01G390100	33	0	3.74664	6.81378e-05	Chloride channel protein CLC-c [Aegilops tauschii]
TraesCS4A01G049100	336	16	4.21571	4.32987e-15	predicted protein [Hordeum vulgare subsp. vulgare]
TraesCS2A01G133700	830	161	2.38569	9.84532e-07	predicted protein [Hordeum vulgare subsp. vulgare]
Triticum_aestivum_newGene_13064	57	1	4.03883	2.06363e-07	hypothetical protein F775_30006 [Aegilops tauschii]
TraesCS2B01G437100	30	0	3.61984	0.00020798	hypothetical protein F775_22824 [Aegilops tauschii]
TraesCS4A01G320400	76	14	2.27244	0.000474236	F-box protein PP2-B10 [Triticum urartu]
TraesCS1D01G239000	111	20	2.36131	6.10376e-05	PREDICTED: probable calcium-binding protein CML15 [Brachypodium distachyon]
TraesCS1D01G072700	58	11	2.18265	0.00229146	predicted protein [Hordeum vulgare subsp. vulgare]
TraesCS1A01G392800	296	1	6.36257	0	3-ketoacyl-CoA synthase 6 [Triticum urartu]
TraesCS5A01G472500	127	16	2.83058	8.677e-07	Proton-coupled amino acid transporter 1 [Aegilops tauschii]
TraesCS7A01G377100	60	0	4.55994	1.51307e-08	Transcription factor GAMYB [Triticum urartu]
TraesCS2A01G066800	10194	149	6.10974	0	Ribulose bisphosphate carboxylase small chain PW9, chloroplastic [Aegilops tauschii]
TraesCS2D01G522600	318	12	4.48351	4.44089e-16	Beta-glucosidase 6 [Aegilops tauschii]
TraesCS3D01G436100	832	86	3.27298	9.27802e-12	unnamed protein product [Triticum aestivum]
TraesCS3A01G315800	343	19	4.03088	2.64233e-14	Diacylglycerol kinase iota [Triticum urartu]
TraesCS6D01G208200	410	41	3.27754	5.74206e-11	ammonium transporter Amt1;1 [Triticum aestivum]
TraesCS3A01G167000	62	1	4.15495	5.5616e-08	unnamed protein product [Triticum aestivum]
TraesCS5D01G235200	2846	462	2.6551	2.90511e-08	hypothetical protein F775_32195 [Aegilops tauschii]
TraesCS2D01G376800	4540	499	3.21784	8.46345e-12	putative integral membrane protein [Triticum aestivum]
TraesCS2D01G285500	176	23	2.83497	1.82054e-07	predicted protein [Hordeum vulgare subsp. vulgare]
TraesCS7D01G245000	188	46	2.00739	0.000261583	Beta-glucosidase 6 [Aegilops tauschii]
TraesCS3B01G178600	75	1	4.41926	2.39173e-09	unnamed protein product [Triticum aestivum]
TraesCS2D01G117400	1347	130	3.38532	9.38805e-13	--
TraesCS2A01G159100	38	2	3.14295	0.000215056	hypothetical protein F775_24397 [Aegilops tauschii]
TraesCS5D01G344500	499	36	3.73447	1.02029e-13	predicted protein [Hordeum vulgare subsp. vulgare]
TraesCS5D01G428100	31	0	3.66335	0.000142653	hypothetical protein F775_31059 [Aegilops tauschii]
TraesCS1D01G150600	33	3	2.67692	0.0030827	hypothetical protein F775_03537 [Aegilops tauschii]
TraesCS1B01G215700	498	5	6.05655	0	predicted protein [Hordeum vulgare subsp. vulgare]
TraesCS2A01G004500	62	1	4.15495	5.5616e-08	Cytochrome P450 86B1 [Triticum urartu]
TraesCS1A01G326100	173	30	2.46337	5.71347e-06	Photosystem II reaction center W protein, chloroplastic [Triticum urartu]
TraesCS7B01G221100	306	11	4.52992	4.44089e-16	predicted protein [Hordeum vulgare subsp. vulgare]
TraesCS4B01G224600	38	1	3.48564	5.73574e-05	PREDICTED: LOB domain-containing protein 30-like [Brachypodium distachyon]
TraesCS2A01G165600	434	45	3.23283	8.0675e-11	fasciclin-like protein FLA6 [Triticum aestivum]
TraesCS1A01G087100	142	14	3.15143	3.41211e-08	predicted protein [Hordeum vulgare subsp. vulgare]
TraesCS3D01G331000	397	7	5.39951	0	unnamed protein product [Triticum aestivum]
TraesCS7D01G511100	35	0	3.82537	3.31817e-05	predicted protein [Hordeum vulgare subsp. vulgare]
TraesCS3D01G079100	59	11	2.20624	0.00188386	hypothetical protein F775_09824 [Aegilops tauschii]
TraesCS7B01G275600	570	43	3.68575	1.08913e-13	hypothetical protein F775_07612 [Aegilops tauschii]
TraesCS5D01G476700	313	33	3.18245	4.77884e-10	predicted protein [Hordeum vulgare subsp. vulgare]
Triticum_aestivum_newGene_20858	119	23	2.28059	8.8715e-05	PREDICTED: uncharacterized WD repeat-containing protein C1672.07-like isoform X1 [Setaria italica]
TraesCS2A01G088300	289	1	6.32835	0	Isoflavone reductase-like protein [Aegilops tauschii]
TraesCS3B01G233000	845	171	2.32592	2.01232e-06	vacuolar processing enzyme 4 [Aegilops speltoides]
TraesCS2D01G061300	2366	296	3.02644	1.38708e-10	hypothetical protein F775_26331 [Aegilops tauschii]
TraesCS1A01G393900	297	69	2.10195	5.36054e-05	hypothetical protein TRIUR3_10766 [Triticum urartu]
TraesCS2B01G360500	176	28	2.57877	1.89922e-06	predicted protein [Hordeum vulgare subsp. vulgare]
TraesCS3A01G374100	133	21	2.55448	6.68431e-06	unnamed protein product [Triticum aestivum]
TraesCS3A01G140200	443	110	2.02235	8.12914e-05	unnamed protein product [Triticum aestivum]
TraesCS3B01G421000	30	1	3.16952	0.00089524	unnamed protein product [Triticum aestivum]
TraesCS5A01G238800	203	23	3.03802	1.41525e-08	hypothetical protein F775_11329 [Aegilops tauschii]
TraesCS1A01G275000	540	119	2.19564	1.12442e-05	dof zinc finger protein 10 [Hordeum vulgare subsp. vulgare]
TraesCS5B01G147500	252	38	2.68369	2.11844e-07	hypothetical protein F775_28686 [Aegilops tauschii]
TraesCS1D01G367000	319	60	2.39759	2.36683e-06	predicted protein [Hordeum vulgare subsp. vulgare]
TraesCS2A01G572200	60	3	3.49022	1.66353e-06	PREDICTED: protein NRT1/ PTR FAMILY 5.10-like [Brachypodium distachyon]
TraesCS1D01G210800	65	11	2.34021	0.000592412	WW domain-containing oxidoreductase [Aegilops tauschii]
TraesCS7B01G312500	291	64	2.17701	2.63226e-05	Peptide transporter PTR2 [Triticum urartu]
TraesCS5D01G163100	76	2	4.09503	9.81477e-09	hypothetical protein TRIUR3_33748 [Triticum urartu]
TraesCS4B01G251100	1726	181	3.27328	3.96772e-12	predicted protein [Hordeum vulgare subsp. vulgare]
TraesCS7D01G401500	147	27	2.37096	2.14967e-05	predicted protein [Hordeum vulgare subsp. vulgare]
TraesCS3D01G315700	286	43	2.69744	1.26753e-07	Diacylglycerol kinase zeta [Aegilops tauschii]
TraesCS2B01G189700	52	2	3.56986	3.57581e-06	Alcohol dehydrogenase-like 7 [Triticum urartu]
TraesCS1D01G203500	1212	46	4.67889	0	predicted protein [Hordeum vulgare subsp. vulgare]
TraesCS7B01G135900	9937	788	3.69123	5.55112e-15	predicted protein [Hordeum vulgare subsp. vulgare]
TraesCS2D01G274600	442	35	3.5982	9.15268e-13	Transcription factor bHLH62 [Aegilops tauschii]
TraesCS2D01G061100	1644	168	3.30904	2.41129e-12	hypothetical protein TRIUR3_00666 [Triticum urartu]
TraesCS3D01G060800	333	50	2.70958	7.42212e-08	unnamed protein product [Triticum aestivum]
TraesCS7D01G221100	27	0	3.48082	0.000665433	Inactive hydroxysteroid dehydrogenase-like protein 1 [Aegilops tauschii]
TraesCS2A01G496200	51	6	2.65903	0.000330794	predicted protein [Hordeum vulgare subsp. vulgare]
TraesCS1D01G372200	711	180	2.0048	8.19676e-05	predicted protein [Hordeum vulgare subsp. vulgare]
TraesCS7B01G434400	854	214	2.02211	6.69754e-05	predicted protein [Hordeum vulgare subsp. vulgare]
TraesCS5D01G329600	6019	1441	2.09965	6.45365e-05	predicted protein [Hordeum vulgare subsp. vulgare]
TraesCS4D01G281700	83	7	3.17738	8.85887e-07	predicted protein [Hordeum vulgare subsp. vulgare]
TraesCS1A01G161400	873	185	2.26099	4.32582e-06	predicted protein [Hordeum vulgare subsp. vulgare]
TraesCS3D01G420300	1078	99	3.44838	5.10592e-13	unnamed protein product [Triticum aestivum]
TraesCS5D01G244800	348	10	4.82307	0	Heat stress transcription factor B-1 [Aegilops tauschii]
TraesCS1D01G080900	173	6	4.36997	4.13447e-13	Peroxidase 5 [Aegilops tauschii]
TraesCS7D01G464700	92	11	2.82469	4.92071e-06	hypothetical protein F775_15946 [Aegilops tauschii]
TraesCS1A01G268800	389	64	2.59247	1.95109e-07	R2R3-MYB protein [Triticum aestivum]
TraesCS3A01G418800	367	51	2.82168	1.64855e-08	Nitrate transporter 1.7 [Triticum urartu]
TraesCS6D01G349000	163	14	3.347	2.78642e-09	hypothetical protein TRIUR3_11808 [Triticum urartu]
TraesCS6B01G059200	51	1	3.88591	1.0841e-06	hypothetical protein F775_28063 [Aegilops tauschii]
TraesCS1D01G050000	182	9	4.01589	4.15756e-12	Non-specific lipid-transfer protein-like protein [Aegilops tauschii]
TraesCS7D01G145700	338	20	3.94495	7.33857e-14	hypothetical protein F775_21497 [Aegilops tauschii]
TraesCS5A01G308800	45	0	4.16514	1.17649e-06	predicted protein [Hordeum vulgare subsp. vulgare]
TraesCS5B01G558600	195	48	2.00138	0.000258198	F-box protein PP2-B10 [Triticum urartu]
TraesCS2B01G143600	130	12	3.21018	3.63308e-08	predicted protein [Hordeum vulgare subsp. vulgare]
TraesCS6A01G041800	30	1	3.16952	0.00089524	anthocyanidin synthase [Triticum aestivum]
TraesCS4B01G222500	87	10	2.85549	5.43943e-06	predicted protein [Hordeum vulgare subsp. vulgare]
TraesCS7D01G260600	44	0	4.13455	1.61414e-06	PREDICTED: exocyst complex component EXO70A1-like [Oryza brachyantha]
TraesCS7A01G323100	47	4	2.92265	0.000145116	hypothetical protein F775_01319 [Aegilops tauschii]
TraesCS3B01G270500	133	14	3.05876	1.06905e-07	unnamed protein product [Triticum aestivum]
TraesCS2D01G420200	9403	1311	2.87915	2.11774e-09	hypothetical protein F775_06252 [Aegilops tauschii]
TraesCS3B01G462800	391	94	2.06419	5.81239e-05	unnamed protein product [Triticum aestivum]
TraesCS7D01G372200	64	0	4.64922	5.27654e-09	hypothetical protein TRIUR3_14340 [Triticum urartu]
Triticum_aestivum_newGene_13751	150	30	2.2609	5.09785e-05	PREDICTED: putative disease resistance RPP13-like protein 1-like isoform X1 [Setaria italica]
TraesCS2D01G106800	143	0	5.77697	1.33227e-15	CBL-interacting protein kinase 2 [Aegilops tauschii]
TraesCS3D01G122100	116	24	2.18956	0.000192812	hypothetical protein F775_42601 [Aegilops tauschii]
TraesCS2A01G285900	37	4	2.59823	0.00234258	predicted protein [Hordeum vulgare subsp. vulgare]
TraesCS2D01G178100	521	16	4.84451	0	PREDICTED: serine/threonine-protein kinase At5g01020-like [Brachypodium distachyon]
TraesCS5B01G468800	176	16	3.29307	2.7983e-09	hypothetical protein TRIUR3_17719 [Triticum urartu]
TraesCS1A01G277400	156	27	2.45522	8.6114e-06	predicted protein [Hordeum vulgare subsp. vulgare]
TraesCS4A01G472400	323	56	2.51047	6.9576e-07	PREDICTED: WAT1-related protein At4g01440-like [Brachypodium distachyon]
TraesCS4A01G415300	103	0	5.31378	9.80882e-13	PREDICTED: LOB domain-containing protein 16-like [Oryza brachyantha]
TraesCS5D01G474200	552	125	2.15779	1.68388e-05	Oxygen-evolving enhancer protein 3-1, chloroplastic [Aegilops tauschii]
TraesCS7A01G220900	573	1	7.30929	0	Hydroxysteroid dehydrogenase-like protein 1 [Aegilops tauschii]
TraesCS5A01G000700	99	13	2.73142	6.47157e-06	Zn-dependent hydrolases of the beta-lactamase fold [Brachypodium sylvaticum]
TraesCS3D01G354200	1672	37	5.43679	0	Laccase-4 [Aegilops tauschii]
TraesCS4D01G073900	48	8	2.27842	0.00298739	hypothetical protein TRIUR3_27172 [Triticum urartu]
TraesCSU01G024700	420	86	2.29128	4.92499e-06	hypothetical protein F775_27439 [Aegilops tauschii]
TraesCS7D01G451800	1369	176	2.97935	3.16132e-10	predicted protein [Hordeum vulgare subsp. vulgare]
TraesCS6B01G149200	40	1	3.55492	3.00074e-05	hypothetical protein TRIUR3_34671 [Triticum urartu]
TraesCS2B01G398400	132	9	3.56033	2.12777e-09	predicted protein [Hordeum vulgare subsp. vulgare]
TraesCS3D01G439200	50	1	3.85877	1.4434e-06	unnamed protein product [Triticum aestivum]
TraesCS2A01G583600	249	12	4.13394	1.03917e-13	hypothetical protein TRIUR3_09712 [Triticum urartu]
TraesCS5B01G059800	167	5	4.49535	2.39586e-13	predicted protein [Hordeum vulgare subsp. vulgare]
TraesCS1D01G343200	28	0	3.52866	0.000449132	PREDICTED: sugar transport protein 8-like [Brachypodium distachyon]
TraesCS4B01G061000	528	119	2.16338	1.62687e-05	predicted protein [Hordeum vulgare subsp. vulgare]
TraesCS4B01G125500	44	3	3.06483	0.00011475	PREDICTED: probable methyltransferase PMT2-like [Setaria italica]
TraesCS3D01G262300	571	41	3.75279	4.59632e-14	predicted protein [Hordeum vulgare subsp. vulgare]
TraesCS3A01G360400	3396	64	5.70978	0	Laccase-4 [Triticum urartu]
TraesCS5D01G430400	99	13	2.73142	6.47157e-06	PREDICTED: patatin-like protein 3 [Brachypodium distachyon]
Triticum_aestivum_newGene_13305	27	0	3.48082	0.000665433	Elongation factor 2 [Triticum urartu]
TraesCS5D01G295800	46	8	2.22031	0.00472708	PREDICTED: 4-hydroxyphenylacetaldehyde oxime monooxygenase-like [Brachypodium distachyon]
TraesCS5A01G503800	366	13	4.59	0	cold acclimation protein WCOR615 [Triticum aestivum]
TraesCS3B01G182200	89	4	3.80691	1.06541e-08	unnamed protein product [Triticum aestivum]
Triticum_aestivum_newGene_14795	493	110	2.17576	1.49004e-05	CBL-interacting protein kinase 9 [Aegilops tauschii]
TraesCSU01G126800	169	32	2.34457	1.7648e-05	predicted protein [Hordeum vulgare subsp. vulgare]
TraesCS7D01G203100	309	14	4.25876	5.32907e-15	predicted protein [Hordeum vulgare subsp. vulgare]
TraesCS2B01G313500	1598	251	2.69659	1.51768e-08	hypothetical protein F775_29621 [Aegilops tauschii]
TraesCS2D01G474100	51	0	4.33622	1.89702e-07	B3 domain-containing protein [Aegilops tauschii]
Triticum_aestivum_newGene_28109	61	9	2.47943	0.000352834	Putative coatomer subunit beta&apos;-3 [Aegilops tauschii]
TraesCS3A01G474000	816	75	3.43601	1.03428e-12	unnamed protein product [Triticum aestivum]
TraesCS5D01G230700	957	2	7.70391	0	PREDICTED: shikimate O-hydroxycinnamoyltransferase-like [Setaria italica]
TraesCS1D01G144200	1400	37	5.18109	0	predicted protein [Hordeum vulgare subsp. vulgare]
TraesCS2B01G381900	134	19	2.6921	2.0867e-06	predicted protein [Hordeum vulgare subsp. vulgare]
TraesCS4D01G056200	208	11	3.97881	1.85729e-12	Hydroquinone glucosyltransferase [Triticum urartu]
TraesCS4B01G171600	53	2	3.59601	2.72509e-06	PREDICTED: 60S ribosomal protein L10-like [Brachypodium distachyon]
TraesCS5B01G223700	5122	681	2.94524	5.59613e-10	Bifunctional dihydroflavonol 4-reductase/flavanone 4-reductase [Triticum urartu]
TraesCS2D01G063300	357	4	5.77922	0	RING finger protein 165 [Aegilops tauschii]
TraesCS7D01G358000	38	3	2.86624	0.000662721	hypothetical protein F775_27544 [Aegilops tauschii]
TraesCS2B01G402000	652	35	4.15625	2.22045e-16	putative actin-related protein 2/3 complex subunit 2 [Triticum urartu]
TraesCS2D01G466600	62	10	2.38388	0.00056439	Putative disease resistance RPP13-like protein 1 [Aegilops tauschii]
TraesCS1D01G435000	33	0	3.74664	6.81378e-05	hypothetical protein F775_22341 [Aegilops tauschii]
TraesCS5A01G013100	76	11	2.55755	7.75103e-05	PREDICTED: receptor-like protein kinase HSL1 [Zea mays]
TraesCS3B01G291100	756	10	5.93646	0	ABC transporter B family member 11 [Aegilops tauschii]
TraesCS2B01G454100	118	2	4.7123	3.14304e-12	leucine-rich repeat protein 2 [Triticum aestivum]
TraesCS2A01G210300	2392	22	6.63672	0	Mixed-linked glucan synthase 2 [Triticum urartu]
TraesCS5A01G376900	72	16	2.03422	0.00250227	predicted protein [Hordeum vulgare subsp. vulgare]
TraesCS5B01G172200	88	8	3.11809	8.80058e-07	hypothetical protein F775_29106 [Aegilops tauschii]
TraesCS6B01G425400	379	84	2.17696	1.87064e-05	--
TraesCS6D01G356100	2900	236	3.64321	1.05471e-14	Thioredoxin H-type 4 [Aegilops tauschii]
TraesCS3D01G449100	201	36	2.43391	4.78084e-06	hypothetical protein F775_21482 [Aegilops tauschii]
TraesCS5A01G418400	858	14	5.72424	0	hypothetical protein TRIUR3_18533 [Triticum urartu]
TraesCS5D01G153500	292	42	2.75901	6.18989e-08	metacaspase 2 [Aegilops tauschii]
TraesCS6A01G094300	209	4	5.01433	4.44089e-16	Chlorophyll a-b binding protein, chloroplastic [Triticum urartu]
TraesCS2B01G603000	199	32	2.57694	1.27682e-06	hypothetical protein TRIUR3_09712 [Triticum urartu]
TraesCS2D01G481700	299	22	3.64788	3.75866e-12	Leucoanthocyanidin reductase [Aegilops tauschii]
TraesCS5B01G150700	2672	226	3.58692	2.64233e-14	PREDICTED: protein trichome birefringence-like 34 [Brachypodium distachyon]
TraesCS4D01G344200	146	35	2.0175	0.00040081	PREDICTED: uncharacterized protein LOC100845520 [Brachypodium distachyon]
TraesCS6B01G161600	2211	438	2.36775	1.25446e-06	PREDICTED: 2-methylene-furan-3-one reductase [Brachypodium distachyon]
TraesCS7D01G228900	98	5	3.74217	6.77801e-09	predicted protein [Hordeum vulgare subsp. vulgare]
TraesCS4A01G266900	294	56	2.37592	3.45709e-06	cytosolic glutamine synthetase [Triticum turgidum]
TraesCS3B01G121200	336	40	3.0258	2.11551e-09	unnamed protein product [Triticum aestivum]
Triticum_aestivum_newGene_2558	600	0	7.82574	0	PREDICTED: non-specific lipid-transfer protein 2A-like, partial [Setaria italica]
TraesCS2B01G514200	443	26	3.9946	7.99361e-15	Hyoscyamine 6-dioxygenase [Triticum urartu]
TraesCS6D01G353300	96	19	2.22203	0.000281811	Putative cinnamyl alcohol dehydrogenase 5 [Aegilops tauschii]
TraesCS7B01G118200	83	8	3.03624	2.18788e-06	predicted protein [Hordeum vulgare subsp. vulgare]
TraesCS7B01G285700	42	0	4.07134	3.07242e-06	predicted protein [Hordeum vulgare subsp. vulgare]
TraesCS6A01G308100	301	59	2.33769	4.90573e-06	predicted protein [Hordeum vulgare subsp. vulgare]
TraesCS7B01G274200	37	0	3.90003	1.64585e-05	Peroxidase 52 [Aegilops tauschii]
TraesCS6D01G252700	471	17	4.62469	0	hypothetical protein TRIUR3_08032 [Triticum urartu]
TraesCS2B01G077100	1731	377	2.23006	6.56532e-06	heavy metal-associated isoprenylated protein 1 [Triticum aestivum]
TraesCS2A01G412000	113	0	5.44425	1.57208e-13	Vesicle-associated protein 1-3 [Triticum urartu]
TraesCS1B01G212400	2523	189	3.7588	1.77636e-15	Peptide transporter PTR2 [Aegilops tauschii]
TraesCS3A01G165900	36	4	2.56138	0.00313298	expansin EXPA5 [Triticum aestivum]
TraesCS4A01G344700	65	0	4.6707	4.07993e-09	Phytosulfokine receptor 2 [Triticum urartu]
TraesCS4D01G223900	261	55	2.23056	1.85803e-05	hypothetical protein F775_05458 [Aegilops tauschii]
TraesCS2A01G289300	194	10	3.98869	3.03257e-12	Potassium transporter 1 [Aegilops tauschii]
TraesCS3D01G359900	4482	751	2.61216	6.43361e-08	sedoheptulose-1,7-bisphosphatase, chloroplast precursor, expressed [Triticum aestivum]
TraesCS2A01G166000	73	11	2.50145	0.000133446	predicted protein [Hordeum vulgare subsp. vulgare]
Triticum_aestivum_newGene_4508	64	7	2.81556	4.03378e-05	PREDICTED: uncharacterized protein LOC100842097 [Brachypodium distachyon]
TraesCS3B01G297800	309	70	2.13863	3.54161e-05	unnamed protein product [Triticum aestivum]
TraesCS6D01G008300	27	0	3.48082	0.000665433	hypothetical protein F775_13839 [Aegilops tauschii]
TraesCS7D01G146700	29	0	3.57497	0.000304812	PREDICTED: ATPase 6, plasma membrane-type-like isoform X1 [Brachypodium distachyon]
TraesCS3A01G056400	330	80	2.04684	8.13607e-05	predicted protein [Hordeum vulgare subsp. vulgare]
TraesCSU01G029900	49	0	4.28142	3.43913e-07	PREDICTED: cytochrome P450 71A1-like [Brachypodium distachyon]
TraesCS3D01G283500	331	80	2.05117	7.77069e-05	unnamed protein product [Triticum aestivum]
TraesCS7D01G273500	198	40	2.2707	2.26054e-05	hypothetical protein F775_19721 [Aegilops tauschii]
TraesCS3D01G436700	4704	16	8.01252	0	unnamed protein product [Triticum aestivum]
TraesCS1A01G395800	34	2	2.99353	0.00077512	predicted protein [Hordeum vulgare subsp. vulgare]
TraesCS3D01G494400	37	2	3.10702	0.000294836	predicted protein [Hordeum vulgare subsp. vulgare]
TraesCS3A01G420100	29	0	3.57497	0.000304812	Endo-1,3;1,4-beta-D-glucanase [Aegilops tauschii]
TraesCS7A01G428400	41	2	3.24566	8.5094e-05	Peroxidase 45 [Aegilops tauschii]
TraesCS6B01G342400	2630	575	2.22734	8.00808e-06	Glycine cleavage system H protein, mitochondrial [Triticum urartu]
TraesCS6B01G316300	216	0	6.36307	0	Early nodulin-like protein 2 [Aegilops tauschii]
Triticum_aestivum_newGene_19944	70	13	2.24688	0.00076462	predicted protein [Hordeum vulgare subsp. vulgare]
TraesCS3A01G359500	262	64	2.02701	0.000129899	Elicitor-responsive protein 1 [Triticum urartu]
TraesCS1B01G321200	36	0	3.86318	2.3317e-05	ABC transporter C family member 3 [Aegilops tauschii]
TraesCS4A01G386500	37	0	3.90003	1.64585e-05	hypothetical protein TRIUR3_20079 [Triticum urartu]
TraesCS3D01G075500	50	0	4.30908	2.55013e-07	hypothetical protein F775_33237 [Aegilops tauschii]
TraesCS4D01G116500	259	28	3.12925	1.87604e-09	predicted protein [Hordeum vulgare subsp. vulgare]
TraesCS4A01G311900	68	2	3.94029	6.13813e-08	hypothetical protein TRIUR3_00435 [Triticum urartu]
TraesCS3B01G374100	67	10	2.49134	0.000211795	predicted protein [Hordeum vulgare subsp. vulgare]
TraesCS4D01G054900	816	35	4.47877	0	predicted protein [Hordeum vulgare subsp. vulgare]
TraesCS3B01G167100	46	1	3.74479	4.67396e-06	PREDICTED: potassium channel KAT2-like isoform X1 [Brachypodium distachyon]
TraesCS5D01G342500	301	0	6.83684	0	hypothetical protein F775_24123 [Aegilops tauschii]
TraesCS6B01G189100	104	8	3.35258	5.67442e-08	PREDICTED: uncharacterized protein LOC100827484 [Brachypodium distachyon]
TraesCS7B01G295600	372	64	2.52845	4.33944e-07	predicted protein [Hordeum vulgare subsp. vulgare]
TraesCS4A01G259900	467	2	6.673	0	predicted protein [Hordeum vulgare subsp. vulgare]
TraesCS2B01G078900	2696	24	6.69694	0	predicted protein [Hordeum vulgare subsp. vulgare]
TraesCS5D01G316000	959	197	2.30676	2.45559e-06	predicted protein [Hordeum vulgare subsp. vulgare]
TraesCS3D01G001600	328	32	3.29038	1.18483e-10	hypothetical protein F775_07554 [Aegilops tauschii]
TraesCS2D01G356300	769	195	2.00372	8.22726e-05	Calcium uptake protein 1, mitochondrial [Triticum urartu]
TraesCS3A01G179400	445	102	2.13501	2.49806e-05	Transmembrane protein 136 [Aegilops tauschii]
Triticum_aestivum_newGene_6078	211	36	2.50307	2.15867e-06	hypothetical protein F775_09847 [Aegilops tauschii]
Triticum_aestivum_newGene_7709	36	2	3.07017	0.000405553	--
TraesCS4A01G122100	221	3	5.32597	0	Bidirectional sugar transporter SWEET12 [Triticum urartu]
TraesCS7B01G446600	197	9	4.12857	8.12572e-13	Cysteine-rich receptor-like protein kinase 26 [Aegilops tauschii]
Triticum_aestivum_newGene_25461	28	0	3.52866	0.000449132	--
TraesCS4B01G069600	977	150	2.72058	1.30534e-08	hypothetical protein TRIUR3_32141 [Triticum urartu]
TraesCS2A01G488900	5219	36	7.11421	0	fructan 6-exohydrolase [Triticum aestivum]
TraesCS6D01G212400	13106	914	3.87717	3.33067e-16	predicted protein [Hordeum vulgare subsp. vulgare]
TraesCS4B01G341800	390	74	2.3947	1.75345e-06	predicted protein [Hordeum vulgare subsp. vulgare]
TraesCS2B01G290000	48	10	2.03183	0.00999009	PREDICTED: xylosyltransferase 1-like [Setaria italica]
TraesCS6A01G023200	514	41	3.60181	4.70068e-13	Beta-fructofuranosidase 1 [Aegilops tauschii]
TraesCS2A01G320600	30	0	3.61984	0.00020798	hypothetical protein F775_14099 [Aegilops tauschii]
TraesCS6A01G081900	155	1	5.44087	1.77636e-15	Cytochrome P450 89A2 [Aegilops tauschii]
Triticum_aestivum_newGene_16854	59	8	2.56193	0.000261112	predicted protein [Hordeum vulgare subsp. vulgare]
TraesCS1D01G328000	165	21	2.86003	1.93249e-07	Photosystem II reaction center W protein, chloroplastic [Triticum urartu]
TraesCS6B01G174300	169	8	4.03913	6.60749e-12	chlorophyllase [Triticum aestivum]
TraesCS5B01G294700	725	1	7.64734	0	predicted protein [Hordeum vulgare subsp. vulgare]
TraesCS2B01G079900	91	19	2.147	0.000566458	predicted protein [Hordeum vulgare subsp. vulgare]
TraesCS7A01G308100	43	4	2.80149	0.000429421	Stellacyanin [Triticum urartu]
TraesCS7A01G336200	262	36	2.81189	4.9649e-08	predicted protein [Hordeum vulgare subsp. vulgare]
TraesCS5A01G179700	673	4	6.68889	0	hypothetical protein [Triticum aestivum]
TraesCS5B01G195300	57	7	2.6555	0.000186601	PREDICTED: strictosidine synthase 3-like [Brachypodium distachyon]
TraesCS7D01G404900	6019	90	6.06027	0	predicted protein [Hordeum vulgare subsp. vulgare]
TraesCS3A01G402000	51	5	2.83455	0.000136532	unnamed protein product [Triticum aestivum]
TraesCS6A01G361600	802	110	2.87479	2.04851e-09	predicted protein [Hordeum vulgare subsp. vulgare]
TraesCS3A01G275900	136	19	2.71306	1.64278e-06	unnamed protein product [Triticum aestivum]
TraesCS2D01G117200	151	35	2.06522	0.000252757	Serine/threonine-protein kinase PBS1 [Aegilops tauschii]
TraesCS4B01G081200	554	38	3.81192	2.4647e-14	Gibberellin 20 oxidase 1 [Aegilops tauschii]
TraesCS1D01G309100	57	10	2.26776	0.00154329	predicted protein [Hordeum vulgare subsp. vulgare]
TraesCS1A01G226000	41	3	2.96895	0.000272411	hypothetical protein F775_04189 [Aegilops tauschii]
TraesCS5B01G413900	787	35	4.42674	0	predicted protein [Hordeum vulgare subsp. vulgare]
TraesCS3B01G073700	86	9	2.95735	2.94628e-06	unnamed protein product [Triticum aestivum]
TraesCS7D01G062100	656	92	2.83692	4.33128e-09	NAC domain-containing protein 43 [Aegilops tauschii]
TraesCS3B01G100000	83	2	4.21803	2.16431e-09	unnamed protein product [Triticum aestivum]
TraesCS5B01G025100	1322	172	2.96171	4.12757e-10	Protein YABBY 6 [Aegilops tauschii]
TraesCS6D01G187800	272	30	3.10824	1.89909e-09	predicted protein [Hordeum vulgare subsp. vulgare]
TraesCS2A01G406200	876	7	6.53605	0	L-ascorbate oxidase-like protein [Aegilops tauschii]
Triticum_aestivum_newGene_26704	117	7	3.65965	2.65022e-09	--
TraesCS1B01G251900	727	76	3.25152	1.61134e-11	predicted protein [Hordeum vulgare subsp. vulgare]
TraesCS4A01G321700	72	0	4.81274	7.18864e-10	Beta-fructofuranosidase, insoluble isoenzyme 3 [Triticum urartu]
TraesCS1B01G248300	44	8	2.15975	0.00750943	Diacylglycerol kinase 1 [Triticum urartu]
TraesCS2A01G220200	137	7	3.88263	1.39721e-10	hypothetical protein TRIUR3_32218 [Triticum urartu]
TraesCS1B01G201800	74	13	2.3242	0.00038076	hypothetical protein F775_31438 [Aegilops tauschii]
TraesCS2A01G294200	69	15	2.05421	0.00255312	Purple acid phosphatase 22 [Aegilops tauschii]
TraesCS1A01G418800	165	7	4.14626	3.56926e-12	--
TraesCS4A01G008000	578	61	3.22693	3.76935e-11	PREDICTED: uncharacterized protein LOC100834743 [Brachypodium distachyon]
TraesCS5B01G306500	1153	42	4.73062	0	predicted protein [Hordeum vulgare subsp. vulgare]
TraesCS6A01G303800	2669	506	2.43205	5.82084e-07	predicted protein [Hordeum vulgare subsp. vulgare]
TraesCS1D01G269500	83	12	2.57912	4.4216e-05	predicted protein [Hordeum vulgare subsp. vulgare]
TraesCS2B01G414600	82	4	3.69229	4.26233e-08	hypothetical protein F775_03645 [Aegilops tauschii]
TraesCS7A01G074500	2084	3	8.54781	0	Pleiotropic drug resistance protein 13 [Aegilops tauschii]
TraesCS3B01G073500	463	106	2.13781	2.35067e-05	unnamed protein product [Triticum aestivum]
TraesCS5B01G227600	959	16	5.72141	0	legumain [Hordeum vulgare subsp. vulgare]
TraesCS1D01G305700	463	83	2.48068	5.24826e-07	predicted protein [Hordeum vulgare subsp. vulgare]
Triticum_aestivum_newGene_1329	66	0	4.69187	3.16219e-09	TPA: putative RING zinc finger domain superfamily protein [Zea mays]
TraesCS4A01G020600	588	77	2.92842	1.62344e-09	predicted protein [Hordeum vulgare subsp. vulgare]
TraesCS2A01G474300	597	9	5.71518	0	hypothetical protein F775_09357 [Aegilops tauschii]
TraesCS2A01G527700	7861	74	6.71856	0	Chalcone synthase 1 [Aegilops tauschii]
TraesCS5B01G246200	1070	190	2.51582	1.77985e-07	Blue copper protein [Triticum urartu]
TraesCS6B01G416300	53	2	3.59601	2.72509e-06	NAC domain-containing protein 21/22 [Aegilops tauschii]
TraesCS5A01G418800	28	0	3.52866	0.000449132	hypothetical protein TRIUR3_10806 [Triticum urartu]
Triticum_aestivum_newGene_3558	65	9	2.56735	0.000156427	--
TraesCS1B01G470800	54	0	4.41471	7.95583e-08	hypothetical protein TRIUR3_17235 [Triticum urartu]
TraesCS5D01G201600	65	2	3.87769	1.26013e-07	predicted protein [Hordeum vulgare subsp. vulgare]
TraesCS6D01G287300	449	102	2.14784	2.16381e-05	predicted protein [Hordeum vulgare subsp. vulgare]
TraesCS5B01G160700	157	13	3.38269	2.61308e-09	cinnamoyl-CoA reductase [Triticum aestivum]
TraesCS2A01G527100	327	52	2.62985	1.86064e-07	Nuclease PA3 [Triticum urartu]
TraesCS6B01G328600	131	1	5.20261	6.31717e-14	PREDICTED: MACPF domain-containing protein At1g14780-like isoform X1 [Brachypodium distachyon]
TraesCS7A01G538300	43	3	3.03357	0.000152668	unnamed protein product [Coffea canephora]
TraesCS7A01G485200	79	0	4.94204	1.40375e-10	hypothetical protein F775_23571 [Aegilops tauschii]
TraesCS5D01G118500	1493	218	2.79971	3.73537e-09	Thioredoxin M-type, chloroplastic [Aegilops tauschii]
TraesCS2D01G596200	488	70	2.79338	1.21515e-08	hypothetical protein TRIUR3_09712 [Triticum urartu]
TraesCS1A01G403800	2628	157	4.081	0	Chlorophyll a-b binding protein, chloroplastic [Aegilops tauschii]
TraesCS4B01G371200	45	0	4.16514	1.17649e-06	UDP-glycosyltransferase 73C5 [Triticum urartu]
Triticum_aestivum_newGene_8234	560	141	2.00818	8.38626e-05	hypothetical protein TRIUR3_31327 [Triticum urartu]
TraesCS7B01G222500	407	36	3.44219	8.36498e-12	predicted protein [Hordeum vulgare subsp. vulgare]
Triticum_aestivum_newGene_23500	86	0	5.0607	3.00309e-11	PREDICTED: eukaryotic translation initiation factor 5A-2-like [Cicer arietinum]
TraesCS2A01G075000	952	21	5.3695	0	Germin-like protein 8-14 [Triticum urartu]
TraesCS3D01G066700	512	0	7.59801	0	hypothetical protein F775_31707 [Aegilops tauschii]
TraesCS4B01G132100	61	12	2.15086	0.00225822	Putative receptor protein kinase ZmPK1 [Aegilops tauschii]
TraesCS4A01G203400	99	14	2.6425	1.23024e-05	LOC100282476 [Zea mays]
TraesCS6D01G035000	366	0	7.11668	0	Sulfotransferase 16 [Aegilops tauschii]
TraesCS4A01G436400	43	0	4.10329	2.22276e-06	PREDICTED: bisdemethoxycurcumin synthase-like [Brachypodium distachyon]
TraesCS4A01G200800	2252	316	2.86179	1.50527e-09	predicted protein [Hordeum vulgare subsp. vulgare]
TraesCS2A01G591900	103	0	5.31378	9.80882e-13	PREDICTED: lysosomal beta glucosidase-like [Brachypodium distachyon]
Triticum_aestivum_newGene_6722	228	12	4.00823	6.7879e-13	hypothetical protein F775_15385 [Aegilops tauschii]
TraesCS6A01G145100	232	35	2.67606	2.96334e-07	predicted protein [Hordeum vulgare subsp. vulgare]
TraesCS1A01G069900	235	28	2.99046	1.18547e-08	predicted protein [Hordeum vulgare subsp. vulgare]
TraesCS7D01G520500	35	0	3.82537	3.31817e-05	predicted protein [Hordeum vulgare subsp. vulgare]
TraesCS1D01G009100	41	1	3.58835	2.18228e-05	predicted protein [Hordeum vulgare subsp. vulgare]
TraesCS2A01G102000	44	3	3.06483	0.00011475	TPA: NAC transcription factor [Hordeum vulgare subsp. vulgare]
TraesCS4B01G272400	89	20	2.05094	0.00115921	predicted protein [Hordeum vulgare subsp. vulgare]
TraesCS7D01G049000	28	0	3.52866	0.000449132	Oligopeptide transporter 7 [Aegilops tauschii]
Triticum_aestivum_newGene_4415	71	16	2.01477	0.00293997	--
TraesCS2B01G075500	1405	146	3.28182	4.07585e-12	hypothetical protein TRIUR3_25774 [Triticum urartu]
TraesCS3B01G392700	1958	39	5.5934	0	unnamed protein product [Triticum aestivum]
TraesCS7B01G052600	121	16	2.76222	1.89866e-06	Bifunctional dihydroflavonol 4-reductase/flavanone 4-reductase [Aegilops tauschii]
TraesCS5B01G549400	250	2	5.77857	0	hypothetical protein F775_16685 [Aegilops tauschii]
TraesCS3A01G110100	4841	218	4.49503	0	hypothetical protein F775_31687 [Aegilops tauschii]
TraesCS5B01G052000	394	89	2.15172	2.33787e-05	predicted protein [Hordeum vulgare subsp. vulgare]
TraesCS7B01G485000	7676	825	3.25291	6.06326e-12	predicted protein [Hordeum vulgare subsp. vulgare]
TraesCS1A01G182200	60	3	3.49022	1.66353e-06	hypothetical protein F775_00767 [Aegilops tauschii]
TraesCS5D01G408100	853	30	4.74765	0	hypothetical protein F775_43887 [Aegilops tauschii]
TraesCS3B01G316400	39	4	2.66921	0.00131852	unnamed protein product [Triticum aestivum]
TraesCS1A01G208200	86	1	4.61038	2.14714e-10	beta-expansin 2 [Triticum aestivum]
TraesCS1A01G207300	160	16	3.15771	1.61826e-08	Putative transporter arsB [Triticum urartu]
TraesCS7D01G069500	611	0	7.85183	0	PREDICTED: pleiotropic drug resistance protein 13 [Brachypodium distachyon]
TraesCS3A01G092800	56	4	3.16296	1.43763e-05	unnamed protein product [Triticum aestivum]
TraesCS7B01G158100	225	35	2.63237	5.04351e-07	PREDICTED: 65-kDa microtubule-associated protein 8 [Brachypodium distachyon]
TraesCS5D01G293400	54	0	4.41471	7.95583e-08	predicted protein [Hordeum vulgare subsp. vulgare]
TraesCS6B01G177800	42	7	2.23769	0.00632166	PREDICTED: serine/threonine-protein kinase BLUS1-like [Brachypodium distachyon]
TraesCS6D01G378000	2723	482	2.53064	1.57383e-07	predicted protein [Hordeum vulgare subsp. vulgare]
TraesCS3D01G255400	5855	202	4.87782	0	Myb-related protein Hv33 [Aegilops tauschii]
TraesCS5A01G488000	647	110	2.5661	1.29227e-07	predicted protein [Hordeum vulgare subsp. vulgare]
TraesCS1D01G118800	102	20	2.2423	0.000198178	PREDICTED: UDP-glycosyltransferase 73C1-like [Brachypodium distachyon]
TraesCS3B01G387900	33	0	3.74664	6.81378e-05	unnamed protein product [Triticum aestivum]
TraesCS4B01G244100	91	15	2.4405	7.51067e-05	PREDICTED: uncharacterized protein LOC100831987 [Brachypodium distachyon]
TraesCS2B01G113900	374	22	3.96822	2.9976e-14	Calmodulin-related protein [Triticum urartu]
TraesCS3D01G104000	35	1	3.37505	0.000155935	Lectin-domain containing receptor kinase A4.2 [Aegilops tauschii]
TraesCS5A01G361700	135	6	4.01828	5.98206e-11	predicted protein [Hordeum vulgare subsp. vulgare]
TraesCS1B01G402900	886	4	7.08423	0	O-acyltransferase WSD1 [Triticum urartu]
TraesCS5D01G326700	35	5	2.3237	0.00944201	Disease resistance protein RPM1 [Aegilops tauschii]
TraesCS4D01G324000	50	4	3.00728	6.58582e-05	hypothetical protein F775_20259 [Aegilops tauschii]
Triticum_aestivum_newGene_20854	75	6	3.19239	1.61985e-06	Cytochrome P450 71D7 [Triticum urartu]
TraesCS4A01G411900	339	0	7.00695	0	PREDICTED: myb-related protein Zm1-like [Setaria italica]
TraesCS4A01G446400	130	17	2.78854	1.088e-06	predicted protein [Hordeum vulgare subsp. vulgare]
TraesCS2B01G527100	81	15	2.27759	0.000358868	predicted protein [Hordeum vulgare subsp. vulgare]
TraesCS7B01G189500	794	167	2.27	3.99016e-06	hypothetical protein TRIUR3_33886 [Triticum urartu]
TraesCS5A01G406100	128	7	3.78653	5.0602e-10	predicted protein [Hordeum vulgare subsp. vulgare]
TraesCS5D01G118600	58	2	3.72013	7.27096e-07	hypothetical protein F775_00896 [Aegilops tauschii]
TraesCS5A01G377800	55	3	3.37024	5.86041e-06	predicted protein [Hordeum vulgare subsp. vulgare]
TraesCS4B01G009300	38	0	3.93596	1.16681e-05	hypothetical protein F775_02802 [Aegilops tauschii]
TraesCS5A01G167400	206	24	3.0039	1.83944e-08	predicted protein [Hordeum vulgare subsp. vulgare]
TraesCS2A01G425500	66	6	3.01468	1.07246e-05	ent-kaurene synthase like 5 [Triticum aestivum]
TraesCS1D01G365200	263	12	4.21205	3.17524e-14	Bidirectional sugar transporter SWEET6b [Triticum urartu]
TraesCS1B01G349800	46	6	2.51791	0.00112757	predicted protein [Hordeum vulgare subsp. vulgare]
TraesCS5A01G409200	917	101	3.18755	2.55393e-11	hypothetical protein TRIUR3_00989 [Triticum urartu]
TraesCS2A01G514700	164	3	4.90156	1.93179e-14	hypothetical protein F775_04907 [Aegilops tauschii]
TraesCS4A01G055600	78	0	4.92426	1.76235e-10	unnamed protein product [Triticum aestivum]
TraesCS2B01G507700	76	12	2.45612	0.00014779	Leucoanthocyanidin reductase [Aegilops tauschii]
TraesCS3B01G049700	380	67	2.49549	6.01957e-07	PREDICTED: probable serine/threonine-protein kinase At1g18390-like [Oryza brachyantha]
TraesCS3B01G396300	173	18	3.12227	1.43989e-08	predicted protein [Hordeum vulgare subsp. vulgare]
TraesCS7D01G461200	109	11	3.06298	3.34693e-07	Peroxidase 2 [Triticum urartu]
TraesCS7B01G366600	87	0	5.07688	2.42592e-11	PREDICTED: polyubiquitin [Elaeis guineensis]
TraesCS4A01G198200	66	3	3.62215	3.93116e-07	predicted protein [Hordeum vulgare subsp. vulgare]
TraesCS7A01G317500	94	4	3.88354	4.11728e-09	predicted protein [Hordeum vulgare subsp. vulgare]
TraesCS3D01G106800	1073	221	2.30467	2.48216e-06	putative harpin-induced protein [Triticum aestivum]
TraesCS6B01G286500	166	4	4.68669	6.80567e-14	RING finger protein [Triticum aestivum]
TraesCS6A01G223000	11312	615	4.23436	0	Phenylalanine ammonia-lyase [Triticum urartu]
TraesCS3D01G196000	85	13	2.51765	5.97058e-05	Serine/threonine-protein kinase PBS1 [Aegilops tauschii]
TraesCS5A01G490100	284	19	3.76087	1.56775e-12	predicted protein [Hordeum vulgare subsp. vulgare]
Triticum_aestivum_newGene_16130	152	22	2.68404	1.30315e-06	--
TraesCS3D01G344700	1687	399	2.11172	2.71741e-05	unnamed protein product [Triticum aestivum]
TraesCS7B01G127100	161	26	2.54934	3.39044e-06	PREDICTED: chaperone protein dnaJ 11, chloroplastic-like [Brachypodium distachyon]
TraesCS1A01G097000	730	85	3.10129	1.1804e-10	PREDICTED: formin-like protein 3 [Brachypodium distachyon]
TraesCS6A01G323900	51	0	4.33622	1.89702e-07	Cytochrome P450 71D8 [Aegilops tauschii]
TraesCS3B01G258400	27	1	3.0305	0.00268939	unnamed protein product [Triticum aestivum]
TraesCS4A01G278800	46	1	3.74479	4.67396e-06	unnamed protein product [Triticum aestivum]
TraesCS2B01G315600	279	24	3.43671	5.17377e-11	PREDICTED: cytosolic sulfotransferase 15-like [Setaria italica]
TraesCS4B01G197800	41	2	3.24566	8.5094e-05	MAP kinase [Triticum aestivum]
TraesCS2D01G468300	1139	2	7.95445	0	Para-aminobenzoate synthase [Aegilops tauschii]
TraesCS4B01G089500	12570	2911	2.14864	6.13477e-05	Chlorophyll a-b binding protein CP26, chloroplastic [Aegilops tauschii]
TraesCS3D01G256700	2709	573	2.275	4.4616e-06	unnamed protein product [Triticum aestivum]
TraesCS1A01G186700	27	1	3.0305	0.00268939	hypothetical protein F775_43770 [Aegilops tauschii]
TraesCS7B01G167600	421	96	2.14062	2.46724e-05	PREDICTED: traB domain-containing protein-like isoform X1 [Setaria italica]
TraesCS2D01G596600	467	49	3.22183	7.30476e-11	predicted protein [Hordeum vulgare subsp. vulgare]
TraesCS3A01G389000	41	0	4.03867	4.26328e-06	unnamed protein product [Triticum aestivum]
Triticum_aestivum_newGene_3752	1848	89	4.37379	0	predicted protein [Hordeum vulgare subsp. vulgare]
TraesCS6A01G331900	30	2	2.82683	0.00295001	predicted protein [Hordeum vulgare subsp. vulgare]
TraesCS1A01G369500	37	0	3.90003	1.64585e-05	unnamed protein product [Triticum aestivum]
TraesCS7B01G437300	442	96	2.21042	1.12165e-05	hypothetical protein SORBIDRAFT_08g018410 [Sorghum bicolor]
TraesCS3D01G084400	552	111	2.32527	2.57472e-06	Enolase-phosphatase E1 [Aegilops tauschii]
TraesCS2A01G084800	1416	272	2.40773	6.85011e-07	plastid omega-3 fatty acid desaturase [Triticum aestivum]
TraesCS3A01G360600	2209	56	5.27418	0	unnamed protein product [Triticum aestivum]
TraesCS7A01G528600	97	6	3.55225	2.49955e-08	predicted protein [Hordeum vulgare subsp. vulgare]
TraesCS6B01G126200	4493	8	8.75007	0	hypothetical protein TRIUR3_06886 [Triticum urartu]
TraesCS1A01G138100	492	54	3.16354	1.28602e-10	PREDICTED: probable receptor-like protein kinase At5g56460 [Brachypodium distachyon]
TraesCS4A01G438100	62	0	4.60527	8.89034e-09	PREDICTED: bisdemethoxycurcumin synthase-like [Brachypodium distachyon]
TraesCS5A01G017200	27	0	3.48082	0.000665433	hypothetical protein TRIUR3_25367 [Triticum urartu]
TraesCS3B01G408800	863	116	2.9054	1.25942e-09	Serine/threonine-protein kinase Nek5 [Triticum urartu]
TraesCS3D01G540800	178	15	3.38829	1.11085e-09	Putative aquaporin TIP1-2 [Aegilops tauschii]
TraesCS3A01G374700	67	0	4.71273	2.45661e-09	Reticuline oxidase [Triticum urartu]
TraesCS6A01G157700	399	70	2.50463	5.00547e-07	PREDICTED: uncharacterized protein LOC100842651 [Brachypodium distachyon]
TraesCS4B01G233900	104	1	4.87706	6.21092e-12	predicted protein [Hordeum vulgare subsp. vulgare]
TraesCS6B01G371200	1465	125	3.56163	6.29496e-14	predicted protein [Hordeum vulgare subsp. vulgare]
TraesCS4D01G241800	117	9	3.38995	1.86311e-08	predicted protein [Hordeum vulgare subsp. vulgare]
TraesCS5D01G415000	53	6	2.71183	0.00020497	predicted protein [Hordeum vulgare subsp. vulgare]
TraesCS2A01G170900	255	55	2.19735	2.67456e-05	putative guanosine-3&apos;,5&apos;-bis(diphosphate) 3&apos;-pyrophosphohydrolase [Triticum urartu]
TraesCS3A01G167100	372	83	2.16699	2.11832e-05	unnamed protein product [Triticum aestivum]
TraesCS4D01G006600	70	3	3.70385	1.56163e-07	hypothetical protein F775_16170 [Aegilops tauschii]
TraesCS5B01G039100	636	33	4.19913	0	Putative peptide transporter [Aegilops tauschii]
TraesCS3D01G261000	92	16	2.37666	0.000111937	hypothetical protein F775_20002 [Aegilops tauschii]
TraesCS4A01G463400	153	0	5.87277	2.22045e-16	O-methyltransferase ZRP4 [Aegilops tauschii]
TraesCS1D01G440900	228	48	2.22413	2.55734e-05	RNA polymerase sigma factor rpoD [Aegilops tauschii]
TraesCS5D01G558500	501	77	2.69854	3.62508e-08	RecName: Full=Ubiquitin-conjugating enzyme E2-23 kDa; AltName: Full=Ubiquitin carrier protein; AltName: Full=Ubiquitin-protein ligase [Triticum aestivum]
TraesCS1A01G003000	174	11	3.72486	6.87128e-11	Putative disease resistance protein RGA4 [Aegilops tauschii]
TraesCS7D01G536500	317	71	2.15549	2.89233e-05	hypothetical protein F775_27362 [Aegilops tauschii]
TraesCSU01G242100	900	94	3.26143	9.49241e-12	Beta-glucosidase 16 [Triticum urartu]
TraesCS3D01G396900	84	17	2.17422	0.000618687	unnamed protein product [Triticum aestivum]
TraesCS6B01G256300	36	5	2.36151	0.00714918	Wall-associated receptor kinase 5 [Aegilops tauschii]
TraesCS3D01G430000	2956	151	4.30576	0	Metacaspase-1 [Aegilops tauschii]
Triticum_aestivum_newGene_28073	618	27	4.4231	0	predicted protein [Hordeum vulgare subsp. vulgare]
TraesCS5B01G054600	32	2	2.91259	0.00150183	E3 ubiquitin-protein ligase RNF5 [Aegilops tauschii]
TraesCS1A01G064000	2602	527	2.33705	1.98458e-06	PREDICTED: probable glucuronosyltransferase Os05g0123100 [Brachypodium distachyon]
TraesCS5A01G379800	184	11	3.8043	2.26363e-11	hypothetical protein TRIUR3_02696 [Triticum urartu]
TraesCS2D01G168900	86	6	3.38351	1.869e-07	predicted protein [Hordeum vulgare subsp. vulgare]
TraesCS5D01G231700	671	20	4.92865	0	predicted protein [Hordeum vulgare subsp. vulgare]
TraesCS2D01G458700	28	0	3.52866	0.000449132	Os09g0452700 [Oryza sativa Japonica Group]
TraesCS3D01G373600	97	9	3.12608	4.42428e-07	unnamed protein product [Triticum aestivum]
TraesCS3D01G392900	1938	103	4.23738	0	unnamed protein product [Triticum aestivum]
TraesCS2A01G042500	28	0	3.52866	0.000449132	Protein popC [Aegilops tauschii]
TraesCS2A01G324500	46	4	2.8933	0.00018968	hypothetical protein F775_29105 [Aegilops tauschii]
TraesCS3A01G084400	315	43	2.83555	2.15617e-08	putative bifunctional methylthioribulose-1-phosphate dehydratase/enolase-phosphatase E1 [Triticum urartu]
TraesCS7D01G386000	1878	406	2.2413	5.86336e-06	predicted protein [Hordeum vulgare subsp. vulgare]
TraesCS4A01G402300	165	16	3.20139	9.24622e-09	Xyloglucan endotransglycosylase/hydrolase protein 8 [Triticum urartu]
TraesCS3A01G342900	6402	1182	2.47385	5.35079e-07	predicted protein [Hordeum vulgare subsp. vulgare]
TraesCS6B01G249400	4465	748	2.61244	6.3962e-08	predicted protein [Hordeum vulgare subsp. vulgare]
TraesCS1A01G285400	156	11	3.56982	5.69096e-10	Riboflavin biosynthesis protein ribBA, chloroplastic [Triticum urartu]
Triticum_aestivum_newGene_25375	27	2	2.68781	0.00832367	Upstream activation factor subunit UAF30 [Aegilops tauschii]
TraesCS5D01G244900	72	12	2.38082	0.000300156	ABA 8&apos;-hydroxylase [Triticum aestivum]
TraesCS2D01G513800	746	99	2.91885	1.25961e-09	predicted protein [Hordeum vulgare subsp. vulgare]
TraesCS6B01G354600	2233	205	3.46721	1.8463e-13	Peroxidase 56 [Triticum urartu]
TraesCS3A01G288900	765	173	2.16639	1.34054e-05	RING finger and CHY zinc finger domain-containing protein 1 [Triticum urartu]
TraesCS4A01G070800	929	157	2.58345	7.94496e-08	predicted protein [Hordeum vulgare subsp. vulgare]
Triticum_aestivum_newGene_2665	126	20	2.54016	9.31822e-06	Tryptophan aminotransferase 1 [Triticum urartu]
TraesCS2B01G423900	823	18	5.35506	0	L-ascorbate oxidase-like protein [Aegilops tauschii]
TraesCS3D01G367600	118	21	2.38542	4.06085e-05	hypothetical protein F775_31611 [Aegilops tauschii]
Triticum_aestivum_newGene_13337	134	20	2.62719	3.56469e-06	--
TraesCS7B01G226700	248	56	2.13284	5.20152e-05	PREDICTED: BTB/POZ domain-containing protein At1g21780 [Brachypodium distachyon]
TraesCS3D01G333200	387	77	2.3283	3.65138e-06	predicted protein [Hordeum vulgare subsp. vulgare]
TraesCS2D01G037600	189	46	2.01494	0.000242783	predicted protein [Hordeum vulgare subsp. vulgare]
TraesCS2D01G015900	113	0	5.44425	1.57208e-13	predicted protein [Hordeum vulgare subsp. vulgare]
TraesCS7D01G404400	216	37	2.49966	2.08541e-06	hypothetical protein F775_26549 [Aegilops tauschii]
TraesCS7D01G237600	12628	2439	2.41024	2.05807e-06	RecName: Full=Protein RAFTIN 1B; Short=TaRAFTIN1b; AltName: Full=BURP domain-containing protein 1B; Flags: Precursor [Triticum aestivum]
TraesCS5B01G536000	437	33	3.66047	4.5608e-13	hypothetical protein F775_10910 [Aegilops tauschii]
TraesCS4A01G031500	84	4	3.72598	2.84853e-08	3-ketoacyl-CoA synthase 6 [Aegilops tauschii]
TraesCS1B01G442400	50	0	4.30908	2.55013e-07	Mono- and diacylglycerol lipase [Aegilops tauschii]
Triticum_aestivum_newGene_922	36	3	2.79346	0.00121552	--
TraesCS1D01G163900	318	28	3.42261	3.13237e-11	Non-specific lipid-transfer protein 2G [Aegilops tauschii]
TraesCS2A01G410400	325	64	2.33507	4.4161e-06	predicted protein [Hordeum vulgare subsp. vulgare]
TraesCS4D01G215000	1091	247	2.17001	1.2451e-05	hypothetical protein F775_05339 [Aegilops tauschii]
TraesCS5A01G247800	64	11	2.31873	0.000716767	predicted protein [Hordeum vulgare subsp. vulgare]
TraesCS3B01G259300	6083	153	5.32758	0	unnamed protein product [Triticum aestivum]
Triticum_aestivum_newGene_14797	209	32	2.64677	5.56596e-07	Deoxyuridine 5&apos;-triphosphate nucleotidohydrolase [Aegilops tauschii]
TraesCS1B01G128500	99	17	2.40455	6.86485e-05	predicted protein [Hordeum vulgare subsp. vulgare]
TraesCS2B01G592400	187	43	2.09147	0.000127533	predicted protein [Hordeum vulgare subsp. vulgare]
Triticum_aestivum_newGene_18186	92	0	5.15517	8.54783e-12	Disease resistance protein RPP13 [Aegilops tauschii]
TraesCS7D01G304900	384	15	4.4861	0	Mavicyanin [Aegilops tauschii]
TraesCS3B01G290300	68	11	2.40281	0.000336354	ABC transporter B family member 4 [Aegilops tauschii]
TraesCS7B01G387100	4323	148	4.88217	0	predicted protein [Hordeum vulgare subsp. vulgare]
TraesCS5B01G414000	299	14	4.21171	1.12133e-14	predicted protein [Hordeum vulgare subsp. vulgare]
TraesCS4B01G060600	166	2	5.19548	2.77556e-15	PREDICTED: serine carboxypeptidase-like 18 [Brachypodium distachyon]
TraesCS1B01G217900	341	81	2.07644	5.85678e-05	predicted protein [Hordeum vulgare subsp. vulgare]
TraesCS4A01G031700	1262	247	2.37959	9.75418e-07	predicted protein [Hordeum vulgare subsp. vulgare]
Triticum_aestivum_newGene_7653	571	9	5.65124	0	hypothetical protein F775_04907 [Aegilops tauschii]
TraesCS3B01G206100	791	185	2.11914	2.27751e-05	unnamed protein product [Triticum aestivum]
TraesCS3D01G258300	325	4	5.64479	0	ABC transporter B family member 11 [Aegilops tauschii]
TraesCS7D01G270100	4133	119	5.12565	0	hypothetical protein F775_28565 [Aegilops tauschii]
TraesCS3D01G478500	131	3	4.58321	1.96798e-12	unnamed protein product [Triticum aestivum]
TraesCS2B01G186100	67	0	4.71273	2.45661e-09	Secologanin synthase [Aegilops tauschii]
TraesCS3D01G258000	4211	196	4.44548	0	GDSL esterase/lipase [Aegilops tauschii]
TraesCS5B01G554700	158	0	5.91838	1.11022e-16	predicted protein [Hordeum vulgare subsp. vulgare]
TraesCS2D01G314400	111	3	4.34936	4.95465e-11	predicted protein [Hordeum vulgare subsp. vulgare]
TraesCS6D01G054600	70	0	4.77356	1.16756e-09	Peroxidase 70 [Triticum urartu]
TraesCS5D01G500000	27	0	3.48082	0.000665433	hypothetical protein F775_21765 [Aegilops tauschii]
TraesCS2A01G348500	2710	231	3.57608	3.13083e-14	PREDICTED: phosphoglycolate phosphatase 1B, chloroplastic-like [Brachypodium distachyon]
TraesCS1D01G262100	788	194	2.04612	5.15561e-05	predicted protein [Hordeum vulgare subsp. vulgare]
TraesCS7D01G406100	175	4	4.76169	2.23155e-14	Peptide transporter PTR2 [Triticum urartu]
TraesCS1B01G416700	178	42	2.05323	0.000196012	Serine carboxypeptidase family protein, expressed [Oryza sativa Japonica Group]
TraesCS2D01G373800	34	1	3.33622	0.000219354	Putative metal-nicotianamine transporter YSL12 [Aegilops tauschii]
TraesCS6A01G033300	40	0	4.00524	5.93913e-06	Hyoscyamine 6-dioxygenase [Aegilops tauschii]
TraesCS3B01G264300	262	1	6.18821	0	unnamed protein product [Triticum aestivum]
TraesCS2B01G220100	10337	1823	2.54093	2.9634e-07	LHCI-680, photosystem I antenna protein [Hordeum vulgare subsp. vulgare]
TraesCS2A01G215300	711	4	6.76783	0	Beta-amylase [Triticum urartu]
TraesCS4A01G233400	78	10	2.70288	2.68797e-05	PREDICTED: exocyst complex component SEC3A-like [Brachypodium distachyon]
TraesCS3A01G256400	2538	512	2.3426	1.82836e-06	unnamed protein product [Triticum aestivum]
Triticum_aestivum_newGene_5563	418	2	6.51404	0	hypothetical protein TRIUR3_30783 [Triticum urartu]
TraesCS7A01G355900	32	3	2.63588	0.00422662	hypothetical protein F775_15478 [Aegilops tauschii]
TraesCS7A01G273400	115	27	2.02389	0.000679736	hypothetical protein TRIUR3_03844 [Triticum urartu]
TraesCS5B01G436100	27	0	3.48082	0.000665433	predicted protein [Hordeum vulgare subsp. vulgare]
TraesCS7A01G001100	35	3	2.75565	0.00165307	Putative disease resistance protein RGA3 [Aegilops tauschii]
TraesCS7B01G006600	1161	150	2.9689	4.06296e-10	predicted protein [Hordeum vulgare subsp. vulgare]
TraesCS5A01G435400	237	0	6.49537	0	GDSL esterase/lipase [Aegilops tauschii]
TraesCS5B01G126000	251	37	2.71387	1.57361e-07	High affinity cationic amino acid transporter 1 [Aegilops tauschii]
TraesCS7A01G479700	43	0	4.10329	2.22276e-06	predicted protein [Hordeum vulgare subsp. vulgare]
TraesCS2A01G153300	549	130	2.09456	3.36246e-05	Uncharacterized protein C24B11.05 [Triticum urartu]
TraesCS1B01G030400	41	0	4.03867	4.26328e-06	predicted protein [Hordeum vulgare subsp. vulgare]
TraesCS2A01G268800	335	51	2.69105	8.97304e-08	predicted protein [Hordeum vulgare subsp. vulgare]
Triticum_aestivum_newGene_6243	202	47	2.08031	0.000121103	--
TraesCS5D01G322200	62	0	4.60527	8.89034e-09	predicted protein [Hordeum vulgare subsp. vulgare]
TraesCS4A01G173100	503	0	7.57256	0	PREDICTED: probable beta-D-xylosidase 2 [Brachypodium distachyon]
TraesCS5D01G261000	611	108	2.50968	2.70666e-07	predicted protein [Hordeum vulgare subsp. vulgare]
TraesCS5D01G280800	68	6	3.0561	6.97445e-06	hypothetical protein F775_12307 [Aegilops tauschii]
TraesCS2D01G265700	471	104	2.18917	1.33485e-05	predicted protein [Hordeum vulgare subsp. vulgare]
TraesCS2B01G557700	376	42	3.12087	4.88845e-10	Nuclease PA3 [Triticum urartu]
TraesCS6B01G193000	842	196	2.12684	2.069e-05	predicted protein [Hordeum vulgare subsp. vulgare]
TraesCS3A01G140900	788	4	6.91565	0	predicted protein [Hordeum vulgare subsp. vulgare]
TraesCS4A01G413200	347	78	2.15405	2.62068e-05	hypothetical protein TRIUR3_00507 [Triticum urartu]
TraesCS7D01G523800	81	7	3.1433	1.29575e-06	Bifunctional monodehydroascorbate reductase and carbonic anhydrase nectarin-3 [Aegilops tauschii]
TraesCS7A01G304500	352	16	4.28231	1.55431e-15	Transcription factor MYB86 [Aegilops tauschii]
TraesCS5D01G536200	1034	6	6.93108	0	predicted protein [Hordeum vulgare subsp. vulgare]
TraesCS7D01G324700	67	4	3.41093	1.06265e-06	hypothetical protein F775_25649 [Aegilops tauschii]
TraesCS2B01G516100	27	0	3.48082	0.000665433	Xylem cysteine proteinase 1 [Aegilops tauschii]
TraesCS4D01G263000	2225	428	2.40996	7.27631e-07	predicted protein [Hordeum vulgare subsp. vulgare]
TraesCSU01G155600	160	25	2.59161	2.38981e-06	hypothetical protein F775_27439 [Aegilops tauschii]
TraesCS4D01G079900	113	18	2.51936	1.71054e-05	Gibberellin 20 oxidase 1 [Aegilops tauschii]
TraesCS5A01G422000	121	27	2.09565	0.000347395	PREDICTED: patatin-13-like [Setaria italica]
TraesCS6D01G283000	45	1	3.71483	6.319e-06	--
TraesCS2B01G179500	91	4	3.83805	7.25606e-09	PREDICTED: probable serine/threonine-protein kinase At1g01540 [Brachypodium distachyon]
TraesCS4D01G086700	939	18	5.54472	0	hypothetical protein TRIUR3_12679 [Triticum urartu]
TraesCS2B01G547400	151	1	5.40379	3.33067e-15	hypothetical protein F775_13416 [Aegilops tauschii]
TraesCS2A01G114700	129	14	3.01558	1.80151e-07	hypothetical protein TRIUR3_20002 [Triticum urartu]
TraesCS4B01G293900	1495	269	2.50175	2.04345e-07	predicted protein [Hordeum vulgare subsp. vulgare]
TraesCS2A01G460600	148	24	2.53403	5.26377e-06	RecName: Full=Cold-regulated protein 2, partial [Hordeum vulgare]
Triticum_aestivum_newGene_10711	32	0	3.7056	9.8346e-05	hypothetical protein F775_00041 [Aegilops tauschii]
TraesCS5B01G535400	249	3	5.49614	0	Putative disease resistance protein RGA4 [Triticum urartu]
TraesCS5A01G147000	2676	150	4.17174	0	type 1 non-specific lipid transfer protein precursor [Triticum aestivum]
TraesCS1A01G079400	610	3	6.77976	0	Peroxidase 5 [Triticum urartu]
TraesCS2B01G168200	65	1	4.22038	2.60567e-08	predicted protein [Hordeum vulgare subsp. vulgare]
TraesCS2D01G504900	1530	142	3.44389	3.46279e-13	hypothetical protein F775_28502 [Aegilops tauschii]
TraesCS1D01G140100	982	69	3.81826	3.21965e-15	predicted protein [Hordeum vulgare subsp. vulgare]
TraesCS5D01G269800	123	0	5.56389	2.81997e-14	PREDICTED: ubiquitin-60S ribosomal protein L40-like [Setaria italica]
TraesCS2D01G556000	317	7	5.07727	0	predicted protein [Hordeum vulgare subsp. vulgare]
TraesCS3D01G539100	1177	55	4.3922	0	hypothetical protein F775_13462 [Aegilops tauschii]
TraesCS1B01G250900	105	10	3.11945	2.79238e-07	PREDICTED: probable calcium-binding protein CML15 [Brachypodium distachyon]
TraesCS3D01G457800	261	61	2.08791	7.35263e-05	unnamed protein product [Triticum aestivum]
TraesCS3A01G424800	397	92	2.11616	3.35996e-05	predicted protein [Hordeum vulgare subsp. vulgare]
TraesCS3A01G166300	36	4	2.56138	0.00313298	RecName: Full=Pathogen-related protein [Hordeum vulgare]
TraesCS6D01G141700	4115	228	4.19683	0	putative 4-coumarate--CoA ligase 3 [Triticum urartu]
TraesCS2B01G086200	375	81	2.21255	1.30452e-05	predicted protein [Hordeum vulgare subsp. vulgare]
TraesCS2D01G409600	466	83	2.48995	4.67785e-07	predicted protein [Hordeum vulgare subsp. vulgare]
TraesCS7D01G124600	382	61	2.63282	1.28248e-07	predicted protein [Hordeum vulgare subsp. vulgare]
TraesCS2A01G154300	99	12	2.82619	3.27034e-06	PREDICTED: probable serine/threonine-protein kinase At1g01540 [Brachypodium distachyon]
TraesCS5B01G461600	1926	92	4.38692	0	lipid transfer protein [Triticum aestivum]
TraesCS5D01G149400	35	4	2.52357	0.00419911	predicted protein [Hordeum vulgare subsp. vulgare]
TraesCS5B01G197200	457	13	4.90828	0	predicted protein [Hordeum vulgare subsp. vulgare]
TraesCS2B01G205300	38	3	2.86624	0.000662721	hypothetical protein TRIUR3_22690 [Triticum urartu]
TraesCS4D01G341800	109	19	2.40061	4.85972e-05	Naringenin,2-oxoglutarate 3-dioxygenase [Aegilops tauschii]
TraesCS1A01G366100	251	19	3.58442	2.04562e-11	R2R3-MYB transcription factor [Triticum aestivum]
TraesCS3B01G362200	627	117	2.43407	6.52535e-07	Cytochrome P450 94A1 [Aegilops tauschii]
TraesCS3B01G321600	53	9	2.28567	0.00189769	unnamed protein product [Triticum aestivum]
TraesCS7D01G103500	986	134	2.89343	1.29842e-09	PREDICTED: uncharacterized protein LOC100845974 [Brachypodium distachyon]
TraesCS4A01G270400	374	23	3.91103	5.66214e-14	predicted protein [Hordeum vulgare subsp. vulgare]
TraesCS2A01G448500	27	0	3.48082	0.000665433	Transcription factor MYC2 [Triticum urartu]
Triticum_aestivum_newGene_14696	30	0	3.61984	0.00020798	--
TraesCS2D01G186000	32	0	3.7056	9.8346e-05	hypothetical protein TRIUR3_05344 [Triticum urartu]
TraesCS5B01G077900	121	24	2.24911	0.000107193	predicted protein [Hordeum vulgare subsp. vulgare]
TraesCS1D01G306200	307	32	3.19571	4.46742e-10	Chlorophyll a-b binding protein 3C, chloroplastic [Aegilops tauschii]
TraesCS7B01G041700	31	0	3.66335	0.000142653	hypothetical protein F775_23370 [Aegilops tauschii]
TraesCS7B01G085900	138	32	2.05722	0.000333345	predicted protein [Hordeum vulgare subsp. vulgare]
TraesCS2B01G380000	121	19	2.54788	1.03319e-05	predicted protein [Hordeum vulgare subsp. vulgare]
TraesCS4D01G135000	16660	1489	3.52085	1.26898e-13	Ribulose bisphosphate carboxylase/oxygenase activase A, chloroplastic [Aegilops tauschii]
TraesCS7B01G461600	49	4	2.97962	8.55103e-05	serine/threonine protein kinase [Triticum aestivum]
TraesCS6B01G015900	123	3	4.49417	6.84264e-12	hypothetical protein TRIUR3_05844 [Triticum urartu]
Triticum_aestivum_newGene_14591	1099	213	2.39166	8.47662e-07	3-ketoacyl-CoA synthase I [Triticum aestivum]
TraesCS4D01G236600	325	72	2.17172	2.37619e-05	Homeobox-leucine zipper protein HOX19 [Aegilops tauschii]
TraesCS4B01G223400	572	45	3.62903	2.22267e-13	hypothetical protein F775_09540 [Aegilops tauschii]
TraesCS7B01G365300	53	2	3.59601	2.72509e-06	NAC transcription factor 7 [Triticum aestivum]
TraesCS4B01G225500	519	89	2.54693	2.08876e-07	3-ketoacyl-CoA synthase 1 [Aegilops tauschii]
TraesCS3B01G507100	157	19	2.91652	1.48009e-07	unnamed protein product [Triticum aestivum]
TraesCS3D01G325700	565	92	2.62242	7.59768e-08	Cytochrome P450 94A1 [Aegilops tauschii]
TraesCS5B01G172000	80	8	2.9848	3.82927e-06	hypothetical protein F775_29106 [Aegilops tauschii]
TraesCS3B01G293200	71	10	2.5719	9.85358e-05	unnamed protein product [Triticum aestivum]
TraesCS1B01G387800	108	0	5.38049	3.86802e-13	3-ketoacyl-CoA synthase 11 [Aegilops tauschii]
Triticum_aestivum_newGene_1320	287	29	3.22972	4.11499e-10	hypothetical protein TRIUR3_21393 [Triticum urartu]
TraesCS2A01G461500	837	101	3.05626	1.73829e-10	--
TraesCS6A01G217600	33	3	2.67692	0.0030827	PREDICTED: uncharacterized protein YFL042C-like [Zea mays]
TraesCS2A01G353900	253	24	3.29698	3.67028e-10	CONSTANS-like protein [Hordeum vulgare subsp. vulgare]
TraesCS3A01G239200	86	0	5.0607	3.00309e-11	unnamed protein product [Triticum aestivum]
TraesCS5A01G152700	612	124	2.31731	2.61167e-06	putative LRR receptor-like serine/threonine-protein kinase MRH1 [Triticum urartu]
TraesCS1B01G433300	2656	263	3.36195	8.78853e-13	Chlorophyll a-b binding protein, chloroplastic [Aegilops tauschii]
TraesCS4B01G312100	202	0	6.26761	0	PREDICTED: myb-related protein Zm1-like [Setaria italica]
TraesCS2D01G068600	31	2	2.87035	0.00210128	predicted protein [Hordeum vulgare subsp. vulgare]
TraesCS2D01G525900	121	9	3.43739	1.02803e-08	predicted protein [Hordeum vulgare subsp. vulgare]
TraesCS6D01G133100	33	3	2.67692	0.0030827	predicted protein [Hordeum vulgare subsp. vulgare]
TraesCS3D01G003100	183	35	2.33815	1.49602e-05	hypothetical protein F775_43951 [Aegilops tauschii]
TraesCS1B01G447900	107	5	3.86572	1.41494e-09	PREDICTED: cinnamoyl-CoA reductase 2-like [Brachypodium distachyon]
TraesCS1B01G323700	88	19	2.10003	0.000866099	predicted protein [Hordeum vulgare subsp. vulgare]
TraesCS3B01G175000	56	12	2.03285	0.00582508	predicted protein [Hordeum vulgare subsp. vulgare]
TraesCS4B01G005900	2687	91	4.88206	0	Cytochrome P450 76C4 [Aegilops tauschii]
TraesCS1A01G384800	977	184	2.43061	5.35232e-07	hypothetical protein CH29B_p069 (chloroplast) (chloroplast) [Chlorella sp. ArM0029B]
TraesCS5A01G427600	89	20	2.05094	0.00115921	predicted protein [Hordeum vulgare subsp. vulgare]
TraesCS6D01G242700	86	10	2.83931	6.47076e-06	hypothetical protein TRIUR3_29605 [Triticum urartu]
TraesCS2A01G140200	235	41	2.48148	1.97799e-06	Hydroquinone glucosyltransferase [Aegilops tauschii]
TraesCS2D01G065500	82	0	4.99409	7.17257e-11	Ribulose bisphosphate carboxylase small chain PW9, chloroplastic [Aegilops tauschii]
TraesCS3B01G315200	208	5	4.80762	2.10942e-15	unnamed protein product [Triticum aestivum]
TraesCS3A01G035100	373	41	3.14201	3.92986e-10	hypothetical protein TRIUR3_03468 [Triticum urartu]
TraesCS7D01G111200	120	0	5.52903	4.67404e-14	predicted protein [Hordeum vulgare subsp. vulgare]
TraesCS7A01G357400	72	8	2.83794	1.79321e-05	predicted protein [Hordeum vulgare subsp. vulgare]
TraesCS3B01G360500	225	7	4.58761	5.21805e-15	unnamed protein product [Triticum aestivum]
TraesCS3B01G430900	3201	714	2.1995	1.25468e-05	predicted protein [Hordeum vulgare subsp. vulgare]
TraesCS7B01G170400	70	8	2.79877	2.66999e-05	predicted protein [Hordeum vulgare subsp. vulgare]
TraesCS1D01G201200	1054	144	2.88756	1.33143e-09	Peptide transporter PTR2 [Aegilops tauschii]
TraesCS3A01G135800	748	130	2.53895	1.59372e-07	unnamed protein product [Triticum aestivum]
TraesCS2D01G313400	181	29	2.57239	1.82726e-06	lipoxygenase-like protein [Hordeum vulgare subsp. vulgare]
TraesCS2A01G400400	841	92	3.19405	2.67228e-11	OSIGBa0111L12.5 [Oryza sativa Indica Group]
TraesCS7B01G179200	205	37	2.42519	4.91398e-06	proton gradient regulation 5 [Triticum aestivum]
TraesCS2A01G081500	45	0	4.16514	1.17649e-06	NEP1-interacting protein 2 [Triticum urartu]
TraesCS1B01G088600	38	5	2.43428	0.00411674	predicted protein [Hordeum vulgare subsp. vulgare]
TraesCS5B01G270200	1652	197	3.0897	5.97239e-11	hypothetical protein F775_26051 [Aegilops tauschii]
TraesCS7B01G481200	155	22	2.71175	9.43693e-07	hexose transporter [Zea mays]
TraesCS7B01G042400	224	49	2.17073	4.36974e-05	Protein SRG1 [Aegilops tauschii]
TraesCS7D01G110800	76	2	4.09503	9.81477e-09	Non-specific lipid-transfer protein 1 [Aegilops tauschii]
TraesCS3D01G340500	603	56	3.40562	3.34988e-12	unnamed protein product [Triticum aestivum]
TraesCS6D01G251800	458	61	2.89294	4.18515e-09	predicted protein [Hordeum vulgare subsp. vulgare]
TraesCS1A01G306000	925	146	2.68018	2.29196e-08	predicted protein [Hordeum vulgare subsp. vulgare]
TraesCS3D01G260500	74	10	2.62949	5.61202e-05	endochitinase [Triticum aestivum]
TraesCS5A01G165700	16843	1513	3.51358	1.44107e-13	hypothetical protein F775_43781 [Aegilops tauschii]
TraesCS2B01G439400	36	0	3.86318	2.3317e-05	hypothetical protein F775_03446 [Aegilops tauschii]
TraesCS2D01G477800	161	9	3.84172	4.84714e-11	Lysosomal beta glucosidase [Aegilops tauschii]
TraesCS2B01G398200	38	3	2.86624	0.000662721	predicted protein [Hordeum vulgare subsp. vulgare]
TraesCS7D01G347500	48	8	2.27842	0.00298739	golden 2-like protein [Triticum aestivum]
TraesCS6D01G099100	1080	124	3.13404	4.35983e-11	hypothetical protein F775_14989 [Aegilops tauschii]
Triticum_aestivum_newGene_20877	73	12	2.40002	0.000251107	PREDICTED: uncharacterized protein LOC100839419 [Brachypodium distachyon]
TraesCS4D01G013600	220	3	5.3195	0	unnamed protein product [Triticum aestivum]
TraesCS7D01G426400	177	42	2.04522	0.000212252	PREDICTED: IAA-amino acid hydrolase ILR1-like 6 [Brachypodium distachyon]
TraesCS2D01G374500	195	12	3.78548	1.70758e-11	UDP-glycosyltransferase 73D1 [Triticum urartu]
TraesCS2D01G394100	48	8	2.27842	0.00298739	hypothetical protein F775_30783 [Aegilops tauschii]
TraesCS7A01G236200	269	1	6.22587	0	predicted protein [Hordeum vulgare subsp. vulgare]
TraesCS2B01G357700	57	1	4.03883	2.06363e-07	hypothetical protein F775_29105 [Aegilops tauschii]
TraesCS7B01G020200	42	0	4.07134	3.07242e-06	predicted protein [Hordeum vulgare subsp. vulgare]
TraesCS2D01G009100	1272	65	4.27346	0	Peptide transporter PTR2 [Aegilops tauschii]
TraesCS7A01G485400	174	0	6.05535	0	hypothetical protein F775_23571 [Aegilops tauschii]
TraesCS2A01G002900	131	5	4.15126	3.16709e-11	Cytochrome P450 86B1 [Triticum urartu]
TraesCS7D01G049800	92	9	3.05182	1.03227e-06	E3 ubiquitin ligase BIG BROTHER [Triticum urartu]
TraesCS3B01G351100	375	70	2.41574	1.47888e-06	Diacylglycerol kinase iota [Triticum urartu]
TraesCS2D01G125900	145	17	2.94309	1.75031e-07	Os07g0663500 [Oryza sativa Japonica Group]
TraesCS4D01G104000	2813	70	5.31407	0	predicted protein [Hordeum vulgare subsp. vulgare]
TraesCS1D01G014400	78	4	3.62246	9.71011e-08	hypothetical protein F775_30883 [Aegilops tauschii]
TraesCS2B01G182000	46	5	2.69343	0.000486693	Putative calcium-binding protein CML45 [Aegilops tauschii]
TraesCS7D01G059300	57	5	2.98748	3.16445e-05	hypothetical protein F775_01123 [Aegilops tauschii]
TraesCS1A01G152600	35	2	3.03236	0.000559722	Ribonuclease 1 [Triticum urartu]
Triticum_aestivum_newGene_12019	36	0	3.86318	2.3317e-05	--
TraesCS2B01G408500	112	19	2.43886	3.27815e-05	putative iron-phytosiderophore transporter [Hordeum vulgare subsp. vulgare]
TraesCS4D01G318500	35	3	2.75565	0.00165307	Monosaccharide-sensing protein 3 [Triticum urartu]
TraesCS1D01G105800	488	120	2.03851	6.49002e-05	PREDICTED: formin-like protein 3 [Brachypodium distachyon]
TraesCS2D01G382300	111	1	4.96876	1.75382e-12	hypothetical protein F775_32410 [Aegilops tauschii]
TraesCS7A01G094300	33	0	3.74664	6.81378e-05	Anthocyanin 5-aromatic acyltransferase [Aegilops tauschii]
TraesCS4B01G325800	1304	126	3.38275	1.01141e-12	RecName: Full=Catalase-1 [Triticum aestivum]
TraesCS7A01G327300	27	0	3.48082	0.000665433	Metal transporter Nramp1 [Aegilops tauschii]
TraesCS5D01G302800	416	27	3.85508	5.85088e-14	Beta-glucosidase 31 [Triticum urartu]
TraesCS1A01G081200	5391	64	6.37608	0	Os05g0136900 [Oryza sativa Japonica Group]
TraesCS4B01G069300	8215	1258	2.74375	1.41863e-08	serine hydroxymethyltransferase [Triticum monococcum]
Triticum_aestivum_newGene_15974	46	0	4.1951	8.60594e-07	PREDICTED: uncharacterized protein LOC104881898 [Vitis vinifera]
TraesCS7D01G300300	113	21	2.32437	7.57131e-05	unnamed protein product [Triticum aestivum]
TraesCS4A01G442100	886	215	2.06837	3.99682e-05	predicted protein [Hordeum vulgare subsp. vulgare]
TraesCS3A01G017900	123	0	5.56389	2.81997e-14	iron-deficiency induced receptor-like kinase [Hordeum vulgare subsp. vulgare]
TraesCS2D01G139100	179	2	5.30261	5.55112e-16	(+)-delta-cadinene synthase isozyme C2 [Triticum urartu]
TraesCS6A01G351300	890	139	2.69425	1.96131e-08	predicted protein [Hordeum vulgare subsp. vulgare]
TraesCS3D01G030200	72	6	3.13555	3.00244e-06	Anthocyanin 5-aromatic acyltransferase [Aegilops tauschii]
TraesCS7D01G022600	605	54	3.46037	1.62892e-12	predicted protein [Hordeum vulgare subsp. vulgare]
TraesCSU01G001100	669	140	2.27372	4.10173e-06	Subtilisin-like protease [Aegilops tauschii]
Triticum_aestivum_newGene_22865	47	8	2.24966	0.00375587	hypothetical protein F775_16849 [Aegilops tauschii]
TraesCS2D01G041600	177	28	2.58682	1.73003e-06	Putative disease resistance protein RGA1 [Aegilops tauschii]
TraesCS6B01G128000	241	40	2.55082	9.27194e-07	PREDICTED: zinc transporter 2 [Brachypodium distachyon]
Triticum_aestivum_newGene_20776	46	9	2.09175	0.00873584	hypothetical protein TRIUR3_07249 [Triticum urartu]
TraesCS2D01G583500	170	1	5.57199	2.22045e-16	PREDICTED: protein NRT1/ PTR FAMILY 5.10-like [Brachypodium distachyon]
Triticum_aestivum_newGene_6742	57	5	2.98748	3.16445e-05	Wall-associated receptor kinase 5 [Triticum urartu]
TraesCS4A01G399300	311	4	5.58179	0	PREDICTED: GDSL esterase/lipase APG-like [Brachypodium distachyon]
TraesCS6B01G421800	466	67	2.78797	1.41834e-08	Protein RUPTURED POLLEN GRAIN 1 [Aegilops tauschii]
TraesCS4D01G204000	577	115	2.33901	2.12233e-06	PREDICTED: psbP-like protein 2, chloroplastic [Brachypodium distachyon]
TraesCS5D01G470300	113	11	3.11376	1.83771e-07	hypothetical protein TRIUR3_17719 [Triticum urartu]
TraesCS7A01G489400	194	0	6.21008	0	Aspartic proteinase nepenthesin-2 [Triticum urartu]
TraesCS4B01G223600	255	57	2.14821	4.29051e-05	hypothetical protein F775_05458 [Aegilops tauschii]
TraesCS1D01G271800	31	3	2.59364	0.00580973	predicted protein [Hordeum vulgare subsp. vulgare]
TraesCS2B01G318100	132	25	2.31907	4.66606e-05	cellulose synthase-like protein H1 [Hordeum vulgare subsp. vulgare]
TraesCS7B01G455300	137	4	4.41448	3.47111e-12	predicted protein [Hordeum vulgare subsp. vulgare]
TraesCS2D01G115500	153	17	3.01921	6.89496e-08	hypothetical protein F775_23903 [Aegilops tauschii]
TraesCS3B01G061000	40	0	4.00524	5.93913e-06	unnamed protein product [Triticum aestivum]
TraesCS5D01G073900	152	19	2.87061	2.58158e-07	predicted protein [Hordeum vulgare subsp. vulgare]
TraesCS3D01G450400	34	0	3.78654	4.74373e-05	unnamed protein product [Triticum aestivum]
TraesCS6A01G159800	13157	2940	2.20018	3.32289e-05	Chlorophyll a-b binding protein 8, chloroplastic [Triticum urartu]
TraesCS4B01G101300	198	12	3.80721	1.2539e-11	hypothetical protein F775_12362 [Aegilops tauschii]
TraesCS5A01G492400	113	4	4.14245	1.44738e-10	hypothetical protein F775_52709 [Aegilops tauschii]
TraesCS1D01G187100	200	10	4.03205	1.61759e-12	predicted protein [Hordeum vulgare subsp. vulgare]
TraesCS6A01G303200	1170	142	3.05763	1.17484e-10	Alpha-galactosidase [Aegilops tauschii]
TraesCSU01G084800	40	3	2.93552	0.000365368	PREDICTED: 4-hydroxyphenylacetaldehyde oxime monooxygenase-like [Setaria italica]
TraesCS2D01G221500	372	50	2.86817	9.3523e-09	Cysteine-rich receptor-like protein kinase 10 [Aegilops tauschii]
TraesCS5A01G548500	1216	96	3.66495	1.80966e-14	xyloglucan xyloglucosyl transferase [Hordeum vulgare]
TraesCS2D01G468200	2068	11	7.27593	0	polyphenol oxidase [Triticum aestivum]
TraesCS6B01G250500	756	121	2.65554	3.67334e-08	hypothetical protein [Oryza sativa Indica Group]
Triticum_aestivum_newGene_2451	62	10	2.38388	0.00056439	hypothetical protein TRIUR3_27413 [Triticum urartu]
Triticum_aestivum_newGene_18255	33	0	3.74664	6.81378e-05	O-acyltransferase WSD1 [Triticum urartu]
TraesCS3D01G121700	230	4	5.1508	0	predicted protein [Hordeum vulgare subsp. vulgare]
TraesCS2A01G207900	3895	965	2.04922	8.81637e-05	RecName: Full=Cytochrome b6-f complex iron-sulfur subunit, chloroplastic; AltName: Full=Plastohydroquinone:plastocyanin oxidoreductase iron-sulfur protein; AltName: Full=Rieske iron-sulfur protein; Short=ISP; Short=RISP; Flags: Precursor [Triticum aestivum]
TraesCS5D01G151200	28	2	2.73565	0.00587226	hypothetical protein F775_06853 [Aegilops tauschii]
TraesCS4D01G220600	62	7	2.77161	6.20325e-05	Protein FAR1-RELATED SEQUENCE 7 [Aegilops tauschii]
Triticum_aestivum_newGene_12111	208	36	2.48267	2.73467e-06	hypothetical protein TRIUR3_26560 [Triticum urartu]
TraesCS5B01G148400	205	50	2.0168	0.000207059	hypothetical protein [Zea mays]
TraesCS3B01G451300	797	16	5.45527	0	unnamed protein product [Triticum aestivum]
TraesCS6D01G283300	717	160	2.18412	1.1154e-05	predicted protein [Hordeum vulgare subsp. vulgare]
TraesCS1D01G425200	46	6	2.51791	0.00112757	predicted protein [Hordeum vulgare subsp. vulgare]
Triticum_aestivum_newGene_309	31	1	3.21304	0.000625867	--
TraesCS6D01G263700	128	3	4.55046	3.12006e-12	predicted protein [Hordeum vulgare subsp. vulgare]
TraesCS6D01G222400	78	13	2.39758	0.000191984	Putative LRR receptor-like serine/threonine-protein kinase [Aegilops tauschii]
TraesCS6B01G336900	941	80	3.55107	1.53322e-13	RING-H2 finger protein ATL1Q [Aegilops tauschii]
TraesCS2D01G101400	32	0	3.7056	9.8346e-05	TPA: NAC transcription factor [Hordeum vulgare subsp. vulgare]
TraesCS2D01G031800	604	133	2.19943	1.00887e-05	predicted protein [Hordeum vulgare subsp. vulgare]
TraesCS7B01G278400	28	0	3.52866	0.000449132	Transcription factor GAMYB [Triticum urartu]
TraesCS7B01G113200	241	45	2.39118	4.52583e-06	putative very long chain fatty acid condensing enzyme CUT1;2 [Hordeum vulgare]
TraesCS5B01G104700	54	4	3.11291	2.36771e-05	predicted protein [Hordeum vulgare subsp. vulgare]
TraesCS7A01G373700	54	1	3.9644	4.67232e-07	PREDICTED: 4-hydroxyphenylacetaldehyde oxime monooxygenase-like [Brachypodium distachyon]
TraesCS4B01G341500	265	54	2.27749	1.13858e-05	Serine carboxypeptidase-like 19 [Triticum urartu]
TraesCS1D01G096400	99	23	2.02148	0.00103746	Peroxidase 54 [Triticum urartu]
TraesCS7A01G230900	28	0	3.52866	0.000449132	G-type lectin S-receptor-like serine/threonine-protein kinase SD2-5 [Triticum urartu]
TraesCS6B01G206900	55	0	4.43996	5.99089e-08	Cytokinin-O-glucosyltransferase 3 [Aegilops tauschii]
TraesCS1B01G459700	40	1	3.55492	3.00074e-05	PREDICTED: probable GABA transporter 2-like [Setaria italica]
TraesCS2A01G443700	122	0	5.55236	3.33067e-14	Peptide transporter PTR2 [Aegilops tauschii]
TraesCS5D01G393200	205	36	2.46197	3.47034e-06	predicted protein [Hordeum vulgare subsp. vulgare]
TraesCS4A01G198500	93	0	5.17034	6.97054e-12	predicted protein [Hordeum vulgare subsp. vulgare]
TraesCS3A01G024300	306	75	2.02875	0.000105436	conserved hypothetical protein, expressed [Triticum aestivum]
TraesCS6B01G462300	323	73	2.14371	3.17791e-05	thylakoid bound ascorbate peroxidase [Triticum aestivum]
TraesCS5B01G221400	584	125	2.23871	6.60976e-06	hypothetical protein F775_17351 [Aegilops tauschii]
TraesCS2A01G157400	1229	67	4.18197	0	Ribonuclease 1 [Triticum urartu]
TraesCS6D01G128900	189	32	2.50357	2.99445e-06	thiosulfate transferase [Triticum aestivum]
TraesCS5D01G099700	140	12	3.31503	9.7196e-09	predicted protein [Hordeum vulgare subsp. vulgare]
TraesCS7A01G384600	35	4	2.52357	0.00419911	predicted protein [Hordeum vulgare subsp. vulgare]
TraesCS1B01G167200	13562	308	5.48733	0	cellulose synthase [Hordeum vulgare subsp. vulgare]
TraesCS5D01G409900	332	82	2.02103	0.000104228	Prolyl 4-hydroxylase subunit alpha-1 [Aegilops tauschii]
TraesCS2B01G527800	187	28	2.66497	6.90596e-07	hypothetical protein TRIUR3_18909 [Triticum urartu]
TraesCS5A01G379600	36	0	3.86318	2.3317e-05	Chalcone synthase 2 [Aegilops tauschii]
TraesCS5B01G274800	607	123	2.31696	2.6371e-06	predicted protein [Hordeum vulgare subsp. vulgare]
TraesCS5A01G157700	62	3	3.53555	1.02027e-06	hypothetical protein TRIUR3_33748 [Triticum urartu]
TraesCS5A01G025900	697	81	3.10212	1.26827e-10	Protein YABBY 6 [Aegilops tauschii]
TraesCS4A01G415900	109	7	3.55981	9.40918e-09	predicted protein [Hordeum vulgare subsp. vulgare]
TraesCS4D01G302500	72	15	2.11338	0.0015506	Protein TRANSPARENT TESTA 12 [Aegilops tauschii]
TraesCS6B01G291300	342	38	3.12029	6.83856e-10	hypothetical protein OsI_08541 [Oryza sativa Indica Group]
TraesCS2D01G381700	363	19	4.11203	7.43849e-15	Putative actin-related protein 2/3 complex subunit 2 [Aegilops tauschii]
TraesCS2B01G278500	233	2	5.67808	0	predicted protein [Hordeum vulgare subsp. vulgare]
TraesCS5B01G499800	206	0	6.29553	0	hypothetical protein F775_21765 [Aegilops tauschii]
Triticum_aestivum_newGene_22600	150	14	3.22909	1.28109e-08	hypothetical protein TRIUR3_32336 [Triticum urartu]
TraesCS5A01G314800	319	39	2.98566	3.94624e-09	UDP-D-glucose epimerase 3 [Hordeum vulgare]
TraesCS7A01G246700	97	17	2.37588	9.13535e-05	predicted protein [Hordeum vulgare subsp. vulgare]
TraesCS6D01G167100	176	37	2.20818	5.25448e-05	predicted protein [Hordeum vulgare subsp. vulgare]
TraesCS2D01G275000	34	4	2.48474	0.00563961	hypothetical protein F775_09395 [Aegilops tauschii]
TraesCS7B01G208500	176	40	2.10316	0.000130782	predicted protein [Hordeum vulgare subsp. vulgare]
TraesCS5B01G371700	415	97	2.10551	3.60834e-05	Phytosulfokine receptor 1 [Aegilops tauschii]
TraesCS4A01G019100	2549	644	2.01949	9.71291e-05	PREDICTED: ribulose-phosphate 3-epimerase, chloroplastic [Brachypodium distachyon]
TraesCSU01G010400	5365	583	3.23527	6.82321e-12	hypothetical protein F775_07361 [Aegilops tauschii]
TraesCS7D01G255100	472	96	2.30461	3.74956e-06	chloroplast hypothetical protein [Zea mays subsp. mays]
TraesCS2B01G405600	297	18	3.89282	2.9865e-13	predicted protein [Hordeum vulgare subsp. vulgare]
TraesCS3B01G275200	1390	109	3.67904	1.17684e-14	unnamed protein product [Triticum aestivum]
Triticum_aestivum_newGene_18895	1111	96	3.53496	1.4011e-13	GDSL esterase/lipase [Aegilops tauschii]
TraesCS7B01G364800	1297	137	3.25671	6.32039e-12	Metal transporter Nramp1 [Aegilops tauschii]
TraesCS4B01G345700	36	4	2.56138	0.00313298	PREDICTED: uncharacterized protein LOC100838734 [Brachypodium distachyon]
TraesCS3D01G139600	583	83	2.81147	7.13245e-09	unnamed protein product [Triticum aestivum]
TraesCS5B01G320800	44	2	3.34154	3.46291e-05	Protein ODORANT1 [Aegilops tauschii]
TraesCS7B01G444100	324	4	5.64038	0	hypothetical protein TRIUR3_25446 [Triticum urartu]
TraesCS2D01G460800	35	5	2.3237	0.00944201	cold-responsive protein [Triticum aestivum]
TraesCS2B01G005900	298	0	6.82252	0	predicted protein [Hordeum vulgare subsp. vulgare]
TraesCS3B01G372600	46	6	2.51791	0.00112757	unnamed protein product [Triticum aestivum]
TraesCS4B01G143900	560	1	7.27634	0	Putative beta-D-xylosidase 2 [Aegilops tauschii]
TraesCS5D01G307500	40	1	3.55492	3.00074e-05	Flotillin-1 [Aegilops tauschii]
TraesCS2B01G006700	1814	7	7.58396	0	predicted protein [Hordeum vulgare subsp. vulgare]
TraesCS4D01G148300	777	112	2.80389	5.35141e-09	3-ketoacyl-CoA synthase 17 [Triticum urartu]
TraesCS7D01G349400	67	4	3.41093	1.06265e-06	4-hydroxyphenylacetaldehyde oxime monooxygenase [Aegilops tauschii]
TraesCS7D01G035300	253	48	2.37259	4.87183e-06	Disease resistance protein RPM1 [Triticum urartu]
TraesCS2B01G307300	6188	588	3.42881	3.36953e-13	predicted protein [Hordeum vulgare subsp. vulgare]
TraesCS7D01G329800	28	1	3.07834	0.00185573	hypothetical protein TRIUR3_16781 [Triticum urartu]
TraesCS2D01G300000	73	15	2.13258	0.00131463	hypothetical protein F775_02917 [Aegilops tauschii]
TraesCS3A01G437700	3092	110	4.81813	0	Metacaspase-1 [Aegilops tauschii]
TraesCS2A01G103000	52	4	3.06106	3.93207e-05	hypothetical protein TRIUR3_12055 [Triticum urartu]
TraesCS5B01G241000	57	11	2.15866	0.00278952	predicted protein [Hordeum vulgare subsp. vulgare]
TraesCS2D01G271600	448	60	2.88409	4.89325e-09	PREDICTED: phototropin-2 [Brachypodium distachyon]
TraesCS5D01G341000	43	0	4.10329	2.22276e-06	Putative zinc finger protein [Aegilops tauschii]
TraesCS2D01G175600	1102	16	5.92141	0	Sucrose synthase 2 [Triticum urartu]
TraesCS2D01G287000	410	30	3.69556	4.07452e-13	hypothetical protein F775_25225 [Aegilops tauschii]
TraesCS5B01G280800	43	0	4.10329	2.22276e-06	O-methyltransferase ZRP4 [Aegilops tauschii]
TraesCS5A01G007900	44	1	3.68423	8.57083e-06	Lipoxygenase 2.1, chloroplastic [Triticum urartu]
TraesCS2B01G390300	566	62	3.17434	7.77787e-11	predicted protein [Hordeum vulgare subsp. vulgare]
TraesCS5D01G046300	176	27	2.6265	1.22897e-06	predicted protein [Hordeum vulgare subsp. vulgare]
TraesCS4A01G338900	46	3	3.12538	6.53392e-05	RING-H2 finger protein ATL3G [Aegilops tauschii]
TraesCS1D01G274700	532	76	2.80292	9.24143e-09	dof zinc finger protein 10 [Hordeum vulgare subsp. vulgare]
TraesCS5A01G121200	105	1	4.89052	5.16609e-12	hypothetical protein F775_00896 [Aegilops tauschii]
TraesCS5A01G169700	28	2	2.73565	0.00587226	hypothetical protein TRIUR3_10528 [Triticum urartu]
TraesCS5B01G562300	76	16	2.10952	0.00131969	predicted protein [Hordeum vulgare subsp. vulgare]
TraesCS5A01G395100	364	86	2.08623	4.96295e-05	predicted protein [Hordeum vulgare subsp. vulgare]
TraesCS5A01G320500	251	2	5.78427	0	Protein ODORANT1 [Aegilops tauschii]
TraesCS6D01G096300	77	0	4.90627	2.21675e-10	NAC1 [Triticum aestivum]
TraesCS4D01G335100	123	8	3.58909	2.95541e-09	Peptide transporter PTR3-A [Triticum urartu]
TraesCS7A01G093900	126	1	5.14761	1.39777e-13	Chalcone synthase 4 [Aegilops tauschii]
TraesCS6B01G362900	274	57	2.25086	1.39513e-05	PREDICTED: uncharacterized protein LOC100829719 [Brachypodium distachyon]
TraesCS3B01G280200	79	12	2.51012	8.76608e-05	unnamed protein product [Triticum aestivum]
TraesCS2D01G259400	1713	183	3.24677	5.89839e-12	predicted protein [Hordeum vulgare subsp. vulgare]
TraesCS5D01G046600	41	2	3.24566	8.5094e-05	hypothetical protein F775_21314 [Aegilops tauschii]
Triticum_aestivum_newGene_9424	31	0	3.66335	0.000142653	predicted protein [Hordeum vulgare subsp. vulgare]
TraesCS1D01G432600	85	6	3.36714	2.25996e-07	Anthocyanidin 5,3-O-glucosyltransferase [Aegilops tauschii]
TraesCS7A01G277500	225	1	5.97094	0	predicted protein [Hordeum vulgare subsp. vulgare]
TraesCS1A01G177100	548	30	4.11177	6.66134e-16	predicted protein [Hordeum vulgare subsp. vulgare]
TraesCS5B01G212300	927	218	2.1137	2.38789e-05	hypothetical protein F775_43866 [Aegilops tauschii]
TraesCS2B01G392700	102	3	4.23034	2.4106e-10	Sulfotransferase 16 [Aegilops tauschii]
TraesCS1B01G136800	46	3	3.12538	6.53392e-05	predicted protein [Hordeum vulgare subsp. vulgare]
TraesCS7A01G269600	6089	207	4.89952	0	hypothetical protein F775_28565 [Aegilops tauschii]
TraesCS1D01G262700	56	5	2.96309	4.0188e-05	MIKC-type MADS-box transcription factor WM27A [Triticum aestivum]
TraesCS7A01G356100	1410	166	3.10491	5.23034e-11	predicted protein [Hordeum vulgare subsp. vulgare]
TraesCS7D01G324600	145	13	3.26997	1.12266e-08	Putative N-acetyltransferase ycf52 [Aegilops tauschii]
TraesCS2A01G059500	108	0	5.38049	3.86802e-13	hypothetical protein F775_24840 [Aegilops tauschii]
TraesCSU01G207700	2196	59	5.1938	0	Ananain [Triticum urartu]
TraesCS2A01G167300	84	5	3.52611	9.31439e-08	predicted protein [Hordeum vulgare subsp. vulgare]
TraesCS1D01G021800	573	1	7.30929	0	Fatty acyl-CoA reductase 1 [Triticum urartu]
TraesCS3D01G354300	244	21	3.41702	1.30452e-10	unnamed protein product [Triticum aestivum]
TraesCS5A01G388000	242	5	5.02349	0	predicted protein [Hordeum vulgare subsp. vulgare]
TraesCS3B01G379200	48	6	2.57603	0.000686909	putative WRKY transcription factor 33 [Triticum urartu]
TraesCS1D01G146600	13277	351	5.26971	0	Cellulose synthase A catalytic subunit 7 (UDP-forming) [Aegilops tauschii]
TraesCS7D01G234400	30	2	2.82683	0.00295001	predicted protein [Hordeum vulgare subsp. vulgare]
TraesCS2B01G518100	67	10	2.49134	0.000211795	PREDICTED: FBD-associated F-box protein At4g10400-like [Brachypodium distachyon]
TraesCS2A01G071600	384	11	4.85497	0	putative flavin-containing monooxygenase 1 [Triticum urartu]
TraesCS5D01G230200	357	68	2.38552	2.21904e-06	hypothetical protein F775_17351 [Aegilops tauschii]
TraesCS2D01G002800	33	0	3.74664	6.81378e-05	Cytochrome P450 87A3 [Aegilops tauschii]
TraesCS4A01G336200	621	71	3.11972	1.26723e-10	hypothetical protein F775_10910 [Aegilops tauschii]
TraesCS3A01G360900	78	0	4.92426	1.76235e-10	unnamed protein product [Triticum aestivum]
TraesCS3D01G149100	32	0	3.7056	9.8346e-05	unnamed protein product [Triticum aestivum]
TraesCS7A01G024900	54	7	2.58106	0.000367771	Auxin-induced protein 5NG4 [Aegilops tauschii]
TraesCS3A01G046100	386	64	2.58138	2.24336e-07	Bowman-Birk type trypsin inhibitor [Triticum urartu]
TraesCS1D01G159700	17677	80	7.77876	0	hypothetical protein TRIUR3_23075 [Triticum urartu]
TraesCS3B01G481800	97	0	5.22944	3.12839e-12	unnamed protein product [Triticum aestivum]
TraesCS3D01G412300	1570	351	2.19177	1.01886e-05	hypothetical protein F775_27424 [Aegilops tauschii]
Triticum_aestivum_newGene_22055	80	15	2.26024	0.000421157	--
TraesCS5B01G245800	88	1	4.64257	1.41544e-10	predicted protein [Hordeum vulgare subsp. vulgare]
TraesCS7A01G409100	1429	202	2.84518	2.01857e-09	predicted protein [Hordeum vulgare subsp. vulgare]
TraesCS5D01G386900	183	32	2.45768	5.04855e-06	Putative transporter [Aegilops tauschii]
TraesCS2D01G111400	1522	85	4.15856	0	predicted protein [Hordeum vulgare subsp. vulgare]
Triticum_aestivum_newGene_6309	468	109	2.11395	3.00681e-05	hypothetical protein F775_32363 [Aegilops tauschii]
TraesCS1A01G375800	176	41	2.06979	0.00017411	1,2-dihydroxy-3-keto-5-methylthiopentene dioxygenase 4 [Aegilops tauschii]
TraesCS7A01G256800	115	5	3.96731	3.76543e-10	predicted protein [Hordeum vulgare subsp. vulgare]
TraesCS5D01G265200	3418	229	3.92304	1.11022e-16	RAFTIN1-like protein [Triticum aestivum]
TraesCS4B01G172200	83	14	2.39544	0.000149898	Secologanin synthase [Triticum urartu]
TraesCS3B01G497200	79	4	3.64024	7.88621e-08	hypothetical protein F775_52186 [Aegilops tauschii]
TraesCS1D01G349800	270	49	2.43731	2.19967e-06	predicted protein [Hordeum vulgare subsp. vulgare]
TraesCS3D01G024700	98	3	4.17412	5.01604e-10	cytochrome P450, putative, expressed [Triticum aestivum]
TraesCS5A01G278800	1567	30	5.62299	0	predicted protein [Hordeum vulgare subsp. vulgare]
TraesCS5B01G466700	3919	809	2.31168	3.3925e-06	RecName: Full=Photosystem I reaction center subunit II, chloroplastic; AltName: Full=Photosystem I 20 kDa subunit; Short=PSI-D; Flags: Precursor [Hordeum vulgare]
TraesCS5D01G364500	112	19	2.43886	3.27815e-05	predicted protein [Hordeum vulgare subsp. vulgare]
TraesCS3B01G152300	71	9	2.68993	4.78186e-05	unnamed protein product [Triticum aestivum]
TraesCS1A01G269400	36	1	3.41286	0.000111294	predicted protein [Hordeum vulgare subsp. vulgare]
TraesCS2D01G385300	314	40	2.92889	7.79146e-09	predicted protein [Hordeum vulgare subsp. vulgare]
TraesCS5A01G119500	56	12	2.03285	0.00582508	hypothetical protein TRIUR3_18152 [Triticum urartu]
TraesCS5A01G105300	58	8	2.53834	0.000323776	hypothetical protein TRIUR3_24784 [Triticum urartu]
TraesCS2D01G501700	99	19	2.26525	0.000186454	PREDICTED: ribulose bisphosphate carboxylase/oxygenase activase, chloroplastic [Brachypodium distachyon]
TraesCS1D01G284400	176	17	3.21803	5.50677e-09	Riboflavin biosynthesis protein ribBA, chloroplastic [Aegilops tauschii]
TraesCS3A01G114700	1740	4	8.05582	0	Cytochrome P450 86A2 [Aegilops tauschii]
TraesCS7D01G062800	30	3	2.55012	0.00800477	PREDICTED: uncharacterized protein LOC100829974 [Brachypodium distachyon]
TraesCS5B01G084500	449	82	2.45357	7.45296e-07	hypothetical protein TRIUR3_16301 [Triticum urartu]
TraesCS2B01G553500	605	82	2.8816	2.78803e-09	predicted protein [Hordeum vulgare subsp. vulgare]
Triticum_aestivum_newGene_18908	133	4	4.37256	6.25167e-12	--
TraesCS3B01G597800	544	23	4.44841	0	unnamed protein product [Triticum aestivum]
TraesCS6D01G032900	76	0	4.88804	2.79367e-10	Serine carboxypeptidase-like 19 [Aegilops tauschii]
TraesCS7D01G063500	985	239	2.0699	3.93702e-05	predicted protein [Hordeum vulgare subsp. vulgare]
TraesCS2B01G410700	5610	1351	2.09103	6.81949e-05	--
Triticum_aestivum_newGene_2498	249	38	2.66659	2.61661e-07	TPA: putative RING zinc finger domain superfamily protein [Zea mays]
TraesCS3B01G139400	59	4	3.23492	6.90542e-06	unnamed protein product [Triticum aestivum]
TraesCS4B01G038800	532	81	2.71409	2.72846e-08	hypothetical protein F775_28925 [Aegilops tauschii]
TraesCS6B01G015000	2937	558	2.42956	6.2634e-07	ferredoxin-NADP(H) oxidoreductase [Triticum aestivum]
TraesCS1B01G386800	31	2	2.87035	0.00210128	PREDICTED: transcription initiation factor IIB-like [Brachypodium distachyon]
TraesCS3B01G299300	534	33	3.94809	5.32907e-15	unnamed protein product [Triticum aestivum]
TraesCS6D01G251500	109	8	3.41867	2.53166e-08	Peptide transporter PTR1 [Aegilops tauschii]
TraesCS6A01G024400	35	0	3.82537	3.31817e-05	PREDICTED: 3-ketoacyl-CoA synthase 6-like [Brachypodium distachyon]
TraesCS4A01G312200	103	17	2.46023	3.90319e-05	hypothetical protein TRIUR3_00436 [Triticum urartu]
TraesCS6D01G206100	62	9	2.50191	0.000287404	LRR receptor-like kinase [Triticum aestivum]
TraesCS6A01G012100	379	11	4.83619	0	Secologanin synthase [Triticum urartu]
TraesCS2B01G019200	48	0	4.25322	4.6533e-07	Chalcone synthase [Aegilops tauschii]
TraesCS3B01G012100	323	15	4.2384	4.66294e-15	unnamed protein product [Triticum aestivum]
TraesCS4B01G006600	285	54	2.38146	3.47113e-06	GDSL esterase/lipase [Aegilops tauschii]
TraesCS5D01G552800	83	3	3.94132	9.40083e-09	Putative xyloglucan endotransglucosylase/hydrolase protein 30 [Aegilops tauschii]
TraesCS6A01G222100	35	4	2.52357	0.00419911	aquaporin 7 [Triticum aestivum]
TraesCS6A01G174700	395	16	4.44741	2.22045e-16	predicted protein [Hordeum vulgare subsp. vulgare]
TraesCS5D01G548700	846	2	7.52658	0	Acyl-[acyl-carrier-protein] desaturase 5, chloroplastic [Triticum urartu]
TraesCS5A01G213000	584	91	2.68522	3.38544e-08	predicted protein [Hordeum vulgare subsp. vulgare]
TraesCSU01G250000	262	24	3.34689	1.83483e-10	chlorophyll a/b-binding protein WCAB precursor [Triticum aestivum]
TraesCS5A01G484800	682	77	3.14148	7.87984e-11	predicted protein [Hordeum vulgare subsp. vulgare]
TraesCS3B01G570200	60	12	2.12802	0.00272583	hypothetical protein TRIUR3_12046 [Triticum urartu]
TraesCS1D01G141400	315	48	2.68585	1.10803e-07	PREDICTED: putative transporter arsB [Brachypodium distachyon]
TraesCS1B01G353800	56	0	4.46476	4.52431e-08	PREDICTED: sugar transport protein 8-like [Brachypodium distachyon]
TraesCS2B01G284900	677	43	3.93289	2.22045e-15	Peroxidase 1 [Aegilops tauschii]
TraesCS3A01G408900	67	14	2.09713	0.00219243	hypothetical protein TRIUR3_12643 [Triticum urartu]
TraesCS6B01G339500	91	8	3.16505	5.16168e-07	hypothetical protein F775_31052 [Aegilops tauschii]
TraesCS5D01G414000	42	2	3.27833	6.28666e-05	hypothetical protein F775_16370 [Aegilops tauschii]
TraesCS1B01G360300	117	2	4.70029	3.71436e-12	PREDICTED: zinc finger CCCH domain-containing protein 37-like [Brachypodium distachyon]
TraesCS5A01G239100	597	114	2.40025	1.01287e-06	hypothetical protein TRIUR3_31811 [Triticum urartu]
TraesCS6D01G071600	384	36	3.35883	2.82397e-11	3-ketoacyl-CoA synthase 17 [Aegilops tauschii]
Triticum_aestivum_newGene_5955	45	4	2.86334	0.000248493	--
TraesCS3A01G425900	116	3	4.41147	2.13485e-11	putative histone acetyltransferase HAC-like 1 [Triticum urartu]
TraesCS1A01G023700	40	6	2.32804	0.0051856	hypothetical protein F775_43932 [Aegilops tauschii]
TraesCS1D01G076200	38	3	2.86624	0.000662721	predicted protein [Hordeum vulgare subsp. vulgare]
Triticum_aestivum_newGene_11448	238	22	3.32194	3.89543e-10	Myb-related protein Hv33 [Triticum urartu]
TraesCS1A01G283100	52	3	3.29315	1.28137e-05	predicted protein [Hordeum vulgare subsp. vulgare]
TraesCS5B01G504100	484	40	3.54888	1.14797e-12	hypothetical protein TRIUR3_10863 [Triticum urartu]
TraesCS4D01G183800	117	0	5.4933	7.81597e-14	Bidirectional sugar transporter SWEET12 [Triticum urartu]
TraesCS2A01G527900	161	17	3.09152	2.79312e-08	PREDICTED: probable receptor-like protein kinase At5g39020 isoform X1 [Brachypodium distachyon]
TraesCS4A01G339700	450	1	6.9625	0	predicted protein [Hordeum vulgare subsp. vulgare]
Triticum_aestivum_newGene_27636	89	12	2.67679	1.62472e-05	hypothetical protein F775_03099 [Aegilops tauschii]
TraesCS2A01G432800	150	10	3.6233	4.9228e-10	leucine-rich repeat protein 1 [Triticum aestivum]
TraesCS3D01G288700	1815	294	2.65414	2.69719e-08	RING finger and CHY zinc finger domain-containing protein 1 [Triticum urartu]
TraesCS5A01G307200	1604	371	2.14328	1.83614e-05	predicted protein [Hordeum vulgare subsp. vulgare]
TraesCS7A01G126700	388	52	2.87479	7.75596e-09	predicted protein [Hordeum vulgare subsp. vulgare]
TraesCS3B01G026700	310	36	3.05235	2.08637e-09	unnamed protein product [Triticum aestivum]
TraesCS5D01G232600	997	202	2.327	1.9083e-06	predicted protein [Hordeum vulgare subsp. vulgare]
TraesCS6A01G382600	787	152	2.39076	9.4797e-07	Bidirectional sugar transporter SWEET13 [Triticum urartu]
TraesCS6B01G201300	569	1	7.29923	0	Zinc transporter 1 [Aegilops tauschii]
TraesCS1A01G183400	361	17	4.24342	1.88738e-15	predicted protein [Hordeum vulgare subsp. vulgare]
TraesCS4A01G251100	293	6	5.12113	0	predicted protein [Hordeum vulgare subsp. vulgare]
TraesCS6A01G100300	77	10	2.68488	3.22614e-05	Acyltransferase-like protein [Aegilops tauschii]
TraesCS4A01G092000	67	0	4.71273	2.45661e-09	PREDICTED: uncharacterized protein LOC100822668 [Brachypodium distachyon]
TraesCS3B01G450500	5171	1206	2.13698	3.67246e-05	UFG1 [Triticum aestivum]
TraesCS6D01G172100	497	89	2.48476	4.56639e-07	PREDICTED: U-box domain-containing protein 34-like [Brachypodium distachyon]
TraesCS5D01G264300	306	41	2.8586	1.82903e-08	hypothetical protein [Triticum aestivum]
TraesCS3A01G365300	530	27	4.20251	3.33067e-16	Laccase-7 [Triticum urartu]
TraesCS2A01G100300	167	24	2.70539	7.353e-07	PREDICTED: uncharacterized protein LOC101761304 isoform X1 [Setaria italica]
TraesCS6A01G373300	120	6	3.85183	5.57763e-10	predicted protein [Hordeum vulgare subsp. vulgare]
TraesCS6D01G370200	2698	512	2.43071	5.9505e-07	hypothetical protein F775_04996 [Aegilops tauschii]
TraesCS7B01G250100	143	24	2.48534	9.01855e-06	predicted protein [Hordeum vulgare subsp. vulgare]
TraesCS2D01G217000	2365	28	6.30697	0	Mixed-linked glucan synthase 2 [Triticum urartu]
TraesCS2D01G500000	250	25	3.22696	8.00575e-10	hypothetical protein TRIUR3_18909 [Triticum urartu]
TraesCS3B01G309600	139	17	2.88324	3.58837e-07	unnamed protein product [Triticum aestivum]
TraesCS5D01G222300	584	123	2.26148	5.10805e-06	hypothetical protein F775_43866 [Aegilops tauschii]
TraesCS2D01G356500	431	97	2.15974	1.97413e-05	hypothetical protein F775_32177 [Aegilops tauschii]
TraesCS3A01G250700	116	8	3.50639	8.47995e-09	unnamed protein product [Triticum aestivum]
TraesCS4B01G187400	253	52	2.2631	1.43265e-05	PREDICTED: probable galacturonosyltransferase-like 7 [Brachypodium distachyon]
TraesCSU01G014100	65	0	4.6707	4.07993e-09	Os04g0209300 [Oryza sativa Japonica Group]
TraesCS2D01G061400	2910	415	2.84098	2.10827e-09	hypothetical protein F775_26332 [Aegilops tauschii]
TraesCS4B01G138100	1267	285	2.18094	1.11006e-05	Putative serine/threonine-protein kinase [Aegilops tauschii]
TraesCS2A01G107300	504	114	2.15712	1.79601e-05	peroxidase [Triticum aestivum]
TraesCS7D01G524100	34	0	3.78654	4.74373e-05	GDSL esterase/lipase [Aegilops tauschii]
TraesCS7B01G156900	33	4	2.44483	0.00758873	hypothetical protein F775_52079 [Aegilops tauschii]
TraesCS6B01G018700	627	30	4.30518	0	4,5-DOPA dioxygenase extradiol-like protein [Aegilops tauschii]
TraesCS1B01G339000	232	29	2.92593	2.39945e-08	hypothetical protein EUGRSUZ_I02383 [Eucalyptus grandis]
TraesCS7B01G167100	310	68	2.18348	2.25063e-05	PREDICTED: pleiotropic drug resistance protein 2-like isoform X1 [Brachypodium distachyon]
TraesCS2D01G327000	124	28	2.0825	0.000359419	hypothetical protein SORBIDRAFT_04g024090 [Sorghum bicolor]
TraesCSU01G066700	44	0	4.13455	1.61414e-06	PREDICTED: aldehyde dehydrogenase family 3 member F1-like [Brachypodium distachyon]
TraesCS2A01G177200	238	3	5.43166	0	predicted protein [Hordeum vulgare subsp. vulgare]
TraesCS7B01G454400	56	1	4.01444	2.70264e-07	GDSL esterase/lipase [Aegilops tauschii]
TraesCS7D01G531600	78	6	3.24707	8.84848e-07	senescence-associated protein [Triticum aestivum]
TraesCS7B01G157600	76	3	3.81832	4.12433e-08	PREDICTED: exocyst complex component EXO70A1-like [Oryza brachyantha]
TraesCS2D01G015700	182	1	5.66893	0	predicted protein [Hordeum vulgare subsp. vulgare]
TraesCS7D01G441100	2035	302	2.78059	4.72575e-09	predicted protein [Hordeum vulgare subsp. vulgare]
TraesCS6D01G149300	40	4	2.70343	0.0009926	EF-hand calcium bining protein [Triticum aestivum]
Triticum_aestivum_newGene_24983	174	0	6.05535	0	predicted protein [Hordeum vulgare subsp. vulgare]
TraesCS4D01G330400	40	6	2.32804	0.0051856	Aspartic proteinase nepenthesin-1 [Aegilops tauschii]
TraesCS7B01G335200	310	48	2.66296	1.47912e-07	predicted protein [Hordeum vulgare subsp. vulgare]
TraesCS4A01G384300	102	0	5.30006	1.18616e-12	putative mitochondrial chaperone bcs1 [Triticum urartu]
TraesCS2A01G170600	552	11	5.37551	0	PREDICTED: serine/threonine-protein kinase At5g01020-like [Brachypodium distachyon]
TraesCS5B01G223100	626	24	4.59504	0	predicted protein [Hordeum vulgare subsp. vulgare]
TraesCS3A01G021800	531	3	6.5806	0	glycosyltransferase, HGA-like, putative,expressed [Triticum aestivum]
TraesCS5A01G024100	70	6	3.09637	4.56275e-06	hypothetical protein F775_27563 [Aegilops tauschii]
TraesCS1A01G317500	44	0	4.13455	1.61414e-06	globulin [Triticum turgidum]
TraesCS2B01G310500	68	2	3.94029	6.13813e-08	Purple acid phosphatase 22 [Aegilops tauschii]
TraesCS2B01G156900	460	0	7.44434	0	3-oxoacyl-(acyl-carrier-protein) synthase I, chloroplastic [Aegilops tauschii]
TraesCS7D01G405500	708	159	2.17485	1.24448e-05	12-oxo-phytodienoic acid reductase 2 [Triticum aestivum]
TraesCS3A01G145300	159	25	2.58271	2.64557e-06	unnamed protein product [Triticum aestivum]
TraesCS7D01G463500	40	0	4.00524	5.93913e-06	(+)-delta-cadinene synthase isozyme XC14 [Aegilops tauschii]
TraesCS1A01G165700	2060	127	4.03021	0	predicted protein [Hordeum vulgare subsp. vulgare]
TraesCS3A01G457600	54	1	3.9644	4.67232e-07	unnamed protein product [Triticum aestivum]
Triticum_aestivum_newGene_26190	99	7	3.42445	4.97772e-08	hypothetical protein F775_22009 [Aegilops tauschii]
TraesCS2D01G409200	278	29	3.18419	7.71142e-10	Vesicle-associated protein 1-3 [Triticum urartu]
TraesCS4D01G317900	915	183	2.34404	1.57996e-06	PREDICTED: callose synthase 3-like [Brachypodium distachyon]
TraesCS2D01G377200	458	96	2.26142	6.22503e-06	Phenylalanine ammonia-lyase [Aegilops tauschii]
TraesCS1A01G082100	929	158	2.57445	8.91233e-08	hypothetical protein OsI_18379 [Oryza sativa Indica Group]
TraesCS7D01G149000	1280	179	2.85855	1.75547e-09	Protein RUPTURED POLLEN GRAIN 1 [Aegilops tauschii]
TraesCS5A01G469800	4298	1022	2.1086	4.59595e-05	predicted protein [Hordeum vulgare subsp. vulgare]
TraesCS1A01G412300	31	0	3.66335	0.000142653	Mono- and diacylglycerol lipase [Aegilops tauschii]
TraesCS7A01G024600	796	189	2.09779	2.8947e-05	predicted protein [Hordeum vulgare subsp. vulgare]
TraesCS7D01G190200	33	4	2.44483	0.00758873	predicted protein [Hordeum vulgare subsp. vulgare]
TraesCS4B01G356900	1266	235	2.45519	3.74508e-07	PREDICTED: uncharacterized protein LOC100824638 isoform X2 [Brachypodium distachyon]
TraesCS3A01G074500	51	1	3.88591	1.0841e-06	Cytochrome P450 71D10 [Triticum urartu]
TraesCS1A01G279800	172	41	2.03712	0.000240809	predicted protein [Hordeum vulgare subsp. vulgare]
TraesCS5A01G427500	65	14	2.0551	0.00310263	PREDICTED: probable glutamate carboxypeptidase 2 [Brachypodium distachyon]
TraesCS7D01G462400	33	3	2.67692	0.0030827	hypothetical protein F775_11424 [Aegilops tauschii]
TraesCS1B01G304400	141	6	4.07983	2.56687e-11	predicted protein [Hordeum vulgare subsp. vulgare]
TraesCS1A01G215900	49	4	2.97962	8.55103e-05	PREDICTED: serine/threonine-protein kinase SAPK3-like [Brachypodium distachyon]
TraesCS2B01G503500	48	3	3.1835	3.7588e-05	predicted protein [Hordeum vulgare subsp. vulgare]
TraesCS3D01G333700	51	1	3.88591	1.0841e-06	L-ascorbate oxidase-like protein [Aegilops tauschii]
TraesCS2A01G554900	187	38	2.25852	2.89914e-05	PREDICTED: uncharacterized protein LOC100838244 [Brachypodium distachyon]
TraesCS5B01G462900	266	63	2.07043	8.44495e-05	predicted protein [Hordeum vulgare subsp. vulgare]
Triticum_aestivum_newGene_8870	147	35	2.02717	0.000365356	predicted protein [Hordeum vulgare subsp. vulgare]
TraesCS2D01G267800	124	27	2.13023	0.000249342	predicted protein [Hordeum vulgare subsp. vulgare]
Triticum_aestivum_newGene_2340	114	2	4.66366	6.16696e-12	predicted protein [Hordeum vulgare subsp. vulgare]
TraesCS7D01G413500	326	40	2.98256	3.79928e-09	predicted protein [Hordeum vulgare subsp. vulgare]
TraesCS2B01G057100	5086	73	6.10957	0	predicted protein [Hordeum vulgare subsp. vulgare]
TraesCS1A01G141100	803	54	3.86727	2.88658e-15	predicted protein [Hordeum vulgare subsp. vulgare]
TraesCS5B01G016100	240	11	4.18283	9.03722e-14	predicted protein [Hordeum vulgare subsp. vulgare]
TraesCS7D01G365300	54	3	3.34499	7.58892e-06	predicted protein [Hordeum vulgare subsp. vulgare]
TraesCS6A01G392100	1326	221	2.60943	5.01272e-08	predicted protein [Hordeum vulgare subsp. vulgare]
TraesCS4D01G344300	1009	142	2.84457	2.45851e-09	putative aquaporin TIP4-1 [Triticum urartu]
TraesCS2D01G398000	609	24	4.55549	0	Cytochrome P450 87A3 [Aegilops tauschii]
TraesCS7B01G011200	30	1	3.16952	0.00089524	predicted protein [Hordeum vulgare subsp. vulgare]
TraesCS3B01G556300	104	6	3.65018	7.44331e-09	predicted protein [Hordeum vulgare subsp. vulgare]
TraesCS6D01G320600	1011	102	3.31411	3.79352e-12	predicted protein [Hordeum vulgare subsp. vulgare]
TraesCS1D01G337700	45	1	3.71483	6.319e-06	O-methyltransferase ZRP4 [Aegilops tauschii]
TraesCS4B01G356100	187	10	3.9364	6.4283e-12	predicted protein [Hordeum vulgare subsp. vulgare]
TraesCS2B01G459800	56	10	2.24338	0.00189284	predicted protein [Hordeum vulgare subsp. vulgare]
TraesCS7D01G235700	960	54	4.12413	0	Putative glycosyltransferase AGO61 [Aegilops tauschii]
Triticum_aestivum_newGene_6312	559	80	2.8025	8.53694e-09	PREDICTED: putative nuclease HARBI1-like [Setaria italica]
TraesCS3A01G235000	170	30	2.43852	7.54182e-06	unnamed protein product [Triticum aestivum]
Triticum_aestivum_newGene_22876	76	16	2.10952	0.00131969	hypothetical protein F775_31573 [Aegilops tauschii]
TraesCS7D01G370600	622	33	4.16715	2.22045e-16	hypothetical protein F775_07612 [Aegilops tauschii]
Triticum_aestivum_newGene_23609	299	3	5.75759	0	putative non-specific lipid-transfer protein 2 [Triticum urartu]
TraesCS7A01G259100	87	10	2.85549	5.43943e-06	hypothetical protein F775_52079 [Aegilops tauschii]
TraesCS2D01G200300	163	39	2.02833	0.000289393	hypothetical protein F775_06308 [Aegilops tauschii]
TraesCS1A01G341100	27	0	3.48082	0.000665433	PREDICTED: sugar transport protein 8-like [Brachypodium distachyon]
TraesCS6B01G359400	72	1	4.36242	4.79362e-09	predicted protein [Hordeum vulgare subsp. vulgare]
TraesCS7A01G304800	294	58	2.3276	5.67644e-06	unnamed protein product [Triticum aestivum]
TraesCS1D01G084500	184	10	3.9134	8.92497e-12	PREDICTED: uncharacterized protein LOC100822944 isoform X1 [Brachypodium distachyon]
TraesCS3A01G254500	6114	336	4.21382	0	unnamed protein product [Triticum aestivum]
Triticum_aestivum_newGene_12063	48	9	2.14986	0.00562334	--
TraesCS5D01G413600	389	57	2.75235	3.16257e-08	cold acclimation protein WCOR413 [Triticum aestivum]
TraesCS3A01G060200	201	28	2.76772	1.99398e-07	Putative LRR receptor-like serine/threonine-protein kinase [Aegilops tauschii]
TraesCS6D01G102400	910	184	2.32841	1.91192e-06	predicted protein [Hordeum vulgare subsp. vulgare]
TraesCS1D01G067500	1121	158	2.84478	2.27928e-09	predicted protein [Hordeum vulgare subsp. vulgare]
TraesCS5A01G185400	88	5	3.59121	4.29866e-08	hypothetical protein TRIUR3_17713 [Triticum urartu]
TraesCS2D01G387800	256	46	2.44745	2.24342e-06	putative iron-phytosiderophore transporter [Hordeum vulgare subsp. vulgare]
TraesCS3A01G023700	472	9	5.37793	0	glycosyltransferase, HGA-like, putative,expressed [Triticum aestivum]
TraesCS4D01G283600	43	3	3.03357	0.000152668	RecName: Full=Aluminum-activated malate transporter 1; Short=TaALMT1 [Triticum aestivum]
TraesCS5D01G169600	25266	2304	3.49271	2.69229e-13	hypothetical protein F775_43781 [Aegilops tauschii]
TraesCS7D01G088300	54	0	4.41471	7.95583e-08	hypothetical protein F775_30861 [Aegilops tauschii]
TraesCS3A01G386400	1161	283	2.06523	4.23287e-05	unnamed protein product [Triticum aestivum]
TraesCS3A01G535300	791	38	4.32365	0	Putative aquaporin TIP1-2 [Aegilops tauschii]
TraesCS7B01G375600	65	3	3.60098	4.97503e-07	Peroxidase 2 [Triticum urartu]
TraesCS6D01G031500	4704	12	8.35912	0	hypothetical protein F775_26592 [Aegilops tauschii]
TraesCS5B01G465300	51	10	2.11484	0.00532417	hypothetical protein F775_06949 [Aegilops tauschii]
TraesCS2D01G095800	146	0	5.80638	7.77156e-16	galactinol synthase [Triticum aestivum]
TraesCS4D01G104300	98	4	3.94204	1.96754e-09	hypothetical protein F775_29574 [Aegilops tauschii]
TraesCS4A01G053100	36	5	2.36151	0.00714918	hypothetical protein F775_10622 [Aegilops tauschii]
TraesCS7D01G320900	235	53	2.13165	5.76506e-05	predicted protein [Hordeum vulgare subsp. vulgare]
TraesCS6A01G315800	840	46	4.15136	0	Blue copper protein [Triticum urartu]
TraesCS5A01G227700	2900	601	2.30469	3.15945e-06	predicted protein [Hordeum vulgare subsp. vulgare]
TraesCS2B01G079300	10903	627	4.15349	0	predicted protein [Hordeum vulgare subsp. vulgare]
TraesCS5D01G006800	35	1	3.37505	0.000155935	Cytochrome P450 94A1 [Aegilops tauschii]
TraesCS3A01G480000	34	0	3.78654	4.74373e-05	Expansin-B7 [Triticum urartu]
TraesCS4D01G187100	59	11	2.20624	0.00188386	Myb-related protein P [Aegilops tauschii]
TraesCS5B01G421100	289	42	2.74425	7.47167e-08	predicted protein [Hordeum vulgare subsp. vulgare]
TraesCS2A01G459500	27	1	3.0305	0.00268939	hypothetical protein TRIUR3_13129 [Triticum urartu]
TraesCS5A01G186500	50	9	2.20573	0.00363122	Putative LRR receptor-like serine/threonine-protein kinase [Aegilops tauschii]
TraesCS3B01G477300	448	53	3.0548	6.28977e-10	unnamed protein product [Triticum aestivum]
TraesCS2A01G129500	176	8	4.09679	2.89913e-12	hypothetical protein F775_15385 [Aegilops tauschii]
TraesCS5A01G299100	410	16	4.50083	0	PREDICTED: probable glucuronosyltransferase Os02g0520750 [Brachypodium distachyon]
TraesCS3B01G530000	455	6	5.75148	0	unnamed protein product [Triticum aestivum]
TraesCS4B01G255100	1203	237	2.36962	1.10654e-06	hypothetical protein F775_20326 [Aegilops tauschii]
TraesCS4A01G263800	152	5	4.3618	1.65568e-12	predicted protein [Hordeum vulgare subsp. vulgare]
TraesCS5A01G401200	48	3	3.1835	3.7588e-05	RecName: Full=Zinc finger protein 1; AltName: Full=WZF1 [Triticum aestivum]
TraesCS1A01G174700	750	6	6.4692	0	hypothetical protein F775_30732 [Aegilops tauschii]
TraesCS2B01G196600	45	2	3.37214	2.58164e-05	Adipocyte plasma membrane-associated protein [Aegilops tauschii]
TraesCS4D01G269000	241	53	2.16762	3.92967e-05	disulfide oxidoreductase [Triticum aestivum]
TraesCS3B01G153900	573	138	2.07157	4.22607e-05	unnamed protein product [Triticum aestivum]
TraesCS1A01G300300	952	4	7.18758	0	PREDICTED: non-specific lipid-transfer protein 2A-like, partial [Setaria italica]
TraesCS2D01G423400	378	82	2.20684	1.37235e-05	ent-kaurene synthase like 5 [Triticum aestivum]
TraesCS3B01G163700	1019	1	8.13692	0	GDSL esterase/lipase [Aegilops tauschii]
TraesCS1A01G281000	120	9	3.42567	1.19145e-08	hypothetical protein TRIUR3_22405 [Triticum urartu]
TraesCS3A01G230900	214	32	2.68045	3.70458e-07	unnamed protein product [Triticum aestivum]
TraesCS6A01G232200	3865	470	3.07166	7.55283e-11	predicted protein [Hordeum vulgare subsp. vulgare]
TraesCS7D01G265500	338	38	3.10345	8.63085e-10	hypothetical protein F775_26753 [Aegilops tauschii]
TraesCS1D01G185300	32	0	3.7056	9.8346e-05	hypothetical protein F775_00767 [Aegilops tauschii]
TraesCS6B01G225200	373	88	2.08905	4.70862e-05	hypothetical protein OsI_07873 [Oryza sativa Indica Group]
TraesCS5A01G303300	161	7	4.11142	5.85942e-12	putative NADP-dependent oxidoreductase P1 [Triticum urartu]
TraesCS7D01G484800	598	84	2.83123	5.35221e-09	PREDICTED: epimerase family protein SDR39U1 homolog, chloroplastic [Brachypodium distachyon]
TraesCS5A01G234200	272	65	2.05905	9.12325e-05	ACC oxidase [Hordeum vulgare]
TraesCS1D01G237500	776	22	5.01596	0	(1,3;1,4) beta glucanase [Triticum aestivum]
TraesCS3D01G223300	7296	153	5.5898	0	unnamed protein product [Triticum aestivum]
TraesCS2A01G476800	32	0	3.7056	9.8346e-05	Pathogenesis-related protein 1 [Aegilops tauschii]
TraesCS7A01G370700	2919	558	2.4207	7.02153e-07	predicted protein [Hordeum vulgare subsp. vulgare]
TraesCS4D01G245000	196	5	4.72301	7.99361e-15	MATE1D [Triticum aestivum]
TraesCS7D01G024500	46	0	4.1951	8.60594e-07	Cytochrome P450 86A1 [Aegilops tauschii]
TraesCS5B01G384100	475	35	3.70149	1.90292e-13	ALA-interacting subunit 5 [Aegilops tauschii]
TraesCS7A01G398900	67	8	2.73793	4.8967e-05	predicted protein [Hordeum vulgare subsp. vulgare]
TraesCS7A01G117200	31	3	2.59364	0.00580973	hypothetical protein TRIUR3_28370 [Triticum urartu]
TraesCS3B01G459700	177	40	2.11122	0.000120534	unnamed protein product [Triticum aestivum]
TraesCS3D01G402500	465	98	2.25425	6.63781e-06	unnamed protein product [Triticum aestivum]
TraesCS6D01G353700	267	9	4.56217	1.22125e-15	Putative cinnamyl alcohol dehydrogenase 5 [Aegilops tauschii]
TraesCS5D01G341700	51	11	2.00574	0.00921281	hypothetical protein F775_31491 [Aegilops tauschii]
TraesCS4A01G442300	62	9	2.50191	0.000287404	UDP-glycosyltransferase 85A2 [Triticum urartu]
TraesCS5A01G485300	86	11	2.73021	1.34659e-05	predicted protein [Hordeum vulgare subsp. vulgare]
TraesCS5A01G276700	216	52	2.03756	0.000157668	Calcium-transporting ATPase 8, plasma membrane-type [Triticum urartu]
TraesCS1D01G120000	1193	109	3.459	3.74922e-13	predicted protein [Hordeum vulgare subsp. vulgare]
TraesCS6B01G342600	2552	112	4.5161	0	predicted protein [Hordeum vulgare subsp. vulgare]
TraesCS1D01G080300	51	9	2.23287	0.00292197	predicted protein [Hordeum vulgare subsp. vulgare]
TraesCS6A01G240100	130	24	2.35046	3.81225e-05	Putative LRR receptor-like serine/threonine-protein kinase [Aegilops tauschii]
TraesCS2B01G608900	40	1	3.55492	3.00074e-05	Peroxisomal membrane protein 2 [Aegilops tauschii]
TraesCS2D01G028100	50	7	2.47543	0.000927892	Disease resistance protein RPM1 [Aegilops tauschii]
TraesCS6D01G048400	228	16	3.66163	1.76357e-11	polyphenol oxidase [Triticum aestivum]
TraesCS3A01G324800	72	13	2.28606	0.000538742	predicted protein [Hordeum vulgare subsp. vulgare]
TraesCS4B01G260900	150	25	2.50007	6.70284e-06	predicted protein [Hordeum vulgare subsp. vulgare]
TraesCS7D01G515300	309	3	5.80464	0	hypothetical protein F775_16732 [Aegilops tauschii]
TraesCSU01G062000	148	19	2.83281	4.0585e-07	predicted protein [Hordeum vulgare subsp. vulgare]
TraesCS4A01G215500	448	70	2.6707	6.11401e-08	predicted protein [Hordeum vulgare subsp. vulgare]
TraesCS6D01G232700	100	17	2.41867	5.95602e-05	PREDICTED: ethylene-responsive transcription factor ERF038-like [Brachypodium distachyon]
TraesCS1A01G078100	133	6	3.99717	7.97651e-11	predicted protein [Hordeum vulgare subsp. vulgare]
TraesCS2B01G007000	531	3	6.5806	0	Chalcone synthase [Aegilops tauschii]
TraesCS2D01G163300	731	91	3.00781	4.04292e-10	aleurone ribonuclease [Hordeum vulgare subsp. vulgare]
TraesCS2A01G440600	57	2	3.69614	9.42438e-07	hypothetical protein F775_16953 [Aegilops tauschii]
TraesCS7D01G385500	1131	37	4.87391	0	predicted protein [Hordeum vulgare subsp. vulgare]
TraesCS7A01G038000	40	6	2.32804	0.0051856	PREDICTED: atherin-like [Brachypodium distachyon]
TraesCS2D01G182400	125	22	2.40724	2.7772e-05	COBRA-like protein 6 [Aegilops tauschii]
TraesCS2D01G322900	5778	1249	2.2466	1.00085e-05	predicted protein [Hordeum vulgare subsp. vulgare]
TraesCS4A01G022700	2642	52	5.6339	0	predicted protein [Hordeum vulgare subsp. vulgare]
TraesCS1A01G426300	36	5	2.36151	0.00714918	Putative polyol transporter 1 [Aegilops tauschii]
TraesCS2D01G187800	52	0	4.36286	1.41563e-07	hypothetical protein TRIUR3_27471 [Triticum urartu]
Triticum_aestivum_newGene_13350	47	0	4.22445	6.31733e-07	--
TraesCS2A01G321400	44	0	4.13455	1.61414e-06	PREDICTED: very-long-chain 3-oxoacyl-CoA reductase 1-like [Brachypodium distachyon]
TraesCS1A01G424100	40	1	3.55492	3.00074e-05	Reticuline oxidase-like protein [Aegilops tauschii]
TraesCS5D01G550800	85	1	4.59402	2.65077e-10	Disease resistance protein RPM1 [Aegilops tauschii]
TraesCS5D01G244200	478	49	3.25523	4.50943e-11	predicted protein [Hordeum vulgare subsp. vulgare]
TraesCS2D01G429900	369	86	2.10577	4.01291e-05	hypothetical protein F775_27829 [Aegilops tauschii]
TraesCS7B01G128800	337	2	6.20547	0	hypothetical protein F775_13984 [Aegilops tauschii]
TraesCS5B01G298600	145	20	2.73888	9.94957e-07	PREDICTED: probable glucuronosyltransferase Os02g0520750 [Brachypodium distachyon]
TraesCS7A01G107500	30	0	3.61984	0.00020798	3-ketoacyl-CoA synthase 12 [Triticum urartu]
TraesCS3B01G429600	197	36	2.40529	6.60679e-06	unnamed protein product [Triticum aestivum]
TraesCS7B01G129300	1833	461	2.02423	7.81914e-05	predicted protein [Hordeum vulgare subsp. vulgare]
TraesCS1D01G029000	54	9	2.31136	0.00153174	RGA2a [Aegilops tauschii]
TraesCS4B01G296400	294	39	2.86893	1.85554e-08	hypothetical protein F775_05497 [Aegilops tauschii]
Triticum_aestivum_newGene_23802	69	0	4.75357	1.49279e-09	PREDICTED: L-type lectin-domain containing receptor kinase IX.1-like [Brachypodium distachyon]
TraesCS7B01G193400	46	0	4.1951	8.60594e-07	hypothetical protein TRIUR3_20189 [Triticum urartu]
TraesCS1D01G034600	96	4	3.91309	2.8394e-09	predicted protein [Hordeum vulgare subsp. vulgare]
TraesCS6D01G365400	307	41	2.86327	1.72059e-08	Cytochrome P450 716B1 [Aegilops tauschii]
TraesCS6A01G025700	2788	294	3.27267	3.43214e-12	hypothetical protein F775_30189 [Aegilops tauschii]
TraesCS2A01G035300	44	0	4.13455	1.61414e-06	RecName: Full=Chalcone synthase 2; AltName: Full=Naringenin-chalcone synthase 2 [Secale cereale]
TraesCS3A01G223700	325	56	2.51931	6.24734e-07	unnamed protein product [Triticum aestivum]
Triticum_aestivum_newGene_26834	60	4	3.25813	5.42931e-06	hypothetical protein F775_07123 [Aegilops tauschii]
TraesCSU01G063100	399	3	6.17065	0	predicted protein [Hordeum vulgare subsp. vulgare]
TraesCS7A01G359700	50	1	3.85877	1.4434e-06	Beta-glucosidase 34 [Triticum urartu]
TraesCS7B01G283800	349	49	2.80439	2.28668e-08	Peptide transporter PTR2 [Aegilops tauschii]
TraesCS2B01G401600	30	0	3.61984	0.00020798	Beta-glucosidase 6 [Aegilops tauschii]
TraesCS6A01G243800	245	55	2.14024	4.94922e-05	predicted protein [Hordeum vulgare subsp. vulgare]
TraesCS6B01G099300	185	12	3.71058	4.90019e-11	LON peptidase N-terminal domain and RING finger protein 1 [Aegilops tauschii]
Triticum_aestivum_newGene_14675	38	3	2.86624	0.000662721	--
TraesCS2D01G300100	1599	32	5.56654	0	hypothetical protein [Triticum aestivum]
Triticum_aestivum_newGene_26887	108	1	4.93017	2.99438e-12	hypothetical protein TRIUR3_23957 [Triticum urartu]
TraesCS3A01G041800	55	1	3.98964	3.54879e-07	indole-3-glycerol phosphate lyase [Hordeum lechleri]
TraesCS5D01G158500	82	6	3.3169	4.0254e-07	putative nitrate excretion transporter 3 [Triticum urartu]
TraesCS5D01G427000	282	60	2.22129	1.78197e-05	predicted protein [Hordeum vulgare subsp. vulgare]
TraesCS6B01G411800	775	6	6.51634	0	Acyltransferase-like protein [Aegilops tauschii]
TraesCS4A01G385500	684	26	4.61826	0	predicted protein [Hordeum vulgare subsp. vulgare]
TraesCS5A01G475800	31	3	2.59364	0.00580973	predicted protein [Hordeum vulgare subsp. vulgare]
TraesCS7A01G413300	251	51	2.27837	1.25338e-05	Peptide transporter PTR2 [Triticum urartu]
TraesCS4D01G019600	69	11	2.42308	0.000279045	Homeobox protein knotted-1-like 4 [Triticum urartu]
TraesCS3B01G441000	435	96	2.18753	1.45586e-05	unnamed protein product [Triticum aestivum]
TraesCS2A01G250800	2578	427	2.62552	4.24168e-08	PREDICTED: peroxisomal (S)-2-hydroxy-acid oxidase GLO5-like [Oryza brachyantha]
TraesCS2D01G126700	175	25	2.71887	5.39949e-07	PREDICTED: uncharacterized protein LOC102720540 [Oryza brachyantha]
TraesCS5B01G237400	91	17	2.28629	0.000218261	hypothetical protein F775_11329 [Aegilops tauschii]
TraesCS5D01G352100	56	10	2.24338	0.00189284	hypothetical protein TRIUR3_00048 [Triticum urartu]
TraesCS5A01G108000	2174	160	3.78085	1.55431e-15	predicted protein [Hordeum vulgare subsp. vulgare]
TraesCS3A01G001200	41	6	2.36148	0.00400596	hypothetical protein F775_16202 [Aegilops tauschii]
TraesCS1A01G312000	27	1	3.0305	0.00268939	predicted protein [Hordeum vulgare subsp. vulgare]
TraesCS1A01G045800	4315	472	3.22436	7.54474e-12	Glutelin type-A 2 [Aegilops tauschii]
TraesCS1B01G170100	80	4	3.6578	6.41445e-08	Ribonuclease 1 [Triticum urartu]
Triticum_aestivum_newGene_3604	53	6	2.71183	0.00020497	PREDICTED: protein trichome birefringence-like 34 [Brachypodium distachyon]
TraesCS3A01G213200	7566	17	8.62281	0	unnamed protein product [Triticum aestivum]
TraesCS7B01G267800	131	10	3.43155	6.06763e-09	Beta-glucosidase 34 [Triticum urartu]
TraesCS5D01G225000	687	40	4.05185	4.44089e-16	PREDICTED: beta-1,3-galactosyltransferase pvg3-like [Setaria italica]
TraesCS1A01G404200	104	19	2.33452	9.46001e-05	hypothetical protein TRIUR3_29962 [Triticum urartu]
TraesCS2D01G364800	205	8	4.3138	1.20792e-13	hypothetical protein TRIUR3_22156 [Triticum urartu]
Triticum_aestivum_newGene_17425	30	3	2.55012	0.00800477	--
TraesCS2B01G339100	328	13	4.43306	6.66134e-16	predicted protein [Hordeum vulgare subsp. vulgare]
TraesCS4B01G135200	76	0	4.88804	2.79367e-10	predicted protein [Hordeum vulgare subsp. vulgare]
TraesCS7A01G150500	386	78	2.30661	4.62961e-06	Phospholipid hydroperoxide glutathione peroxidase 1, chloroplastic [Aegilops tauschii]
TraesCS1D01G177000	114	11	3.12618	1.58485e-07	hypothetical protein F775_31438 [Aegilops tauschii]
TraesCS1A01G014300	61	0	4.58278	1.15833e-08	hypothetical protein F775_12047 [Aegilops tauschii]
TraesCS7D01G142000	30	2	2.82683	0.00295001	Protein SRG1 [Aegilops tauschii]
TraesCS6A01G140300	182	43	2.05293	0.000188024	predicted protein [Hordeum vulgare subsp. vulgare]
TraesCS7B01G341200	62	1	4.15495	5.5616e-08	predicted protein [Hordeum vulgare subsp. vulgare]
TraesCS2B01G188000	39	1	3.52069	4.14105e-05	predicted protein [Hordeum vulgare subsp. vulgare]
TraesCS7A01G130700	257	49	2.36683	4.98648e-06	Transcription factor GAMYB [Triticum urartu]
TraesCS7B01G262300	53	2	3.59601	2.72509e-06	--
TraesCS7A01G236800	1775	445	2.02856	7.33668e-05	hypothetical protein TRIUR3_16378 [Triticum urartu]
TraesCS5B01G299800	63	4	3.32561	2.66915e-06	Flotillin-1 [Aegilops tauschii]
TraesCS1A01G257900	67	12	2.28081	0.000741914	PREDICTED: protein NRT1/ PTR FAMILY 3.1-like [Brachypodium distachyon]
TraesCS1D01G297500	112	5	3.93005	6.1417e-10	predicted protein [Hordeum vulgare subsp. vulgare]
TraesCS7D01G117300	41	0	4.03867	4.26328e-06	Cytochrome P450 71D7 [Aegilops tauschii]
TraesCS7D01G146800	28	0	3.52866	0.000449132	PREDICTED: ATPase 6, plasma membrane-type-like isoform X1 [Brachypodium distachyon]
TraesCS2A01G390800	291	41	2.78673	4.64474e-08	putative iron-phytosiderophore transporter [Hordeum vulgare subsp. vulgare]
TraesCS7D01G383300	2089	6	7.94379	0	Germin-like protein 8-12 [Aegilops tauschii]
TraesCS6B01G036400	2605	305	3.1223	3.34339e-11	hypothetical protein F775_30189 [Aegilops tauschii]
TraesCS2B01G302400	136	14	3.09032	7.27048e-08	predicted protein [Hordeum vulgare subsp. vulgare]
TraesCS7B01G104600	935	49	4.21928	0	predicted protein [Hordeum vulgare subsp. vulgare]
Triticum_aestivum_newGene_28234	48	0	4.25322	4.6533e-07	--
TraesCS5B01G135800	152	30	2.27968	4.19112e-05	Putative phosphoglycerate mutase gpmB [Aegilops tauschii]
TraesCS3B01G531700	92	14	2.53957	3.59141e-05	unnamed protein product [Triticum aestivum]
Triticum_aestivum_newGene_27617	97	0	5.22944	3.12839e-12	4-amino-4-deoxychorismate synthase [Triticum aestivum]
TraesCS5A01G321300	493	88	2.48898	4.39285e-07	predicted protein [Hordeum vulgare subsp. vulgare]
TraesCS2B01G532600	581	41	3.77772	3.10862e-14	hypothetical protein F775_28502 [Aegilops tauschii]
TraesCS1D01G239800	713	47	3.88637	3.44169e-15	Annexin D4 [Aegilops tauschii]
TraesCS5D01G154300	248	46	2.40212	3.80062e-06	Hydroxymethylglutaryl-CoA lyase, mitochondrial [Aegilops tauschii]
TraesCS2D01G390800	2612	1	9.49263	0	predicted protein [Hordeum vulgare subsp. vulgare]
TraesCS7B01G081700	43	0	4.10329	2.22276e-06	predicted protein [Hordeum vulgare subsp. vulgare]
TraesCS4A01G190400	344	42	2.99349	2.82042e-09	predicted protein [Hordeum vulgare subsp. vulgare]
TraesCS1D01G371500	759	19	5.17069	0	Myb-related protein Hv33 [Aegilops tauschii]
TraesCS5A01G182600	810	90	3.17083	3.89719e-11	predicted protein [Hordeum vulgare subsp. vulgare]
TraesCS2A01G546600	38	4	2.63415	0.00175548	predicted protein [Hordeum vulgare subsp. vulgare]
TraesCS2B01G540100	4605	1068	2.14472	3.0885e-05	Oryzain alpha chain [Aegilops tauschii]
Triticum_aestivum_newGene_6250	448	104	2.11735	2.99546e-05	predicted protein [Hordeum vulgare subsp. vulgare]
TraesCS1D01G363800	55	6	2.76276	0.000127867	predicted protein [Hordeum vulgare subsp. vulgare]
TraesCS5A01G301200	64	12	2.2173	0.00128977	predicted protein [Hordeum vulgare subsp. vulgare]
TraesCS2A01G272400	383	92	2.06471	5.88682e-05	PREDICTED: phototropin-2 [Brachypodium distachyon]
Triticum_aestivum_newGene_26606	35	0	3.82537	3.31817e-05	Tropinone reductase-like protein [Triticum urartu]
TraesCS7A01G244700	2341	586	2.03237	7.9859e-05	hypothetical protein TRIUR3_21199 [Triticum urartu]
TraesCS4B01G360900	41	6	2.36148	0.00400596	predicted protein [Hordeum vulgare subsp. vulgare]
TraesCSU01G041600	1672	168	3.33337	1.66112e-12	unnamed protein product [Triticum aestivum]
TraesCSU01G270000	282	61	2.19847	2.23435e-05	NADH dehydrogenase subunit [Medicago truncatula]
TraesCS5A01G398200	28	0	3.52866	0.000449132	Serine/threonine-protein kinase CTR1 [Triticum urartu]
TraesCS4D01G112000	123	14	2.94829	4.00938e-07	predicted protein [Hordeum vulgare subsp. vulgare]
TraesCS3B01G228500	72	7	2.97909	7.62732e-06	unnamed protein product [Triticum aestivum]
TraesCS7B01G271200	134	12	3.25304	2.12885e-08	hypothetical protein F775_32730 [Aegilops tauschii]
TraesCS7B01G382300	1222	125	3.3005	3.58413e-12	predicted protein [Hordeum vulgare subsp. vulgare]
Triticum_aestivum_newGene_24684	1137	1	8.29461	0	predicted protein [Hordeum vulgare subsp. vulgare]
TraesCS1B01G330400	951	24	5.19624	0	Peroxidase 1 [Aegilops tauschii]
TraesCS5A01G262700	69	1	4.30325	9.77982e-09	hypothetical protein F775_19609 [Aegilops tauschii]
TraesCS2A01G523700	83	13	2.48436	8.30298e-05	hypothetical protein F775_52653 [Aegilops tauschii]
Triticum_aestivum_newGene_1765	139	3	4.66708	5.96967e-13	R2R3-MYB transcription factor [Triticum aestivum]
TraesCS4B01G255700	186	7	4.31651	3.02425e-13	predicted protein [Hordeum vulgare subsp. vulgare]
TraesCS6A01G240000	203	44	2.17711	5.02076e-05	PREDICTED: aldehyde dehydrogenase family 3 member F1-like [Brachypodium distachyon]
TraesCS3B01G004500	134	0	5.68496	4.77396e-15	unnamed protein product [Triticum aestivum]
Triticum_aestivum_newGene_14054	363	49	2.86071	1.08778e-08	predicted protein [Hordeum vulgare subsp. vulgare]
TraesCS4A01G164400	169	38	2.11466	0.000129596	3-ketoacyl-CoA synthase 17 [Triticum urartu]
TraesCS4B01G189500	31	0	3.66335	0.000142653	Laccase-3 [Triticum urartu]
TraesCS5D01G314100	333	36	3.15476	5.1116e-10	predicted protein [Hordeum vulgare subsp. vulgare]
TraesCS6A01G322500	81	14	2.36135	0.00020756	Mn-specific cation diffusion facilitator transporter MTP8.2 [Hordeum vulgare]
TraesCS6B01G186300	665	88	2.91875	1.49128e-09	Pentatricopeptide repeat-containing protein [Aegilops tauschii]
TraesCS2D01G354300	2296	319	2.87616	1.22696e-09	predicted protein [Hordeum vulgare subsp. vulgare]
TraesCS3D01G121600	1458	315	2.24003	5.57057e-06	putative acyl transferase 5 [Triticum aestivum]
TraesCS2D01G027100	27	2	2.68781	0.00832367	predicted protein [Hordeum vulgare subsp. vulgare]
TraesCS5B01G300200	964	179	2.4505	4.19458e-07	predicted protein [Hordeum vulgare subsp. vulgare]
TraesCS3B01G217400	200	10	4.03205	1.61759e-12	unnamed protein product [Triticum aestivum]
TraesCS2D01G295700	2317	445	2.4125	7.13578e-07	hypothetical protein F775_27232 [Aegilops tauschii]
TraesCS5D01G157300	3262	217	3.93242	1.11022e-16	PREDICTED: protein trichome birefringence-like 34 [Brachypodium distachyon]
TraesCS1D01G404300	11346	958	3.60153	2.65343e-14	endotransglucosylase/hydrolase XTH1 [Triticum aestivum]
TraesCS5D01G114700	193	28	2.7099	4.03063e-07	PREDICTED: heptahelical transmembrane protein 4-like [Brachypodium distachyon]
TraesCS5A01G137200	118	14	2.88971	7.93815e-07	putative phosphoglycerate mutase gpmB [Triticum urartu]
TraesCS7D01G536800	38	4	2.63415	0.00175548	predicted protein [Hordeum vulgare subsp. vulgare]
TraesCS2B01G213200	445	107	2.06772	5.06725e-05	Formin-like protein 13 [Triticum urartu]
TraesCS2D01G525500	696	40	4.07056	3.33067e-16	predicted protein [Hordeum vulgare subsp. vulgare]
TraesCS1A01G150400	126	30	2.01414	0.000580502	Peptide transporter PTR3-A [Aegilops tauschii]
TraesCS4D01G255500	414	75	2.46161	7.64468e-07	predicted protein [Hordeum vulgare subsp. vulgare]
TraesCS7B01G012800	51	2	3.54322	4.70426e-06	Non-specific lipid-transfer protein 1 [Aegilops tauschii]
TraesCS7B01G082000	106	9	3.25082	1.01997e-07	Os06g0218800 [Oryza sativa Japonica Group]
TraesCS2A01G407100	69	12	2.32165	0.000515283	hypothetical protein TRIUR3_23125 [Triticum urartu]
TraesCS7D01G322700	75	11	2.53909	9.28106e-05	uncharacterized protein LOC100838301 [Brachypodium distachyon]
TraesCS7A01G483700	4765	189	4.67542	0	predicted protein [Hordeum vulgare subsp. vulgare]
TraesCS2A01G395000	73	4	3.53013	2.81197e-07	Naringenin,2-oxoglutarate 3-dioxygenase [Triticum urartu]
TraesCS7B01G437400	73	14	2.21634	0.000785239	predicted protein [Hordeum vulgare subsp. vulgare]
TraesCS2D01G331800	169	31	2.38672	1.21644e-05	hypothetical protein TRIUR3_19444 [Triticum urartu]
TraesCS7A01G489300	37	0	3.90003	1.64585e-05	Aspartic proteinase nepenthesin-2 [Triticum urartu]
TraesCS2A01G519400	115	0	5.46898	1.10467e-13	hypothetical protein TRIUR3_31947 [Triticum urartu]
TraesCS7A01G140100	65	8	2.6959	7.38342e-05	predicted protein [Hordeum vulgare subsp. vulgare]
TraesCS1A01G203700	311	1	6.43327	0	chitinase 1 [Triticum aestivum]
TraesCS4A01G049300	405	42	3.22733	1.08812e-10	predicted protein [Hordeum vulgare subsp. vulgare]
TraesCS2D01G468400	31	0	3.66335	0.000142653	PREDICTED: uncharacterized protein LOC104582345 [Brachypodium distachyon]
TraesCS3B01G362000	52	9	2.25951	0.00235357	unnamed protein product [Triticum aestivum]
TraesCS5A01G313000	1614	80	4.32775	0	predicted protein [Hordeum vulgare subsp. vulgare]
TraesCS6B01G336800	306	45	2.73233	7.22591e-08	predicted protein [Hordeum vulgare subsp. vulgare]
TraesCS5A01G220600	65	8	2.6959	7.38342e-05	hypothetical protein F775_30220 [Aegilops tauschii]
TraesCS5B01G552400	43	1	3.65297	1.16637e-05	hypothetical protein TRIUR3_00752 [Triticum urartu]
TraesCS3A01G213400	54	8	2.43992	0.000775561	unnamed protein product [Triticum aestivum]
TraesCS5A01G269800	1128	170	2.74986	8.15978e-09	predicted protein [Hordeum vulgare subsp. vulgare]
TraesCS5B01G249800	448	104	2.11735	2.99546e-05	dof zinc finger protein 16 [Hordeum vulgare subsp. vulgare]
TraesCS5B01G511500	703	33	4.34306	0	PREDICTED: probable glycerol-3-phosphate acyltransferase 2-like [Setaria italica]
TraesCS2D01G119600	97	21	2.10955	0.000597867	predicted protein [Hordeum vulgare subsp. vulgare]
TraesCS2B01G318600	40	0	4.00524	5.93913e-06	PREDICTED: PI-PLC X domain-containing protein At5g67130-like isoform X2 [Brachypodium distachyon]
TraesCS5B01G371600	598	77	2.95264	1.15887e-09	--
TraesCS6A01G324200	1998	229	3.14924	2.33249e-11	Peroxidase 56 [Triticum urartu]
TraesCS1D01G057100	625	75	3.05272	2.9671e-10	hypothetical protein F775_06192 [Aegilops tauschii]
TraesCS1A01G029500	193	30	2.61894	9.50961e-07	PREDICTED: uncharacterized acetyltransferase At3g50280-like [Brachypodium distachyon]
TraesCS6B01G362100	47	0	4.22445	6.31733e-07	flavonol synthase [Triticum aestivum]
TraesCS6D01G357500	77	8	2.93147	6.77168e-06	predicted protein [Hordeum vulgare subsp. vulgare]
Triticum_aestivum_newGene_7784	33	0	3.74664	6.81378e-05	Cysteine-rich receptor-like protein kinase 10 [Aegilops tauschii]
TraesCS3B01G233900	46	8	2.22031	0.00472708	unnamed protein product [Triticum aestivum]
TraesCS2D01G562400	211	0	6.3297	0	PREDICTED: lysosomal beta glucosidase-like [Brachypodium distachyon]
TraesCS3D01G338100	65	6	2.99351	1.33291e-05	predicted protein [Hordeum vulgare subsp. vulgare]
TraesCS5D01G437800	65	12	2.23878	0.00107178	Zinc finger A20 and AN1 domain-containing stress-associated protein 6 [Aegilops tauschii]
TraesCS3B01G024000	544	1	7.23472	0	glycosyltransferase, HGA-like, putative,expressed [Triticum aestivum]
TraesCS4B01G298200	916	41	4.43213	0	hypothetical protein F775_22613 [Aegilops tauschii]
TraesCS5A01G237900	543	26	4.28666	1.11022e-16	heat shock factor B1b [Triticum aestivum]
TraesCS3D01G363200	84	17	2.17422	0.000618687	unnamed protein product [Triticum aestivum]
TraesCS5A01G063100	49	8	2.30662	0.00237881	predicted protein [Hordeum vulgare subsp. vulgare]
TraesCSU01G025500	1293	173	2.92154	7.31362e-10	predicted protein [Hordeum vulgare subsp. vulgare]
TraesCS5D01G364200	296	4	5.51109	0	Chlorophyllase-2, chloroplastic [Triticum urartu]
TraesCS3D01G358500	200	28	2.76062	2.17546e-07	L-ascorbate oxidase precursor, putative,expressed [Triticum aestivum]
TraesCS1B01G267400	1389	1	8.58282	0	hypothetical protein TRIUR3_32749 [Triticum urartu]
TraesCS5D01G534300	186	43	2.08384	0.000137787	hypothetical protein F775_01762 [Aegilops tauschii]
TraesCS3D01G412000	1654	76	4.43451	0	unnamed protein product [Triticum aestivum]
TraesCS7A01G497200	418	95	2.14506	2.36984e-05	CONSTANS-like protein CO6 [Hordeum vulgare subsp. vulgare]
TraesCS7A01G407800	238	56	2.0741	9.64554e-05	predicted protein [Hordeum vulgare subsp. vulgare]
TraesCS4A01G091700	777	191	2.04808	5.05225e-05	hypothetical protein TRIUR3_17911 [Triticum urartu]
TraesCS7A01G523600	299	16	4.04879	5.75096e-14	Endo-1,3;1,4-beta-D-glucanase [Aegilops tauschii]
TraesCS6A01G296900	71	11	2.4628	0.000192604	Gibberellin 3-beta-dioxygenase 1 [Triticum urartu]
TraesCS5B01G272300	34	0	3.78654	4.74373e-05	predicted protein [Hordeum vulgare subsp. vulgare]
TraesCS5B01G116200	161	11	3.61458	3.11381e-10	Dihydrolipoyllysine-residue acetyltransferase component of pyruvate dehydrogenase complex [Aegilops tauschii]
TraesCS5D01G169000	115	4	4.16718	1.04009e-10	predicted protein [Hordeum vulgare subsp. vulgare]
TraesCS4D01G134400	93	4	3.86853	4.96705e-09	hypothetical protein F775_30855 [Aegilops tauschii]
TraesCS5A01G148900	56	6	2.78757	0.000101247	hypothetical protein F775_28686 [Aegilops tauschii]
TraesCS5D01G144300	3291	83	5.30304	0	Peroxidase 4 [Triticum urartu]
TraesCS1B01G366000	81	9	2.8736	7.26123e-06	Disease resistance protein RGA2 [Aegilops tauschii]
Triticum_aestivum_newGene_27705	36	4	2.56138	0.00313298	hypothetical protein F775_07605 [Aegilops tauschii]
TraesCS5B01G380800	96	3	4.14517	7.28846e-10	hypothetical protein F775_21578 [Aegilops tauschii]
TraesCS2D01G499200	290	22	3.60418	7.12319e-12	predicted protein [Hordeum vulgare subsp. vulgare]
TraesCS7B01G325100	49	3	3.2117	2.86167e-05	hypothetical protein TRIUR3_18801 [Triticum urartu]
TraesCS2A01G286900	227	20	3.37611	2.93452e-10	predicted protein [Hordeum vulgare subsp. vulgare]
TraesCS6A01G273000	169	10	3.79254	4.8865e-11	predicted protein [Hordeum vulgare subsp. vulgare]
TraesCS6D01G302900	180	34	2.3534	1.36452e-05	predicted protein [Hordeum vulgare subsp. vulgare]
TraesCS1D01G030000	355	78	2.18669	1.82344e-05	PREDICTED: putative receptor-like protein kinase At4g00960 [Brachypodium distachyon]
TraesCS3B01G418700	37	0	3.90003	1.64585e-05	Chloride channel protein CLC-c [Aegilops tauschii]
TraesCS5D01G463100	1322	185	2.85818	1.7387e-09	lipid transfer protein [Triticum aestivum]
TraesCS7B01G312700	382	61	2.63282	1.28248e-07	predicted protein [Hordeum vulgare subsp. vulgare]
TraesCS3B01G385400	1583	17	6.36785	0	unnamed protein product [Triticum aestivum]
TraesCS7D01G199400	498	70	2.82249	8.22084e-09	Chlorophyll a-b binding protein, chloroplastic [Aegilops tauschii]
TraesCS5B01G107200	381	87	2.13544	2.86371e-05	PREDICTED: heptahelical transmembrane protein 4-like [Brachypodium distachyon]
TraesCS6D01G163800	612	48	3.63816	1.55098e-13	predicted protein [Hordeum vulgare subsp. vulgare]
TraesCS1D01G269700	216	28	2.87025	5.55649e-08	predicted protein [Hordeum vulgare subsp. vulgare]
TraesCS7B01G352300	511	11	5.26472	0	predicted protein [Hordeum vulgare subsp. vulgare]
TraesCS2A01G417500	54	0	4.41471	7.95583e-08	predicted protein [Hordeum vulgare subsp. vulgare]
TraesCS3D01G136700	33	0	3.74664	6.81378e-05	Putative CBL-interacting protein kinase 13 [Aegilops tauschii]
TraesCS5B01G277200	605	115	2.40706	9.24715e-07	hypothetical protein TRIUR3_14133 [Triticum urartu]
TraesCS6B01G395000	422	42	3.28628	4.6699e-11	predicted protein [Hordeum vulgare subsp. vulgare]
TraesCS4B01G251700	664	160	2.07375	3.92204e-05	hypothetical protein TRIUR3_26055 [Triticum urartu]
TraesCS1D01G426500	118	3	4.43559	1.53505e-11	--
TraesCS7B01G353100	312	3	5.81846	0	Peroxidase 3 [Aegilops tauschii]
TraesCS2B01G305900	177	8	4.10485	2.58227e-12	Potassium transporter 1 [Aegilops tauschii]
Triticum_aestivum_newGene_14793	47	9	2.1211	0.00700646	unnamed protein product [Triticum aestivum]
Triticum_aestivum_newGene_6328	100	10	3.05084	6.19177e-07	predicted protein [Hordeum vulgare subsp. vulgare]
TraesCS2A01G385100	1019	9	6.48389	0	Protein WAX2 [Triticum urartu]
TraesCS5A01G475600	961	65	3.86994	1.55431e-15	chalcone flavanone isomerase [Triticum aestivum]
Triticum_aestivum_newGene_12079	30	1	3.16952	0.00089524	--
TraesCS7B01G277300	35	4	2.52357	0.00419911	hypothetical protein TRIUR3_14340 [Triticum urartu]
TraesCS1D01G339600	36	0	3.86318	2.3317e-05	PREDICTED: proline-rich receptor-like protein kinase PERK2 [Brachypodium distachyon]
Triticum_aestivum_newGene_13197	70	0	4.77356	1.16756e-09	retrotransposon protein, putative, Ty1-copia subclass [Oryza sativa Japonica Group]
TraesCS1B01G222200	33	1	3.29632	0.000309824	predicted protein [Hordeum vulgare subsp. vulgare]
TraesCS6D01G282000	440	33	3.67028	3.92908e-13	predicted protein [Hordeum vulgare subsp. vulgare]
TraesCS7D01G165300	363	88	2.05013	7.16266e-05	predicted protein [Hordeum vulgare subsp. vulgare]
TraesCS4D01G111900	2105	308	2.80119	3.54327e-09	predicted protein [Hordeum vulgare subsp. vulgare]
TraesCS5A01G256600	89	9	3.00536	1.73615e-06	predicted protein [Hordeum vulgare subsp. vulgare]
TraesCS3D01G275900	259	33	2.91176	1.82163e-08	unnamed protein product [Triticum aestivum]
TraesCS4B01G234300	147	17	2.9625	1.38292e-07	hypothetical protein F775_32600 [Aegilops tauschii]
TraesCS3A01G342000	74	12	2.41896	0.000210255	predicted protein [Hordeum vulgare subsp. vulgare]
Triticum_aestivum_newGene_15364	52	8	2.38807	0.00120971	--
TraesCS5A01G464900	1506	58	4.674	0	predicted protein [Hordeum vulgare subsp. vulgare]
TraesCS2A01G321300	279	24	3.43671	5.17377e-11	Os04g0483500 [Oryza sativa Japonica Group]
Triticum_aestivum_newGene_18235	316	6	5.22921	0	Chlorophyllase-2, chloroplastic [Triticum urartu]
TraesCS4D01G259100	30	0	3.61984	0.00020798	Endo-1,4-beta-xylanase C [Triticum urartu]
TraesCS2B01G079400	1679	32	5.63686	0	Ribulose bisphosphate carboxylase small chain PW9, chloroplastic [Aegilops tauschii]
TraesCS3B01G492900	221	49	2.15151	5.359e-05	predicted protein [Hordeum vulgare subsp. vulgare]
TraesCS2D01G533700	32	1	3.25528	0.000439424	hypothetical protein F775_43719 [Aegilops tauschii]
TraesCS5B01G028300	530	108	2.30545	3.33697e-06	predicted protein [Hordeum vulgare subsp. vulgare]
TraesCS4A01G064800	113	11	3.11376	1.83771e-07	predicted protein [Hordeum vulgare subsp. vulgare]
TraesCS1D01G086300	44	6	2.45736	0.00186333	hypothetical protein F775_31286 [Aegilops tauschii]
TraesCS3D01G176100	5851	119	5.62687	0	germin-like protein 6a [Hordeum vulgare subsp. vulgare]
TraesCS5B01G215800	235	9	4.37993	1.89848e-14	PREDICTED: beta-1,3-galactosyltransferase pvg3-like [Setaria italica]
TraesCS7A01G019200	45	0	4.16514	1.17649e-06	hypothetical protein TRIUR3_04779 [Triticum urartu]
TraesCS6A01G131900	485	8	5.54547	0	predicted protein [Hordeum vulgare subsp. vulgare]
TraesCS2B01G482300	148	24	2.53403	5.26377e-06	RecName: Full=Cold-regulated protein 2, partial [Hordeum vulgare]
TraesCS2D01G078700	779	64	3.58942	1.41664e-13	predicted protein [Hordeum vulgare subsp. vulgare]
TraesCS7D01G521400	721	1	7.63939	0	Protein RUPTURED POLLEN GRAIN 1 [Aegilops tauschii]
TraesCS2A01G036400	242	57	2.07352	9.44505e-05	hypothetical protein TRIUR3_01664 [Triticum urartu]
TraesCS1B01G066000	183	38	2.22777	4.02264e-05	predicted protein [Hordeum vulgare subsp. vulgare]
TraesCS2B01G103100	1168	142	3.05517	1.21778e-10	predicted protein [Hordeum vulgare subsp. vulgare]
TraesCS5A01G179300	60	10	2.33855	0.000841412	predicted protein [Hordeum vulgare subsp. vulgare]
TraesCS2A01G101600	64	3	3.5795	6.30828e-07	stress responsive protein [Triticum aestivum]
TraesCS1D01G263500	64	11	2.31873	0.000716767	hypothetical protein F775_16703 [Aegilops tauschii]
TraesCS7A01G235800	53	1	3.9387	6.16831e-07	Putative glycosyltransferase AER61 [Aegilops tauschii]
TraesCS5B01G394000	285	3	5.68903	0	PREDICTED: lysosomal beta glucosidase-like [Brachypodium distachyon]
TraesCS6D01G320000	136	0	5.70592	3.44169e-15	Aspartic proteinase nepenthesin-1 [Aegilops tauschii]
TraesCS5B01G274600	358	1	6.63471	0	hypothetical protein F775_52429 [Aegilops tauschii]
TraesCS5A01G050200	126	2	4.80492	8.55538e-13	Serine/threonine-protein kinase CBK1 [Triticum urartu]
TraesCS5B01G124900	47	3	3.15473	4.94951e-05	hypothetical protein TRIUR3_06942 [Triticum urartu]
TraesCS7B01G047600	232	0	6.46495	0	PREDICTED: ATPase 6, plasma membrane-type-like isoform X1 [Brachypodium distachyon]
TraesCS1D01G149800	392	9	5.11165	0	S-like RNase [Triticum aestivum]
TraesCS5B01G498100	40	3	2.93552	0.000365368	predicted protein [Hordeum vulgare subsp. vulgare]
TraesCS5A01G126800	53	0	4.38902	1.05965e-07	Os11g0155100 [Oryza sativa Japonica Group]
TraesCS5A01G227400	357	88	2.02626	9.23339e-05	R2R3-MYB protein [Aegilops tauschii]
Triticum_aestivum_newGene_9501	57	0	4.48915	3.42645e-08	--
TraesCS1D01G269900	28	2	2.73565	0.00587226	predicted protein [Hordeum vulgare subsp. vulgare]
TraesCS1A01G208100	93	0	5.17034	6.97054e-12	U-box domain-containing protein 57 [Triticum urartu]
TraesCS2A01G033600	322	40	2.96489	4.8177e-09	chitinase 2 [Triticum aestivum]
TraesCS3B01G344200	4312	1053	2.07029	7.32156e-05	unnamed protein product [Triticum aestivum]
TraesCS5A01G180000	106	0	5.35418	5.59108e-13	Zinc finger CCCH domain-containing protein 54 [Triticum urartu]
Triticum_aestivum_newGene_23850	102	4	3.99826	9.5797e-10	hypothetical protein F775_24019 [Aegilops tauschii]
TraesCS4B01G244400	207	0	6.30243	0	MATE1B [Triticum aestivum]
TraesCS2B01G007100	95	0	5.20019	4.65628e-12	Putative gibberellin receptor GID1L3 [Aegilops tauschii]
TraesCS7B01G311600	689	152	2.19959	9.48367e-06	12-oxo-phytodienoic acid reductase 2 [Triticum aestivum]
TraesCS3B01G023700	203	27	2.82955	1.05803e-07	glycosyltransferase, HGA-like, putative,expressed [Triticum aestivum]
TraesCS2B01G234500	5054	1167	2.15129	3.02987e-05	RecName: Full=Cytochrome b6-f complex iron-sulfur subunit, chloroplastic; AltName: Full=Plastohydroquinone:plastocyanin oxidoreductase iron-sulfur protein; AltName: Full=Rieske iron-sulfur protein; Short=ISP; Short=RISP; Flags: Precursor [Triticum aestivum]
TraesCS6D01G203000	5258	959	2.49083	3.75054e-07	predicted protein [Hordeum vulgare subsp. vulgare]
Triticum_aestivum_newGene_11369	914	99	3.21093	1.85979e-11	--
TraesCS5D01G016100	37	4	2.59823	0.00234258	hypothetical protein F775_43366 [Aegilops tauschii]
TraesCS1D01G267500	378	19	4.17004	2.9976e-15	hypothetical protein F775_43183 [Aegilops tauschii]
TraesCS3A01G295700	28	0	3.52866	0.000449132	hypothetical protein TRIUR3_31090 [Triticum urartu]
TraesCS4A01G046700	524	121	2.12896	2.37768e-05	hypothetical protein F775_07019 [Aegilops tauschii]
TraesCS2B01G038700	1030	5	7.10102	0	chalcone synthase [Triticum aestivum]
TraesCS3B01G439600	83	9	2.90768	5.04608e-06	NAC transcription factor 6B [Triticum aestivum]
Triticum_aestivum_newGene_20276	43	6	2.4261	0.00240116	--
TraesCS6B01G192200	3492	745	2.26385	5.86306e-06	Fumarylacetoacetase [Aegilops tauschii]
TraesCS2D01G475800	428	1	6.89062	0	Tyrosine/DOPA decarboxylase 3 [Aegilops tauschii]
TraesCS5B01G103300	137	32	2.04693	0.000367891	predicted protein [Hordeum vulgare subsp. vulgare]
TraesCS6D01G152700	8752	1939	2.21199	2.09271e-05	Chlorophyll a-b binding protein 8, chloroplastic [Triticum urartu]
TraesCS3D01G481400	96	0	5.21489	3.81384e-12	putative glucan endo-1,3-beta-D-glucosidase [Triticum aestivum]
Triticum_aestivum_newGene_1910	166	18	3.0636	3.03749e-08	--
Triticum_aestivum_newGene_10621	136	12	3.274	1.63544e-08	PREDICTED: putative protein FAR1-RELATED SEQUENCE 10 [Brachypodium distachyon]
TraesCS1A01G420800	4731	1153	2.07344	7.50113e-05	PREDICTED: CAS1 domain-containing protein 1-like [Brachypodium distachyon]
TraesCS2D01G085700	120	23	2.2924	7.87645e-05	Isoflavone reductase, putative, expressed [Oryza sativa Japonica Group]
TraesCS3B01G371400	331	0	6.97277	0	predicted protein [Hordeum vulgare subsp. vulgare]
TraesCS7A01G187800	200	38	2.35417	1.02074e-05	putative NOD26-like membrane integral protein [Triticum aestivum]
TraesCS3B01G432100	32	0	3.7056	9.8346e-05	predicted protein [Hordeum vulgare subsp. vulgare]
TraesCS5B01G412500	1636	204	3.02598	1.50181e-10	predicted protein [Hordeum vulgare subsp. vulgare]
TraesCS6A01G366700	35	0	3.82537	3.31817e-05	hypothetical protein F775_43917 [Aegilops tauschii]
TraesCS4B01G003600	1006	247	2.05328	4.75931e-05	predicted protein [Hordeum vulgare subsp. vulgare]
TraesCS3B01G030300	96	0	5.21489	3.81384e-12	Cytochrome P450 89A2 [Triticum urartu]
TraesCS6A01G235900	83	0	5.01104	5.75473e-11	Membrane steroid-binding protein 2 [Triticum urartu]
TraesCS7D01G419400	830	15	5.59277	0	Xyloglucan endotransglucosylase/hydrolase protein 22 [Aegilops tauschii]
TraesCS2A01G505100	556	12	5.28445	0	hypothetical protein F775_22980 [Aegilops tauschii]
TraesCS3D01G379600	45	0	4.16514	1.17649e-06	Chloride channel protein CLC-c [Aegilops tauschii]
TraesCS7D01G157000	126	0	5.59793	1.70974e-14	predicted protein [Hordeum vulgare subsp. vulgare]
TraesCS4A01G419700	703	54	3.67608	5.92859e-14	predicted protein [Hordeum vulgare subsp. vulgare]
TraesCS1D01G422400	44	0	4.13455	1.61414e-06	hypothetical protein F775_03537 [Aegilops tauschii]
TraesCS1A01G357700	342	12	4.58765	0	hypothetical protein F775_27210 [Aegilops tauschii]
TraesCS2D01G265200	97	7	3.39578	7.02776e-08	Peroxidase 1 [Aegilops tauschii]
TraesCS1A01G301400	1091	257	2.11336	2.41164e-05	predicted protein [Hordeum vulgare subsp. vulgare]
TraesCS6B01G065300	146	21	2.6865	1.50989e-06	predicted protein [Hordeum vulgare subsp. vulgare]
TraesCS1A01G306600	395	57	2.77429	2.37265e-08	Chlorophyll a-b binding protein 3C, chloroplastic [Triticum urartu]
TraesCS1D01G422900	43	0	4.10329	2.22276e-06	hypothetical protein SORBIDRAFT_10g004430 [Sorghum bicolor]
TraesCS7A01G241600	159	22	2.7479	6.16811e-07	predicted protein [Hordeum vulgare subsp. vulgare]
TraesCS2B01G413200	44	0	4.13455	1.61414e-06	predicted protein [Hordeum vulgare subsp. vulgare]
TraesCS2D01G301700	355	89	2.0024	0.000117557	Subtilisin-like protease [Aegilops tauschii]
TraesCS2B01G155300	152	6	4.18628	5.7947e-12	Os07g0657400 [Oryza sativa Japonica Group]
TraesCS2D01G037400	1919	134	3.85224	5.55112e-16	Beta-glucosidase 16 [Triticum urartu]
Triticum_aestivum_newGene_1862	59	0	4.53673	1.98162e-08	hypothetical protein TRIUR3_04701 [Triticum urartu]
TraesCS6D01G026400	1636	121	3.76654	2.44249e-15	Beta-fructofuranosidase 1 [Aegilops tauschii]
TraesCS5D01G143900	362	51	2.80203	2.13503e-08	hypothetical protein F775_28686 [Aegilops tauschii]
TraesCS5A01G511100	1190	28	5.31769	0	Cytochrome P450 86A1 [Aegilops tauschii]
TraesCS1B01G445200	1265	59	4.39934	0	hypothetical protein F775_31580 [Aegilops tauschii]
TraesCS7B01G247800	342	41	3.01776	2.18402e-09	predicted protein [Hordeum vulgare subsp. vulgare]
TraesCS3A01G416200	1614	185	3.14557	2.68565e-11	unnamed protein product [Triticum aestivum]
TraesCS4B01G277100	958	189	2.36423	1.22096e-06	predicted protein [Hordeum vulgare subsp. vulgare]
TraesCSU01G109900	466	11	5.13245	0	predicted protein [Hordeum vulgare subsp. vulgare]
TraesCS7D01G247600	155	17	3.03763	5.48665e-08	predicted protein [Hordeum vulgare subsp. vulgare]
TraesCS4D01G286500	1391	216	2.71094	1.27709e-08	sucrose transporter SUT1D [Triticum aestivum]
TraesCS4D01G287100	62	7	2.77161	6.20325e-05	predicted protein [Hordeum vulgare subsp. vulgare]
TraesCS2B01G240100	1347	8	7.01413	0	RecName: Full=Beta-amylase; AltName: Full=1,4-alpha-D-glucan maltohydrolase [Triticum aestivum]
TraesCS3D01G045400	373	25	3.7992	2.02727e-13	Putative serine/threonine-protein kinase [Aegilops tauschii]
TraesCS7B01G022400	2578	388	2.76278	6.25791e-09	hypothetical protein F775_28959 [Aegilops tauschii]
TraesCS7A01G235700	462	19	4.45771	0	Putative glycosyltransferase AGO61 [Aegilops tauschii]
TraesCS5B01G291100	121	1	5.09042	3.16525e-13	predicted protein [Hordeum vulgare subsp. vulgare]
TraesCS4B01G083600	925	117	2.9931	3.59742e-10	predicted protein [Hordeum vulgare subsp. vulgare]
TraesCS5B01G263800	264	40	2.68096	1.89603e-07	predicted protein [Hordeum vulgare subsp. vulgare]
TraesCS5B01G177900	114	0	5.45667	1.31672e-13	Zinc finger CCCH domain-containing protein 54 [Triticum urartu]
TraesCS5D01G084300	118	5	4.00364	2.32775e-10	predicted protein [Hordeum vulgare subsp. vulgare]
TraesCS5B01G238300	782	88	3.1517	5.35165e-11	Fatty acyl-CoA reductase 1 [Aegilops tauschii]
TraesCS2A01G007100	304	6	5.17383	0	Peptide transporter PTR2 [Aegilops tauschii]
TraesCS5A01G503600	2653	266	3.34413	1.1563e-12	predicted protein [Hordeum vulgare subsp. vulgare]
TraesCS2B01G582800	236	33	2.77903	9.93555e-08	predicted protein [Hordeum vulgare subsp. vulgare]
TraesCS3B01G186100	96	14	2.59929	1.93893e-05	ribulose-1,5-bisphosphate carboxylase/oxygenase large subunit [Triticum aestivum]
Triticum_aestivum_newGene_1419	77	8	2.93147	6.77168e-06	predicted protein [Hordeum vulgare subsp. vulgare]
TraesCS3B01G585000	30	3	2.55012	0.00800477	unnamed protein product [Triticum aestivum]
TraesCS5B01G242000	128	4	4.31838	1.32779e-11	predicted protein [Hordeum vulgare subsp. vulgare]
TraesCS7D01G527000	641	36	4.09406	4.44089e-16	Putative coatomer subunit beta&apos;-3 [Aegilops tauschii]
TraesCS2D01G173300	112	20	2.37395	5.36758e-05	predicted protein [Hordeum vulgare subsp. vulgare]
TraesCS6D01G026300	90	1	4.67405	9.38837e-11	Beta-fructofuranosidase 1 [Aegilops tauschii]
TraesCS3D01G336900	4653	324	3.8721	2.22045e-16	predicted protein [Hordeum vulgare subsp. vulgare]
TraesCSU01G146800	655	70	3.216	3.22453e-11	hypothetical protein F775_26332 [Aegilops tauschii]
TraesCS6D01G025800	161	16	3.16656	1.44565e-08	Anthranilate N-benzoyltransferase protein 2 [Aegilops tauschii]
TraesCS3D01G220700	843	12	5.88256	0	unnamed protein product [Triticum aestivum]
TraesCS7A01G188100	1076	76	3.81547	2.66454e-15	hypothetical protein TRIUR3_24562 [Triticum urartu]
TraesCS5D01G184700	402	27	3.80601	1.24456e-13	predicted protein [Hordeum vulgare subsp. vulgare]
TraesCS6B01G354100	39	1	3.52069	4.14105e-05	predicted protein [Hordeum vulgare subsp. vulgare]
TraesCS2A01G512400	977	143	2.78827	5.33989e-09	predicted protein [Hordeum vulgare subsp. vulgare]
TraesCS1B01G202400	3731	46	6.29893	0	unnamed protein product [Triticum aestivum]
TraesCS7B01G146200	283	44	2.65116	2.12979e-07	predicted protein [Hordeum vulgare subsp. vulgare]
TraesCS3A01G082600	27	0	3.48082	0.000665433	hypothetical protein F775_09938 [Aegilops tauschii]
TraesCS3D01G249000	1354	261	2.40221	7.33545e-07	unnamed protein product [Triticum aestivum]
TraesCS5A01G503900	191	0	6.1879	0	cold-responsive LEA/RAB-related COR protein [Triticum aestivum]
TraesCS5A01G362400	41	0	4.03867	4.26328e-06	Cytochrome P450 86B1 [Triticum urartu]
TraesCS2D01G213400	166	30	2.4047	1.09601e-05	Cytochrome c6, chloroplastic [Aegilops tauschii]
TraesCS5D01G533500	645	94	2.78248	8.83247e-09	hypothetical protein F775_10910 [Aegilops tauschii]
TraesCS2B01G393600	95	19	2.20733	0.000323728	Putative metal-nicotianamine transporter YSL11 [Aegilops tauschii]
TraesCS1A01G119100	623	41	3.87797	6.43929e-15	predicted protein [Hordeum vulgare subsp. vulgare]
TraesCSU01G087500	472	3	6.41157	0	Flavin-containing monooxygenase FMO GS-OX3 [Aegilops tauschii]
TraesCS7A01G386800	423	3	6.25437	0	Germin-like protein 8-12 [Triticum urartu]
TraesCS5B01G147300	164	31	2.34407	1.9341e-05	predicted protein [Hordeum vulgare subsp. vulgare]
TraesCS6D01G249200	121	0	5.54074	3.94129e-14	Myb-related protein Zm1 [Aegilops tauschii]
TraesCS2D01G392500	42	4	2.76954	0.000566463	predicted protein [Hordeum vulgare subsp. vulgare]
Triticum_aestivum_newGene_6148	203	35	2.48575	2.84999e-06	predicted protein [Hordeum vulgare subsp. vulgare]
TraesCS4B01G334700	442	11	5.05661	0	Aspartic proteinase nepenthesin-1 [Aegilops tauschii]
TraesCS7D01G059600	334	56	2.5584	3.86542e-07	hypothetical protein TRIUR3_04889 [Triticum urartu]
TraesCS2A01G448400	515	87	2.56762	1.65261e-07	predicted protein [Hordeum vulgare subsp. vulgare]
TraesCS4A01G456400	73	3	3.76222	7.96353e-08	diacylglycerol O-acyltransferase 1 [Zea mays]
Triticum_aestivum_newGene_14800	33	2	2.95363	0.00107708	PREDICTED: protein FAR1-RELATED SEQUENCE 5-like [Brachypodium distachyon]
Triticum_aestivum_newGene_26635	831	40	4.32543	0	--
TraesCS5D01G341100	104	4	4.02557	6.7296e-10	RING-H2 finger protein ATL2B [Aegilops tauschii]
TraesCS7B01G128900	374	4	5.84585	0	hypothetical protein F775_13984 [Aegilops tauschii]
TraesCS5A01G238300	4641	409	3.53478	5.71765e-14	GDSL esterase/lipase [Aegilops tauschii]
TraesCS2A01G414400	464	22	4.27733	2.22045e-16	hypothetical protein F775_04212 [Aegilops tauschii]
TraesCS2D01G557300	142	23	2.53041	6.33591e-06	predicted protein [Hordeum vulgare subsp. vulgare]
Triticum_aestivum_newGene_21321	109	17	2.53991	1.70211e-05	--
TraesCS2D01G134700	1141	109	3.39486	1.00842e-12	PREDICTED: uncharacterized protein LOC103647908 [Zea mays]
TraesCS4D01G029100	37	3	2.83031	0.000896274	hypothetical protein F775_23364 [Aegilops tauschii]
TraesCS7A01G352500	697	83	3.06807	1.98358e-10	hypothetical protein F775_07612 [Aegilops tauschii]
TraesCS6A01G317900	40	1	3.55492	3.00074e-05	Cytokinin-O-glucosyltransferase 2 [Aegilops tauschii]
TraesCS7B01G486800	460	81	2.50542	3.98741e-07	LysM and putative peptidoglycan-binding domain-containing protein 1 [Triticum urartu]
TraesCS2D01G405300	390	27	3.76258	2.41474e-13	hypothetical protein F775_02234 [Aegilops tauschii]
TraesCS1D01G371700	790	48	4.00508	4.44089e-16	R2R3-MYB transcription factor [Triticum aestivum]
TraesCS4A01G446700	15003	1596	3.26979	6.93634e-12	Sucrose synthase 1 [Triticum urartu]
TraesCS4B01G393000	2749	570	2.30366	3.12047e-06	hypothetical protein [Triticum aestivum]
Triticum_aestivum_newGene_27584	33	0	3.74664	6.81378e-05	Cytokinin-N-glucosyltransferase 2 [Aegilops tauschii]
TraesCS7A01G180900	147	31	2.18885	9.81048e-05	predicted protein [Hordeum vulgare subsp. vulgare]
Triticum_aestivum_newGene_9001	118	23	2.26868	9.99612e-05	hypothetical protein TRIUR3_29780 [Triticum urartu]
Triticum_aestivum_newGene_15236	92	8	3.18038	4.32968e-07	hypothetical protein TRIUR3_06013 [Triticum urartu]
TraesCS7B01G335500	272	64	2.08051	7.43374e-05	PREDICTED: IAA-amino acid hydrolase ILR1-like 6 [Brachypodium distachyon]
TraesCS2A01G354500	2358	465	2.37473	1.17319e-06	predicted protein [Hordeum vulgare subsp. vulgare]
TraesCS5A01G365800	531	91	2.54862	1.98856e-07	KDEL-tailed cysteine endopeptidase CEP1 [Triticum urartu]
TraesCS4B01G332800	51	0	4.33622	1.89702e-07	group3 late embryogenesis abundant protein [Triticum aestivum]
TraesCS4D01G201800	236	21	3.36946	2.52881e-10	predicted protein [Hordeum vulgare subsp. vulgare]
TraesCS7A01G084800	56	1	4.01444	2.70264e-07	O-methyltransferase ZRP4 [Aegilops tauschii]
TraesCS2B01G333900	983	151	2.71998	1.31068e-08	predicted protein [Hordeum vulgare subsp. vulgare]
Triticum_aestivum_newGene_20048	54	8	2.43992	0.000775561	U-box domain-containing protein 34 [Aegilops tauschii]
TraesCS2A01G521000	230	1	6.00229	0	predicted protein [Hordeum vulgare subsp. vulgare]
TraesCS7B01G227800	2427	219	3.49316	1.19238e-13	hypothetical protein TRIUR3_34190 [Triticum urartu]
TraesCS5D01G446800	52	0	4.36286	1.41563e-07	Pathogenesis-related protein PRMS [Aegilops tauschii]
TraesCS4D01G137000	747	69	3.42487	1.47504e-12	metallothioneine type1 [Hordeum vulgare subsp. vulgare]
TraesCS3A01G021600	46	4	2.8933	0.00018968	unnamed protein product [Triticum aestivum]
TraesCS4D01G093600	490	17	4.68143	0	Putative C-4 methylsterol oxidase [Aegilops tauschii]
TraesCS4B01G226800	1331	223	2.60201	5.52567e-08	predicted protein [Hordeum vulgare subsp. vulgare]
TraesCS4D01G301700	69	8	2.77877	3.26408e-05	predicted protein [Hordeum vulgare subsp. vulgare]
TraesCS5A01G391500	102	2	4.50706	5.16645e-11	predicted protein [Hordeum vulgare subsp. vulgare]
TraesCS1A01G195900	77	14	2.29066	0.000401424	Putative xyloglucan endotransglucosylase/hydrolase protein 28 [Aegilops tauschii]
TraesCS4D01G195700	38	0	3.93596	1.16681e-05	Flavonol synthase/flavanone 3-hydroxylase [Aegilops tauschii]
TraesCS3B01G020700	63	1	4.17709	4.30968e-08	conserved hypothetical protein, expressed [Triticum aestivum]
TraesCS2D01G430800	128	5	4.11851	4.95698e-11	leucine-rich repeat protein 2 [Triticum aestivum]
TraesCS5D01G413000	72	1	4.36242	4.79362e-09	hypothetical protein F775_29248 [Aegilops tauschii]
TraesCS2B01G497800	301	5	5.33517	0	hypothetical protein F775_09357 [Aegilops tauschii]
TraesCS1A01G335200	693	139	2.33452	1.97983e-06	O-methyltransferase ZRP4 [Triticum urartu]
TraesCS3D01G524700	109	0	5.39347	3.22187e-13	RecName: Full=Wheatwin-2; AltName: Full=Pathogenesis-related protein 4b; Flags: Precursor [Triticum aestivum]
TraesCS7A01G000400	3011	446	2.78688	4.61974e-09	plastocyanin precursor [Hordeum vulgare]
TraesCS2D01G571500	101	4	3.98441	1.14487e-09	DNA-directed RNA polymerase II subunit RPB1 [Aegilops tauschii]
TraesCS4A01G085200	77	6	3.22907	1.08098e-06	hypothetical protein F775_00061 [Aegilops tauschii]
TraesCS3A01G258100	4659	210	4.49304	0	GDSL esterase/lipase [Aegilops tauschii]
TraesCS4A01G130400	76	8	2.91324	8.20807e-06	predicted protein [Hordeum vulgare subsp. vulgare]
TraesCS2D01G187300	1000	2	7.76715	0	--
TraesCS3A01G398900	2538	108	4.55937	0	unnamed protein product [Triticum aestivum]
TraesCS1A01G078800	1503	284	2.43192	5.04685e-07	putative glutathione S-transferase GSTF1 [Triticum urartu]
TraesCS2D01G513200	1102	1	8.24961	0	unnamed protein product [Triticum aestivum]
TraesCS3D01G360800	345	59	2.53291	4.77391e-07	unnamed protein product [Triticum aestivum]
TraesCS3B01G193000	290	34	3.03348	3.28248e-09	unnamed protein product [Triticum aestivum]
TraesCS2B01G075300	1205	116	3.38574	1.06737e-12	hypothetical protein TRIUR3_00666 [Triticum urartu]
TraesCS6B01G308500	781	184	2.10856	2.57171e-05	hypothetical protein F775_32657 [Aegilops tauschii]
TraesCS1A01G177300	375	30	3.56769	2.77522e-12	predicted protein [Hordeum vulgare subsp. vulgare]
TraesCS4A01G392800	132	0	5.66369	6.55032e-15	Chalcone synthase 4 [Aegilops tauschii]
TraesCS1B01G412100	2550	268	3.27636	3.28015e-12	hypothetical protein F775_32843 [Aegilops tauschii]
TraesCS6A01G339200	97	20	2.17167	0.000387457	Subtilisin-like protease [Aegilops tauschii]
TraesCS6B01G177600	70	0	4.77356	1.16756e-09	Putative glutamine amidotransferase-like protein [Aegilops tauschii]
TraesCS2A01G222500	51	8	2.36143	0.0015137	predicted protein [Hordeum vulgare subsp. vulgare]
TraesCS5D01G015600	150	36	2.01806	0.000375875	predicted protein [Hordeum vulgare subsp. vulgare]
TraesCS3A01G533600	514	62	3.03599	5.58773e-10	predicted protein [Hordeum vulgare subsp. vulgare]
TraesCS2D01G533100	31	1	3.21304	0.000625867	hypothetical protein TRIUR3_00176 [Triticum urartu]
TraesCS1D01G265800	71	1	4.34297	6.06749e-09	wali5 [Triticum aestivum]
[truncated: 3,862 more rows]

## Sheet: down(B1_vs_B2)
Down-regulated DEGs in B1.vs.B2
Gene_id	readcount_B1	readcount_B2	log2(Fold Change)	FDR	Gene description
TraesCS7A01G279000	171	927	-2.38129	1.21928e-06	predicted protein [Hordeum vulgare subsp. vulgare]
TraesCS6B01G073900	2	54	-3.56754	4.24765e-06	hypothetical protein TRIUR3_00191 [Triticum urartu]
TraesCS3D01G301200	36	178	-2.18577	7.51797e-05	hypothetical protein F775_02163 [Aegilops tauschii]
TraesCS5A01G390000	123	929	-2.85114	3.34209e-09	Kinesin-like protein KIF15 [Aegilops tauschii]
TraesCS3D01G340800	197	1252	-2.6125	6.27794e-08	hypothetical protein ZEAMMB73_313798 [Zea mays]
TraesCS5D01G110600	109	670	-2.55168	1.91095e-07	Putative histone H2AXb [Aegilops tauschii]
TraesCS7B01G031100	3	83	-3.88256	2.3363e-08	hypothetical protein F775_21472 [Aegilops tauschii]
TraesCS4A01G217700	82	351	-2.02367	0.000110546	ATP-dependent DNA helicase MPH1 [Triticum urartu]
TraesCS6D01G040300	128	803	-2.58523	1.09472e-07	Histone H2A.1 [Triticum urartu]
TraesCS2B01G555900	0	35	-3.78889	5.87032e-05	hypothetical protein TRIUR3_04714 [Triticum urartu]
TraesCS5B01G332100	7	72	-2.91284	1.61489e-05	predicted protein [Hordeum vulgare subsp. vulgare]
TraesCSU01G140100	12	125	-3.08421	1.8904e-07	hypothetical protein F775_09838 [Aegilops tauschii]
TraesCS1B01G113300	1	31	-3.16625	0.00103086	predicted protein [Hordeum vulgare subsp. vulgare]
TraesCSU01G217000	1	30	-3.12283	0.00145639	Aspartic proteinase nepenthesin-2 [Aegilops tauschii]
TraesCS1A01G299500	507	3495	-2.73954	1.26035e-08	predicted protein [Hordeum vulgare subsp. vulgare]
TraesCS5A01G455700	9	98	-3.07201	9.02789e-07	unnamed protein product [Triticum aestivum]
TraesCS3B01G595600	50	382	-2.82988	1.89989e-08	predicted protein [Hordeum vulgare subsp. vulgare]
TraesCS5B01G349900	1257	5536	-2.09724	7.08069e-05	hypothetical protein ZEAMMB73_313798 [Zea mays]
TraesCS5B01G451600	33	160	-2.15096	0.000130162	hypothetical protein F775_00044 [Aegilops tauschii]
TraesCS6B01G049400	145	1290	-3.09082	1.01187e-10	Protein H2A.6 [Aegilops tauschii]
TraesCS4D01G056100	81	1050	-3.61423	8.9373e-14	hypothetical protein F775_31439 [Aegilops tauschii]
TraesCS2D01G335500	37	170	-2.08361	0.000197102	predicted protein [Hordeum vulgare subsp. vulgare]
TraesCS2A01G445000	113	550	-2.21744	1.03362e-05	predicted protein [Hordeum vulgare subsp. vulgare]
TraesCS5D01G567400	5	60	-2.99513	3.13939e-05	hypothetical protein TRIUR3_08934 [Triticum urartu]
TraesCS5B01G347800	8	70	-2.73154	5.46209e-05	predicted protein [Hordeum vulgare subsp. vulgare]
TraesCS1D01G081600	51	301	-2.46168	1.72163e-06	hypothetical protein ZEAMMB73_313798 [Zea mays]
TraesCS1D01G309400	31	308	-3.16742	9.39063e-10	Cyclin-B1-5 [Aegilops tauschii]
TraesCS4D01G338300	1	40	-3.50747	5.47459e-05	Luminal-binding protein 2 [Aegilops tauschii]
TraesCS5D01G253500	16	202	-3.41669	6.60018e-10	Cyclin-D4-1 [Triticum urartu]
TraesCS5B01G032700	123	557	-2.11596	3.06881e-05	Kinesin-like protein KIFC3 [Aegilops tauschii]
TraesCS3B01G586900	0	28	-3.49282	0.000730146	unnamed protein product [Triticum aestivum]
TraesCS5D01G241600	7	65	-2.77095	6.54702e-05	hypothetical protein SORBIDRAFT_02g026330 [Sorghum bicolor]
TraesCS6B01G082200	216	1798	-3.00256	2.93481e-10	hypothetical protein CARUB_v10021660mg, partial [Capsella rubella]
TraesCS4B01G110700	0	111	-5.38073	7.05436e-13	PREDICTED: galactose oxidase-like [Setaria italica]
TraesCS3B01G036900	20	93	-2.03976	0.00130028	unnamed protein product [Triticum aestivum]
TraesCS2D01G325300	0	275	-6.6688	0	predicted protein [Hordeum vulgare subsp. vulgare]
TraesCS2D01G183000	15	196	-3.45326	5.71178e-10	predicted protein [Hordeum vulgare subsp. vulgare]
TraesCS6A01G035000	512	4414	-3.06201	1.32484e-10	Histone H2B.2 [Aegilops tauschii]
TraesCS6D01G062300	239	1253	-2.33821	1.96606e-06	RecName: Full=Protein H2A.6; AltName: Full=wcH2A-3 [Triticum aestivum]
TraesCS4D01G100300	10	72	-2.52253	0.000163093	Aspartic proteinase Asp1 [Aegilops tauschii]
Triticum_aestivum_newGene_2353	116	829	-2.77004	1.05471e-08	hypothetical protein F775_08037 [Aegilops tauschii]
TraesCS7A01G102900	99	649	-2.64129	6.71382e-08	hypothetical protein CARUB_v10021660mg, partial [Capsella rubella]
TraesCS3D01G425500	11	61	-2.18311	0.00230003	unnamed protein product [Triticum aestivum]
TraesCS5A01G542700	25	120	-2.11051	0.000380593	U-box domain-containing protein 35 [Triticum urartu]
TraesCS1D01G366600	299	2217	-2.84012	2.79661e-09	hypothetical protein CARUB_v10021660mg, partial [Capsella rubella]
Triticum_aestivum_newGene_20815	28	186	-2.58278	2.00564e-06	predicted protein [Hordeum vulgare subsp. vulgare]
TraesCS1D01G219200	84	540	-2.60757	1.25945e-07	Peptide methionine sulfoxide reductase [Aegilops tauschii]
Triticum_aestivum_newGene_16977	0	30	-3.58379	0.000346745	--
TraesCS6B01G142100	18	86	-2.06354	0.00141386	hypothetical protein F775_07611 [Aegilops tauschii]
TraesCS6D01G088000	47	205	-2.02537	0.000223517	predicted protein [Hordeum vulgare subsp. vulgare]
TraesCS2D01G340400	60	318	-2.31654	6.81644e-06	DNA polymerase III subunit gamma/tau [Triticum urartu]
TraesCS2B01G348700	81	436	-2.3515	2.98825e-06	predicted protein [Hordeum vulgare subsp. vulgare]
TraesCS3B01G390000	99	846	-3.02232	3.95908e-10	RecName: Full=Histone H2B.8 [Oryza sativa Japonica Group]
TraesCS7D01G424400	0	28	-3.49282	0.000730146	Replication factor A protein 2 [Aegilops tauschii]
TraesCS4B01G371600	23	166	-2.67804	1.30949e-06	U-box domain-containing protein 35 [Aegilops tauschii]
TraesCS4D01G243500	14	77	-2.21976	0.000774721	PREDICTED: uncharacterized protein LOC100842619 [Brachypodium distachyon]
TraesCS7A01G495000	22	265	-3.40146	1.65005e-10	Squamosa promoter-binding-like protein 10 [Triticum urartu]
Triticum_aestivum_newGene_14673	0	43	-4.06632	4.28541e-06	Luminal-binding protein 2 [Aegilops tauschii]
TraesCS2A01G258700	16	164	-3.12049	3.00326e-08	hypothetical protein F775_05712 [Aegilops tauschii]
TraesCS7A01G232400	1	34	-3.28918	0.000374456	PREDICTED: uncharacterized protein LOC100831264 [Brachypodium distachyon]
TraesCS7B01G448900	25	117	-2.07481	0.00053015	DNA (cytosine-5)-methyltransferase 1A [Aegilops tauschii]
TraesCS2A01G443400	622	4573	-2.83358	3.73746e-09	hypothetical protein TRIUR3_09624 [Triticum urartu]
TraesCS5A01G036600	105	733	-2.73346	1.89425e-08	Kinesin-like protein KIF15 [Triticum urartu]
TraesCS5D01G354100	1467	6295	-2.06007	0.000120819	hypothetical protein ZEAMMB73_313798 [Zea mays]
TraesCS7A01G232500	86	663	-2.86935	3.95726e-09	hypothetical protein TRIUR3_29268 [Triticum urartu]
TraesCS3B01G523100	14	139	-3.04971	1.34697e-07	unnamed protein product [Triticum aestivum]
TraesCS7A01G432800	17	88	-2.16729	0.00067204	Replication factor A protein 2 [Aegilops tauschii]
TraesCS6D01G040700	263	1927	-2.82148	3.61974e-09	Protein H2A.6 [Aegilops tauschii]
TraesCS5A01G197800	11	54	-2.01524	0.00856221	predicted protein [Hordeum vulgare subsp. vulgare]
TraesCS5A01G445600	4	40	-2.64315	0.00169081	Histone H2A [Triticum urartu]
TraesCS4A01G100200	4	64	-3.28624	4.48442e-06	Histone H2A [Aegilops tauschii]
TraesCS7A01G236700	0	30	-3.58379	0.000346745	hypothetical protein TRIUR3_33240 [Triticum urartu]
TraesCS2D01G339800	41	196	-2.14726	8.45256e-05	hypothetical protein F775_03523 [Aegilops tauschii]
TraesCS5B01G455400	40	314	-2.85313	2.54179e-08	unnamed protein product [Triticum aestivum]
TraesCS2A01G255400	22	101	-2.03351	0.00106787	hypothetical protein F775_08062 [Aegilops tauschii]
TraesCS1D01G286600	277	2297	-3.00045	2.91209e-10	hypothetical protein ZEAMMB73_313798 [Zea mays]
TraesCS4B01G323700	11	62	-2.20557	0.00191154	PREDICTED: uncharacterized protein LOC103632843 [Zea mays]
TraesCS6B01G102900	1	110	-4.90703	6.38778e-12	amylase inhibitor-like protein [Triticum aestivum]
TraesCS3A01G534100	291	1218	-2.01626	8.38189e-05	unnamed protein product [Triticum aestivum]
TraesCS4D01G062600	2	35	-2.97914	0.000944001	PREDICTED: zinc finger BED domain-containing protein RICESLEEPER 2-like [Brachypodium distachyon]
TraesCS2D01G132100	192	1179	-2.56261	1.20815e-07	Condensin complex subunit 1 [Aegilops tauschii]
TraesCS6B01G356900	68	300	-2.05985	9.27017e-05	PREDICTED: separase [Brachypodium distachyon]
TraesCS5B01G521000	3	115	-4.34017	7.54024e-11	hypothetical protein TRIUR3_12763 [Triticum urartu]
TraesCS3A01G519100	0	281	-6.69963	0	hypothetical protein F775_28765 [Aegilops tauschii]
TraesCS1B01G353700	55	244	-2.05809	0.000125613	predicted protein [Hordeum vulgare subsp. vulgare]
TraesCS7A01G131900	0	128	-5.5817	4.25215e-14	predicted protein [Hordeum vulgare subsp. vulgare]
TraesCS1B01G251300	0	26	-3.39573	0.00157005	hypothetical protein F775_00926 [Aegilops tauschii]
TraesCS7B01G272900	67	299	-2.07564	8.00905e-05	predicted protein [Hordeum vulgare subsp. vulgare]
TraesCS3A01G357400	99	962	-3.20714	2.82372e-11	PREDICTED: histone H2B.5 [Brachypodium distachyon]
TraesCS7B01G013400	0	122	-5.51392	1.10689e-13	hypothetical protein F775_52049 [Aegilops tauschii]
TraesCS7A01G206100	82	372	-2.10687	4.59274e-05	PREDICTED: 3-ketoacyl-CoA synthase 6-like [Brachypodium distachyon]
TraesCS2D01G227500	1	59	-4.0382	2.64281e-07	Putative mitochondrial chaperone BCS1-B [Aegilops tauschii]
TraesCS5B01G241400	47	207	-2.03919	0.000194969	predicted protein [Hordeum vulgare subsp. vulgare]
TraesCS4B01G282800	46	317	-2.67687	1.61923e-07	PREDICTED: uncharacterized protein LOC100821358 [Brachypodium distachyon]
TraesCS7D01G396200	24	116	-2.11584	0.00040295	hypothetical protein F775_52368 [Aegilops tauschii]
TraesCS1B01G007900	0	40	-3.96843	1.11e-05	E3 ubiquitin-protein ligase UHRF2 [Aegilops tauschii]
TraesCS6D01G039900	209	1579	-2.86242	2.12729e-09	Protein H2A.6 [Aegilops tauschii]
TraesCS7B01G017000	64	493	-2.85545	7.89902e-09	hypothetical protein CARUB_v10021660mg, partial [Capsella rubella]
TraesCS3D01G297400	3	367	-5.99117	0	PREDICTED: protein NRT1/ PTR FAMILY 1.2-like [Brachypodium distachyon]
TraesCS6A01G114700	20	120	-2.39821	4.40642e-05	hypothetical protein F775_07611 [Aegilops tauschii]
TraesCS4D01G327800	104	1447	-3.72546	1.02141e-14	hypothetical protein F775_09762 [Aegilops tauschii]
TraesCS4B01G087100	9	60	-2.38874	0.000804647	hypothetical protein F775_22692 [Aegilops tauschii]
TraesCS3B01G413400	65	286	-2.05414	0.00010397	unnamed protein product [Triticum aestivum]
TraesCS5D01G160600	10	52	-2.07317	0.00732707	predicted protein [Hordeum vulgare subsp. vulgare]
TraesCS1B01G455600	0	38	-3.89927	2.13441e-05	hypothetical protein F775_21342 [Aegilops tauschii]
TraesCS5A01G130900	147	959	-2.64469	4.63748e-08	predicted protein [Hordeum vulgare subsp. vulgare]
TraesCS1B01G386600	684	4350	-2.62497	6.77446e-08	predicted protein [Hordeum vulgare subsp. vulgare]
TraesCS5B01G406600	1	55	-3.94155	7.47636e-07	Serine/threonine-protein kinase Aurora-3 [Aegilops tauschii]
TraesCS7B01G142600	134	610	-2.12541	2.65337e-05	predicted protein [Hordeum vulgare subsp. vulgare]
TraesCS1B01G077500	1	65	-4.17202	5.96137e-08	Patatin group A-3 [Aegilops tauschii]
TraesCS6B01G390200	3	35	-2.69847	0.00272371	predicted protein [Hordeum vulgare subsp. vulgare]
TraesCS2D01G560200	18	118	-2.50784	2.04769e-05	PREDICTED: probable protein arginine N-methyltransferase 6.1 [Brachypodium distachyon]
TraesCS5D01G391000	153	760	-2.25352	5.83441e-06	predicted protein [Hordeum vulgare subsp. vulgare]
TraesCS4A01G377300	49	259	-2.30177	1.15044e-05	PREDICTED: uncharacterized protein LOC100832377 [Brachypodium distachyon]
TraesCS1B01G376500	243	1770	-2.81197	4.15254e-09	hypothetical protein CARUB_v10021660mg, partial [Capsella rubella]
Triticum_aestivum_newGene_13981	145	840	-2.47354	4.16892e-07	--
TraesCS1D01G410700	3	48	-3.1256	7.09598e-05	hypothetical protein OsI_32892 [Oryza sativa Indica Group]
TraesCS1A01G196000	80	420	-2.31525	4.62273e-06	hypothetical protein TRIUR3_29712 [Triticum urartu]
TraesCS5D01G560400	14	74	-2.16443	0.00125309	Aquaporin PIP2-3 [Aegilops tauschii]
TraesCS5B01G349000	1143	4723	-2.00508	0.000187991	hypothetical protein ZEAMMB73_313798 [Zea mays]
TraesCS5B01G330200	24	155	-2.52562	6.26373e-06	predicted protein [Hordeum vulgare subsp. vulgare]
TraesCS2D01G212500	35	165	-2.11589	0.000161432	putative NADH dehydrogenase [Triticum urartu]
Triticum_aestivum_newGene_8830	57	315	-2.37377	3.87021e-06	hypothetical protein SORBIDRAFT_09g026950 [Sorghum bicolor]
Triticum_aestivum_newGene_3548	21	298	-3.62888	8.52907e-12	hypothetical protein F775_04875 [Aegilops tauschii]
TraesCS5A01G176200	12	119	-3.0148	4.25001e-07	hypothetical protein TRIUR3_06266 [Triticum urartu]
TraesCS1B01G449800	3	51	-3.20849	3.24388e-05	putative ATP-dependent RNA helicase DDX11 [Triticum urartu]
TraesCS1B01G272100	9	203	-4.10227	1.63214e-12	GDSL esterase/lipase 7 [Aegilops tauschii]
TraesCS7D01G347800	0	107	-5.32907	1.42919e-12	PREDICTED: uncharacterized protein LOC104584760 [Brachypodium distachyon]
Triticum_aestivum_newGene_18300	1	94	-4.68619	1.17212e-10	--
TraesCS7A01G116700	0	67	-4.67496	5.8471e-09	hypothetical protein F775_19259 [Aegilops tauschii]
TraesCS4D01G013100	48	234	-2.18514	4.21682e-05	predicted protein [Hordeum vulgare subsp. vulgare]
TraesCS4D01G123200	17	79	-2.01658	0.00246505	Cell division control protein 45-like protein [Triticum urartu]
TraesCS5B01G035500	48	288	-2.48158	1.54724e-06	predicted protein [Hordeum vulgare subsp. vulgare]
TraesCS5B01G007500	47	427	-3.07409	8.60713e-10	PREDICTED: ankyrin-1-like [Brachypodium distachyon]
TraesCS2D01G369500	2	142	-4.91873	2.60791e-13	Os04g0529700 [Oryza sativa Japonica Group]
TraesCS3D01G470000	52	281	-2.33677	6.95904e-06	predicted protein [Hordeum vulgare subsp. vulgare]
TraesCS7D01G212300	41	208	-2.23184	3.51001e-05	hypothetical protein TRIUR3_18620 [Triticum urartu]
TraesCS4A01G204900	29	159	-2.31373	3.42889e-05	Auxin-responsive protein IAA27 [Triticum urartu]
TraesCS1A01G360100	17	123	-2.63797	6.35854e-06	hypothetical protein ZEAMMB73_313798 [Zea mays]
Triticum_aestivum_newGene_1826	258	1616	-2.59535	7.59936e-08	hypothetical protein TRIUR3_29830 [Triticum urartu]
TraesCS3B01G584500	28	453	-3.85463	7.42739e-14	unnamed protein product [Triticum aestivum]
TraesCS2A01G331200	1	164	-5.47167	2.10942e-15	hypothetical protein OsI_16260 [Oryza sativa Indica Group]
TraesCS3D01G066100	6	70	-3.03143	9.7137e-06	unnamed protein product [Triticum aestivum]
TraesCS1D01G115500	157	732	-2.16296	1.64295e-05	predicted protein [Hordeum vulgare subsp. vulgare]
TraesCS6D01G077600	97	418	-2.03857	8.21986e-05	hypothetical protein F775_21296 [Aegilops tauschii]
TraesCS3D01G342400	139	963	-2.72994	1.55807e-08	Histone H2B.2 [Aegilops tauschii]
TraesCS3A01G304500	2	294	-5.95452	0	PREDICTED: protein NRT1/ PTR FAMILY 1.2-like [Brachypodium distachyon]
TraesCS5B01G045400	5	215	-4.79045	4.44089e-15	predicted protein [Hordeum vulgare subsp. vulgare]
Triticum_aestivum_newGene_19943	0	51	-4.29891	3.95032e-07	--
TraesCS6A01G108700	19	231	-3.39269	3.78457e-10	putative calcium exchanger [Triticum dicoccoides]
TraesCS5D01G243900	14	122	-2.86537	1.15021e-06	predicted protein [Hordeum vulgare subsp. vulgare]
TraesCS3B01G278100	4	35	-2.46361	0.00675826	unnamed protein product [Triticum aestivum]
TraesCS5A01G195500	244	1039	-2.03912	6.3326e-05	predicted protein [Hordeum vulgare subsp. vulgare]
TraesCS3A01G072000	38	173	-2.07252	0.000208091	hypothetical protein TRIUR3_30965 [Triticum urartu]
TraesCS6B01G140300	8	46	-2.1538	0.00786543	hypothetical protein TRIUR3_03017 [Triticum urartu]
TraesCS3A01G134000	720	4183	-2.49481	3.85133e-07	hypothetical protein CARUB_v10021660mg, partial [Capsella rubella]
TraesCS7A01G116500	0	86	-5.02261	8.16233e-11	hypothetical protein F775_52049 [Aegilops tauschii]
TraesCS2A01G270800	12	149	-3.33262	9.11905e-09	predicted protein [Hordeum vulgare subsp. vulgare]
TraesCS6D01G363400	116	618	-2.34789	2.21705e-06	Kinesin-like protein KIFC3 [Aegilops tauschii]
TraesCS5D01G294100	59	347	-2.46463	1.26013e-06	HORMA domain-containing protein 1 [Aegilops tauschii]
TraesCS5B01G128200	75	548	-2.78688	1.46947e-08	predicted protein [Hordeum vulgare subsp. vulgare]
TraesCS6B01G078600	14	83	-2.32444	0.000301312	hypothetical protein ZEAMMB73_313798 [Zea mays]
TraesCS2A01G431300	2	31	-2.81746	0.00337817	hypothetical protein F775_43233 [Aegilops tauschii]
TraesCS3D01G319400	8	53	-2.34744	0.00172345	unnamed protein product [Triticum aestivum]
TraesCS7D01G428300	128	1034	-2.9489	8.37178e-10	Histone H2A [Triticum urartu]
TraesCS2A01G136900	0	34	-3.75014	8.2965e-05	hypothetical protein F775_12375 [Aegilops tauschii]
TraesCS4A01G400600	77	11618	-7.14941	0	PREDICTED: probable inactive purple acid phosphatase 27-like [Setaria italica]
TraesCS3D01G178900	43	240	-2.37118	6.96079e-06	hypothetical protein F775_32409 [Aegilops tauschii]
TraesCS2B01G311500	18	140	-2.74934	1.4769e-06	predicted protein [Hordeum vulgare subsp. vulgare]
TraesCS4A01G066700	0	117	-5.4549	2.5302e-13	Polygalacturonase [Aegilops tauschii]
TraesCS4D01G046500	35	202	-2.40347	7.94557e-06	predicted protein [Hordeum vulgare subsp. vulgare]
TraesCS1B01G100800	6	41	-2.29749	0.00659907	mRNA transport factor [Triticum aestivum]
TraesCS6A01G086400	246	1780	-2.80258	4.71906e-09	Histone H2B.4 [Triticum urartu]
TraesCS6D01G063000	536	3826	-2.79014	6.41931e-09	hypothetical protein CARUB_v10021660mg, partial [Capsella rubella]
TraesCS3A01G146700	23	148	-2.51529	8.07496e-06	unnamed protein product [Triticum aestivum]
TraesCS7A01G370300	16	81	-2.12679	0.00115224	Putative S-acyltransferase [Aegilops tauschii]
TraesCS4A01G422800	32	162	-2.20962	7.76715e-05	PREDICTED: protein TPX2-like [Brachypodium distachyon]
TraesCS6D01G040200	634	5361	-3.03536	2.12356e-10	Histone H2B.2 [Aegilops tauschii]
TraesCS2B01G498800	194	2716	-3.7499	3.77476e-15	predicted protein [Hordeum vulgare subsp. vulgare]
TraesCS6A01G040500	17	126	-2.67199	4.39022e-06	Histone H2B.2 [Aegilops tauschii]
TraesCS4D01G106800	11	64	-2.24947	0.00132347	hypothetical protein F775_01461 [Aegilops tauschii]
TraesCS3A01G391800	125	791	-2.5971	9.56592e-08	unnamed protein product [Triticum aestivum]
TraesCS5D01G075600	2	33	-2.90056	0.00177447	Putative Myb family transcription factor [Aegilops tauschii]
TraesCS6A01G061600	261	1715	-2.66449	3.04787e-08	hypothetical protein ZEAMMB73_313798 [Zea mays]
TraesCS6D01G090100	1	83	-4.51203	1.05641e-09	hypothetical protein F775_07446 [Aegilops tauschii]
TraesCS6B01G288000	87	650	-2.82472	7.09439e-09	hypothetical protein ZEAMMB73_313798 [Zea mays]
TraesCS4B01G080400	37	164	-2.0326	0.00032331	Condensin-2 complex subunit G2 [Aegilops tauschii]
TraesCS2A01G297600	46	209	-2.08224	0.000131597	hypothetical protein F775_20571 [Aegilops tauschii]
TraesCS5B01G243500	241	1847	-2.88511	1.50773e-09	Histone H2A [Aegilops tauschii]
TraesCS4D01G004800	1	32	-3.2084	0.000732613	Putative invertase inhibitor [Aegilops tauschii]
TraesCS6B01G048600	237	1468	-2.57821	9.53959e-08	Protein H2A.6 [Aegilops tauschii]
TraesCS4B01G338100	86	438	-2.27431	6.82517e-06	hypothetical protein TRIUR3_17826 [Triticum urartu]
TraesCS5B01G088300	11	65	-2.27093	0.00110258	hypothetical protein TRIUR3_25316 [Triticum urartu]
TraesCS2A01G373300	1	136	-5.20644	1.00919e-13	Os04g0529700 [Oryza sativa Japonica Group]
TraesCS3B01G453200	3	38	-2.80885	0.00112972	acyl-desaturase, chloroplast precursor,putative,expressed [Triticum aestivum]
TraesCS3D01G264700	175	764	-2.07034	4.51827e-05	unnamed protein product [Triticum aestivum]
TraesCS5D01G091900	2	271	-5.83812	0	hypothetical protein F775_01377 [Aegilops tauschii]
TraesCS4B01G214100	34	178	-2.26241	3.89202e-05	predicted protein [Hordeum vulgare subsp. vulgare]
TraesCS5A01G022900	3	35	-2.69847	0.00272371	hypothetical protein TRIUR3_25638 [Triticum urartu]
TraesCS5B01G379700	20	171	-2.89957	1.65811e-07	PREDICTED: DNA repair protein recA homolog 1, chloroplastic isoform X1 [Brachypodium distachyon]
TraesCS6D01G217400	115	609	-2.33903	2.47897e-06	predicted protein [Hordeum vulgare subsp. vulgare]
TraesCS1D01G241400	8	312	-4.84504	0	predicted protein [Hordeum vulgare subsp. vulgare]
TraesCS1A01G057900	12	78	-2.42229	0.000209705	hypothetical protein F775_09107 [Aegilops tauschii]
TraesCS6B01G171500	0	115	-5.4306	3.54605e-13	hypothetical protein F775_01377 [Aegilops tauschii]
TraesCS2A01G374000	12	64	-2.14752	0.0023385	hypothetical protein F775_11040 [Aegilops tauschii]
TraesCS2A01G327400	12	154	-3.37939	5.03921e-09	predicted protein [Hordeum vulgare subsp. vulgare]
TraesCS6A01G328800	12	91	-2.63769	2.56434e-05	predicted protein [Hordeum vulgare subsp. vulgare]
TraesCS1B01G334900	47	216	-2.09981	0.000106049	GDSL esterase/lipase EXL3 [Triticum urartu]
Triticum_aestivum_newGene_6197	4	35	-2.46361	0.00675826	hypothetical protein TRIUR3_28317 [Triticum urartu]
TraesCS3B01G198400	6	44	-2.39322	0.00316914	unnamed protein product [Triticum aestivum]
TraesCS5B01G319300	8	89	-3.06639	1.71291e-06	predicted protein [Hordeum vulgare subsp. vulgare]
TraesCS2A01G544900	177	960	-2.3826	1.18805e-06	predicted protein [Hordeum vulgare subsp. vulgare]
TraesCS6B01G225400	13	95	-2.60276	2.65049e-05	hypothetical protein F775_17885 [Aegilops tauschii]
TraesCS7B01G348800	31	266	-2.95792	1.48963e-08	predicted protein [Hordeum vulgare subsp. vulgare]
TraesCS1A01G409600	40	321	-2.88467	1.69349e-08	hypothetical protein TRIUR3_18342 [Triticum urartu]
TraesCS3A01G035700	0	43	-4.06632	4.28541e-06	unnamed protein product [Triticum aestivum]
TraesCS5B01G420200	2	924	-7.59751	0	Os03g0781600 [Oryza sativa Japonica Group]
TraesCS3A01G167300	1	103	-4.81454	2.1956e-11	unnamed protein product [Triticum aestivum]
TraesCS6A01G159000	0	31	-3.62721	0.000240769	Exopolygalacturonase [Triticum urartu]
TraesCS1D01G164000	12	216	-3.86026	7.79843e-12	Non-specific lipid-transfer protein 2 [Triticum urartu]
TraesCS1A01G373800	11	82	-2.59401	5.64309e-05	Reticulon-like protein B9 [Triticum urartu]
TraesCS5D01G361200	2	125	-4.73846	3.22564e-12	hypothetical protein TRIUR3_26968 [Triticum urartu]
TraesCS2D01G191000	92	469	-2.2779	6.11708e-06	PREDICTED: probable protein S-acyltransferase 22 [Brachypodium distachyon]
TraesCS4A01G276500	25	191	-2.76908	3.33906e-07	PREDICTED: denticleless protein homolog [Brachypodium distachyon]
TraesCS6B01G048700	221	1465	-2.67494	2.68996e-08	Protein H2A.6 [Aegilops tauschii]
TraesCS5B01G401600	14	114	-2.76974	3.3366e-06	predicted protein [Hordeum vulgare subsp. vulgare]
TraesCS4A01G192300	51	284	-2.37858	4.49696e-06	Cyclin-dependent kinase B1-1 [Triticum urartu]
TraesCS4D01G275200	13	104	-2.72985	7.03656e-06	Type I inositol-1,4,5-trisphosphate 5-phosphatase CVP2 [Aegilops tauschii]
Triticum_aestivum_newGene_6307	33	154	-2.09676	0.000221748	hypothetical protein F775_24458 [Aegilops tauschii]
TraesCS7D01G112900	0	30	-3.58379	0.000346745	hypothetical protein F775_18103 [Aegilops tauschii]
TraesCS7B01G051300	12	295	-4.30512	1.15463e-14	hypothetical protein F775_09945 [Aegilops tauschii]
TraesCS6B01G473900	33	147	-2.03084	0.000416769	3-ketoacyl-CoA synthase 11 [Aegilops tauschii]
TraesCS6B01G368000	1	34	-3.28918	0.000374456	Endoglucanase 8 [Aegilops tauschii]
TraesCS5B01G318000	9	63	-2.45614	0.000445658	predicted protein [Hordeum vulgare subsp. vulgare]
TraesCS5B01G444500	9	98	-3.07201	9.02789e-07	predicted protein [Hordeum vulgare subsp. vulgare]
TraesCS6A01G152000	13	176	-3.47367	9.54478e-10	squamosa promoter-binding-like protein 21 [Triticum aestivum]
TraesCS5A01G462100	184	1259	-2.71766	1.59237e-08	Protein H2A.6 [Aegilops tauschii]
TraesCS5A01G451400	12	63	-2.12573	0.00279357	predicted protein [Hordeum vulgare subsp. vulgare]
TraesCS4A01G187200	19	96	-2.14941	0.000567169	PREDICTED: rhamnogalacturonate lyase B-like [Oryza brachyantha]
TraesCS5D01G354000	66	314	-2.1665	3.11215e-05	predicted protein [Hordeum vulgare subsp. vulgare]
TraesCS2B01G289600	25	223	-2.98963	2.20869e-08	predicted protein [Hordeum vulgare subsp. vulgare]
TraesCS6B01G267700	64	311	-2.19542	2.3726e-05	Protein HOTHEAD [Aegilops tauschii]
TraesCS7D01G232600	41	359	-3.01136	2.97904e-09	22.7 kDa heat-shock protein [Aegilops peregrina]
TraesCS6B01G074000	35	196	-2.36056	1.272e-05	hypothetical protein ZEAMMB73_313798 [Zea mays]
TraesCS1B01G386400	841	5764	-2.73374	1.73645e-08	predicted protein [Hordeum vulgare subsp. vulgare]
TraesCSU01G156500	2	39	-3.12451	0.000277498	2,4-dihydroxy-1,4-benzoxazin-3-one-glucoside dioxygenase [Secale cereale]
TraesCS3A01G523600	76	441	-2.45676	9.29088e-07	Cyclin-A2-1 [Triticum urartu]
TraesCS2A01G060000	3	43	-2.9759	0.000274383	predicted protein [Hordeum vulgare subsp. vulgare]
TraesCS3B01G414100	105	607	-2.46245	6.00642e-07	pectin methyl esterase inhibitor [Triticum turgidum subsp. durum]
TraesCS7A01G167000	18	97	-2.23215	0.000311908	PREDICTED: uncharacterized protein LOC101753924 [Setaria italica]
TraesCS6B01G159700	26	152	-2.39354	2.02383e-05	predicted protein [Hordeum vulgare subsp. vulgare]
TraesCS2A01G518500	1	300	-6.33219	0	Pectinesterase inhibitor [Triticum urartu]
TraesCS3B01G325600	41	191	-2.1105	0.000122693	unnamed protein product [Triticum aestivum]
TraesCS4A01G056100	35	295	-2.94375	1.1885e-08	Putative mitochondrial-processing peptidase subunit beta [Aegilops tauschii]
TraesCS1A01G061200	1	500	-7.06394	0	hypothetical protein TRIUR3_26553 [Triticum urartu]
TraesCS3D01G150200	27	163	-2.44313	1.06236e-05	hypothetical protein ZEAMMB73_313798 [Zea mays]
TraesCS3B01G191000	7	110	-3.50596	2.14434e-08	unnamed protein product [Triticum aestivum]
TraesCS1D01G322600	94	604	-2.61083	1.05115e-07	GDSL esterase/lipase EXL3 [Triticum urartu]
TraesCS6B01G081800	271	2103	-2.9046	1.1356e-09	hypothetical protein CARUB_v10021660mg, partial [Capsella rubella]
TraesCS2A01G205100	4	37	-2.53813	0.00385986	F-box protein SKIP27 [Triticum urartu]
TraesCS7D01G221900	78	424	-2.36418	2.69837e-06	predicted protein [Hordeum vulgare subsp. vulgare]
TraesCS7D01G112000	1	122	-5.05297	8.70082e-13	hypothetical protein F775_52049 [Aegilops tauschii]
TraesCS7B01G070200	13	67	-2.11574	0.00237127	hypothetical protein F775_13620 [Aegilops tauschii]
TraesCS5A01G035600	0	26	-3.39573	0.00157005	hypothetical protein F775_18478 [Aegilops tauschii]
TraesCS3D01G539400	695	3291	-2.19985	1.46748e-05	unnamed protein product [Triticum aestivum]
TraesCS5A01G267000	266	1103	-2.00188	9.6335e-05	predicted protein [Hordeum vulgare subsp. vulgare]
TraesCS1B01G213900	61	436	-2.74567	3.6483e-08	predicted protein [Hordeum vulgare subsp. vulgare]
TraesCS5A01G363500	99	657	-2.65889	5.34999e-08	Microtubule-associated protein TORTIFOLIA1 [Aegilops tauschii]
TraesCS4A01G236700	46	259	-2.38809	4.97486e-06	Cyclin-A3-1 [Triticum urartu]
TraesCS4A01G271500	34	162	-2.12868	0.000151684	predicted protein [Hordeum vulgare subsp. vulgare]
TraesCS2D01G344000	18	170	-3.02457	5.69947e-08	PREDICTED: ATP-dependent DNA helicase Q-like 5 [Brachypodium distachyon]
TraesCS5D01G398900	121	555	-2.13394	2.53694e-05	Lysosomal beta glucosidase [Triticum urartu]
TraesCS2D01G008500	73	852	-3.45865	1.17073e-12	predicted protein [Hordeum vulgare subsp. vulgare]
TraesCS6A01G086200	414	3528	-3.04375	1.6249e-10	Histone H2B.4 [Triticum urartu]
TraesCS7B01G484400	53	335	-2.56196	4.81809e-07	hypothetical protein F775_27303 [Aegilops tauschii]
TraesCS6B01G079000	98	931	-3.17428	4.60965e-11	hypothetical protein ZEAMMB73_313798 [Zea mays]
Triticum_aestivum_newGene_1240	0	27	-3.44509	0.00106783	--
Triticum_aestivum_newGene_16966	0	33	-3.71031	0.000117786	hypothetical protein F775_24786 [Aegilops tauschii]
Triticum_aestivum_newGene_18270	4	95	-3.8367	8.95389e-09	--
TraesCS5D01G183200	20	113	-2.31348	0.000102885	hypothetical protein F775_32675 [Aegilops tauschii]
TraesCS2D01G452200	4	122	-4.18864	1.02105e-10	predicted protein [Hordeum vulgare subsp. vulgare]
TraesCS2A01G374200	274	4284	-3.91442	2.22045e-16	hypothetical protein F775_43082 [Aegilops tauschii]
TraesCS3D01G110400	24	130	-2.27665	8.52921e-05	predicted protein [Hordeum vulgare subsp. vulgare]
TraesCS7A01G026400	12	80	-2.45759	0.000150463	Disease resistance protein RPS2 [Aegilops tauschii]
TraesCS3D01G239200	4	40	-2.64315	0.00169081	unnamed protein product [Triticum aestivum]
TraesCS2B01G239700	437	1823	-2.01474	9.73674e-05	predicted protein [Hordeum vulgare subsp. vulgare]
TraesCS6D01G197400	0	47	-4.1873	1.26706e-06	Leucine-rich repeat receptor-like protein CLAVATA2 [Triticum urartu]
TraesCS1B01G403000	41	229	-2.36889	7.94416e-06	Histone chaperone ASF1B [Triticum urartu]
TraesCS7A01G437700	36	187	-2.25588	3.63779e-05	Os12g0223300 [Oryza sativa Japonica Group]
TraesCS7A01G146600	0	43	-4.06632	4.28541e-06	Sensor protein gacS [Aegilops tauschii]
TraesCS4A01G284600	45	392	-3.01084	2.29028e-09	Protein lin-54-like protein [Triticum urartu]
TraesCS3A01G471000	2	40	-3.15868	0.000205915	hypothetical protein TRIUR3_07837 [Triticum urartu]
TraesCSU01G120100	32	247	-2.80989	8.6977e-08	hypothetical protein F775_00766 [Aegilops tauschii]
TraesCS3D01G008800	1	35	-3.32793	0.000269277	hypothetical protein F775_52397 [Aegilops tauschii]
TraesCS2A01G345300	20	101	-2.15555	0.000462097	PREDICTED: ATP-dependent DNA helicase Q-like 5 [Brachypodium distachyon]
TraesCS1A01G404600	317	2307	-2.81384	4.0419e-09	Xylem serine proteinase 1 [Aegilops tauschii]
TraesCS7D01G007300	19	116	-2.41553	4.38557e-05	F-box/kelch-repeat protein SKIP11 [Triticum urartu]
TraesCS7D01G320100	5	47	-2.66009	0.000673031	Putative F-box/LRR-repeat protein 23 [Aegilops tauschii]
TraesCS1D01G366500	129	1092	-3.01644	3.22002e-10	hypothetical protein ZEAMMB73_313798 [Zea mays]
TraesCS5B01G196800	8	70	-2.73154	5.46209e-05	hypothetical protein F775_04872 [Aegilops tauschii]
TraesCS3B01G224600	385	2385	-2.5835	9.36239e-08	unnamed protein product [Triticum aestivum]
TraesCS1A01G359900	107	683	-2.60536	9.82773e-08	hypothetical protein ZEAMMB73_313798 [Zea mays]
TraesCS2B01G211100	16	75	-2.01951	0.00284711	hypothetical protein F775_30294 [Aegilops tauschii]
TraesCS6D01G062800	96	531	-2.39634	1.45898e-06	Protein H2A.6 [Aegilops tauschii]
TraesCS6D01G040400	88	876	-3.23765	2.16347e-11	Protein H2A.6 [Aegilops tauschii]
TraesCS7A01G114600	0	29	-3.53902	0.000501876	hypothetical protein F775_19259 [Aegilops tauschii]
TraesCS6A01G027000	94	1813	-4.19225	0	GDSL esterase/lipase [Aegilops tauschii]
TraesCS6A01G401600	267	1624	-2.55349	1.31188e-07	predicted protein [Hordeum vulgare subsp. vulgare]
TraesCS1D01G248600	96	521	-2.36905	2.02074e-06	Kinesin-4 [Triticum urartu]
TraesCS1B01G123600	1	41	-3.54085	4.02345e-05	DNA-directed RNA polymerase III subunit RPC1 [Aegilops tauschii]
TraesCS7A01G117100	55	753	-3.67303	9.20375e-14	Transcription factor bHLH89 [Triticum urartu]
TraesCS4B01G348700	0	35	-3.78889	5.87032e-05	PREDICTED: non-specific lipid-transfer protein Cw18-like [Brachypodium distachyon]
TraesCS3A01G377400	637	3995	-2.60453	8.58651e-08	hypothetical protein CARUB_v10021660mg, partial [Capsella rubella]
TraesCS2A01G038200	92	475	-2.29614	4.95597e-06	hypothetical protein TRIUR3_17921 [Triticum urartu]
TraesCS5B01G163900	69	576	-2.97444	1.37246e-09	predicted protein [Hordeum vulgare subsp. vulgare]
TraesCS5B01G470400	15	220	-3.61775	6.11839e-11	hypothetical protein F775_18149 [Aegilops tauschii]
TraesCS7D01G084900	93	602	-2.62107	9.34049e-08	predicted protein [Hordeum vulgare subsp. vulgare]
TraesCS3D01G116200	67	369	-2.37664	2.87771e-06	unnamed protein product [Triticum aestivum]
TraesCS5A01G049700	3	620	-6.7433	0	predicted protein [Hordeum vulgare subsp. vulgare]
TraesCS5A01G552500	0	184	-6.09607	0	predicted protein [Hordeum vulgare subsp. vulgare]
TraesCS7B01G028200	69	360	-2.30044	6.63021e-06	PREDICTED: histone-lysine N-methyltransferase EZ1 [Brachypodium distachyon]
TraesCS1B01G471800	8	59	-2.49496	0.00048984	hypothetical protein F775_19889 [Aegilops tauschii]
TraesCS1D01G139000	78	562	-2.76841	1.75987e-08	PREDICTED: DNA polymerase epsilon catalytic subunit A isoform X1 [Brachypodium distachyon]
TraesCS7B01G117300	27	166	-2.46901	8.01445e-06	predicted protein [Hordeum vulgare subsp. vulgare]
TraesCS6A01G063100	368	2281	-2.58395	9.20438e-08	hypothetical protein ZEAMMB73_313798 [Zea mays]
TraesCS2D01G600000	50	298	-2.4745	1.54258e-06	PREDICTED: putative callose synthase 6 [Brachypodium distachyon]
TraesCS2D01G297000	120	872	-2.79493	7.32106e-09	hypothetical protein CARUB_v10021660mg, partial [Capsella rubella]
TraesCS2A01G397200	417	1800	-2.06362	5.54202e-05	predicted protein [Hordeum vulgare subsp. vulgare]
Triticum_aestivum_newGene_12006	73	334	-2.11477	4.78258e-05	unnamed protein product [Triticum aestivum]
TraesCS5A01G412000	12	68	-2.2315	0.00115634	hypothetical protein F775_30635 [Aegilops tauschii]
TraesCS6B01G238300	2	34	-2.94039	0.00129219	predicted protein [Hordeum vulgare subsp. vulgare]
TraesCS6D01G046400	387	3216	-3.00693	2.72655e-10	Histone H2B.2 [Aegilops tauschii]
TraesCS5A01G127400	20	112	-2.30096	0.000116332	Ribonuclease H2 subunit A [Aegilops tauschii]
TraesCS6A01G061300	126	960	-2.86432	2.73263e-09	hypothetical protein ZEAMMB73_313798 [Zea mays]
TraesCS7B01G193600	84	359	-2.02225	0.000109741	predicted protein [Hordeum vulgare subsp. vulgare]
TraesCS5B01G402000	6	75	-3.12735	3.57565e-06	Origin recognition complex subunit protein 5 [Aegilops tauschii]
TraesCS1D01G309300	48	477	-3.20412	1.3376e-10	Cyclin-B1-5 [Aegilops tauschii]
Triticum_aestivum_newGene_16820	8	59	-2.49496	0.00048984	U-box domain-containing protein 3 [Triticum urartu]
TraesCS7D01G187600	21	119	-2.32409	7.94641e-05	predicted protein [Hordeum vulgare subsp. vulgare]
TraesCS5D01G138400	156	963	-2.56643	1.23981e-07	predicted protein [Hordeum vulgare subsp. vulgare]
TraesCS4D01G064500	36	204	-2.37968	9.61631e-06	PREDICTED: RING finger and CHY zinc finger domain-containing protein 1 [Brachypodium distachyon]
TraesCS2D01G339700	113	497	-2.07202	5.19693e-05	Histone acetyltransferase HAC5 [Aegilops tauschii]
TraesCS3B01G399900	6	148	-4.08277	3.22301e-11	cytochrome P450, expressed [Triticum aestivum]
TraesCS5A01G502400	15	218	-3.60473	7.32128e-11	hypothetical protein F775_32322 [Aegilops tauschii]
TraesCS7A01G052100	1	61	-4.0842	1.59421e-07	hypothetical protein TRIUR3_18550 [Triticum urartu]
TraesCS1A01G336400	1	62	-4.10666	1.24248e-07	hypothetical protein TRIUR3_23970 [Triticum urartu]
TraesCS6A01G035100	160	1126	-2.75551	1.01727e-08	Protein H2A.6 [Triticum urartu]
TraesCS3B01G180300	14	85	-2.35771	0.000221104	unnamed protein product [Triticum aestivum]
TraesCS5D01G169500	141	835	-2.50458	2.86782e-07	Protein argonaute 16 [Aegilops tauschii]
TraesCS4A01G295900	0	31	-3.62721	0.000240769	PREDICTED: leucine-rich repeat extensin-like protein 5 [Brachypodium distachyon]
TraesCS3A01G419400	62	292	-2.14924	4.0823e-05	unnamed protein product [Triticum aestivum]
TraesCS3B01G183400	38	351	-3.08181	1.46643e-09	unnamed protein product [Triticum aestivum]
TraesCS7D01G116800	487	3432	-2.77107	8.05784e-09	hypothetical protein CARUB_v10021660mg, partial [Capsella rubella]
TraesCS6B01G375500	41	242	-2.44764	3.27155e-06	Protein BRUSHY 1 [Aegilops tauschii]
TraesCS6D01G127300	6	44	-2.39322	0.00316914	PREDICTED: uncharacterized protein LOC104583436 [Brachypodium distachyon]
TraesCS1B01G271100	380	2551	-2.6992	1.99632e-08	DNA topoisomerase 2 [Triticum urartu]
TraesCS6B01G333800	43	282	-2.60142	4.7987e-07	Peroxidase 72 [Aegilops tauschii]
TraesCS1A01G058600	93	555	-2.50435	4.04889e-07	hypothetical protein TRIUR3_21415 [Triticum urartu]
TraesCS1A01G046100	18	102	-2.30273	0.000159935	hypothetical protein TRIUR3_07024 [Triticum urartu]
TraesCS2D01G059400	24	250	-3.20576	1.57434e-09	hypothetical protein F775_22266 [Aegilops tauschii]
TraesCS2A01G216000	8	50	-2.26761	0.00328353	PREDICTED: long-chain-alcohol O-fatty-acyltransferase-like [Brachypodium distachyon]
TraesCS6A01G158600	107	563	-2.32784	2.99009e-06	Chaperone protein dnaJ 6 [Triticum urartu]
TraesCS5B01G340100	2	70	-3.92598	8.91075e-08	hypothetical protein F775_06694 [Aegilops tauschii]
TraesCS7A01G253500	6	52	-2.6212	0.000477986	hypothetical protein TRIUR3_25861 [Triticum urartu]
TraesCS2D01G516200	38	192	-2.22063	4.65226e-05	hypothetical protein F775_25285 [Aegilops tauschii]
TraesCS5B01G390200	51	260	-2.25247	1.8345e-05	PREDICTED: uncharacterized protein LOC100828237 [Brachypodium distachyon]
TraesCS3A01G376000	35	165	-2.11589	0.000161432	unnamed protein product [Triticum aestivum]
Triticum_aestivum_newGene_19776	4	69	-3.39048	1.49347e-06	predicted protein [Hordeum vulgare subsp. vulgare]
TraesCS1D01G261300	30	142	-2.10864	0.000246275	GDSL esterase/lipase 7 [Aegilops tauschii]
TraesCS1B01G023000	0	27	-3.44509	0.00106783	PREDICTED: putative disease resistance RPP13-like protein 3 [Brachypodium distachyon]
TraesCS5A01G246200	401	2977	-2.8447	2.74064e-09	predicted protein [Hordeum vulgare subsp. vulgare]
TraesCS3B01G355400	4	40	-2.64315	0.00169081	unnamed protein product [Triticum aestivum]
Triticum_aestivum_newGene_22827	28	147	-2.24882	7.34283e-05	Kinesin-like protein KIF13B [Aegilops tauschii]
TraesCS6D01G220400	104	894	-3.03242	3.22722e-10	hypothetical protein F775_27799 [Aegilops tauschii]
TraesCS1D01G029400	181	774	-2.04112	6.19626e-05	PREDICTED: pumilio homolog 1-like [Brachypodium distachyon]
TraesCS6A01G075200	65	502	-2.85993	7.22059e-09	hypothetical protein ZEAMMB73_313798 [Zea mays]
Triticum_aestivum_newGene_26944	0	65	-4.63298	9.56193e-09	hypothetical protein F775_00657 [Aegilops tauschii]
TraesCS6B01G157700	34	183	-2.30178	2.57135e-05	predicted protein [Hordeum vulgare subsp. vulgare]
TraesCS5B01G335600	0	30	-3.58379	0.000346745	predicted protein [Hordeum vulgare subsp. vulgare]
TraesCS5A01G304700	48	332	-2.68489	1.32379e-07	predicted protein [Hordeum vulgare subsp. vulgare]
TraesCS6B01G246200	32	274	-2.958	1.3331e-08	rice-salt sensitive 1-like protein [Triticum turgidum subsp. durum]
TraesCS7B01G031600	16	120	-2.67846	5.20395e-06	unnamed protein product [Triticum aestivum]
TraesCS6D01G364900	604	3451	-2.46992	4.85321e-07	DNA (cytosine-5)-methyltransferase 1 [Aegilops tauschii]
TraesCS4A01G439400	33	330	-3.18283	6.04849e-10	PREDICTED: protein ASPARTIC PROTEASE IN GUARD CELL 2-like [Brachypodium distachyon]
TraesCS4B01G027100	399	2249	-2.44771	5.46672e-07	GDSL esterase/lipase [Aegilops tauschii]
TraesCS7D01G347700	10	80	-2.66926	3.957e-05	Zinc transporter zupT [Aegilops tauschii]
TraesCS1D01G158000	27	255	-3.08016	5.08839e-09	Endoribonuclease Dicer-3b-like protein [Aegilops tauschii]
TraesCS7D01G273200	9	71	-2.62184	9.6678e-05	Cytochrome P450 71D7 [Aegilops tauschii]
TraesCS7D01G289800	4	35	-2.46361	0.00675826	U-box domain-containing protein 15 [Aegilops tauschii]
TraesCS5A01G221900	157	690	-2.07804	4.24476e-05	predicted protein [Hordeum vulgare subsp. vulgare]
TraesCS5D01G236100	9	74	-2.67938	5.54791e-05	predicted protein [Hordeum vulgare subsp. vulgare]
TraesCS3A01G000300	66	312	-2.15736	3.43438e-05	unnamed protein product [Triticum aestivum]
TraesCS7B01G484200	725	3992	-2.41748	1.04017e-06	Cell elongation protein DIMINUTO [Aegilops tauschii]
TraesCS1D01G062000	3	287	-5.6394	0	hypothetical protein TRIUR3_07256 [Triticum urartu]
Triticum_aestivum_newGene_13228	9	53	-2.21804	0.00331247	--
Triticum_aestivum_newGene_26667	6	51	-2.5946	0.000602205	--
TraesCS2A01G362700	468	2131	-2.14135	2.3943e-05	GDSL esterase/lipase LTL1 [Triticum urartu]
TraesCS1B01G362500	33	176	-2.28626	3.26272e-05	predicted protein [Hordeum vulgare subsp. vulgare]
TraesCS2D01G481900	20	271	-3.55548	3.09685e-11	Anthocyanidin reductase [Triticum urartu]
TraesCS3A01G073200	25	187	-2.73898	4.77465e-07	unnamed protein product [Triticum aestivum]
TraesCS1A01G291700	142	1172	-2.98234	4.81562e-10	hypothetical protein ZEAMMB73_313798 [Zea mays]
TraesCS6D01G145800	272	2114	-2.90685	1.10001e-09	hypothetical protein CARUB_v10021660mg, partial [Capsella rubella]
TraesCS5D01G121100	41	287	-2.69116	1.81793e-07	Cyclin-A2-1 [Triticum urartu]
TraesCS5A01G192300	393	1802	-2.15018	2.01948e-05	Protein HOTHEAD [Aegilops tauschii]
TraesCS6D01G082400	27	125	-2.06739	0.000468904	predicted protein [Hordeum vulgare subsp. vulgare]
TraesCS2B01G574800	149	1524	-3.29228	5.18396e-12	Cyclopropane-fatty-acyl-phospholipid synthase [Aegilops tauschii]
TraesCS7B01G224400	14	89	-2.42203	0.000120013	Putative F-box/LRR-repeat protein 23 [Aegilops tauschii]
TraesCS1A01G228700	207	1148	-2.41716	7.51409e-07	predicted protein [Hordeum vulgare subsp. vulgare]
TraesCS4B01G225100	120	507	-2.01582	9.18238e-05	Glucan endo-1,3-beta-glucosidase 10 [Aegilops tauschii]
TraesCS4A01G291500	48	430	-3.05536	1.04912e-09	hypothetical protein TRIUR3_34986 [Triticum urartu]
TraesCS5B01G560600	64	297	-2.12956	4.81769e-05	hypothetical protein F775_30980 [Aegilops tauschii]
TraesCS6B01G193500	1	45	-3.66712	1.21331e-05	Protein STRUBBELIG-RECEPTOR FAMILY 8 [Aegilops tauschii]
TraesCS1A01G419600	556	2524	-2.13795	2.69615e-05	hypothetical protein F775_52189 [Aegilops tauschii]
TraesCS5A01G200800	71	337	-2.16622	2.84128e-05	PREDICTED: mitogen-activated protein kinase kinase kinase NPK1-like isoform X1 [Brachypodium distachyon]
TraesCS3A01G174100	19	102	-2.23452	0.000258189	predicted protein [Hordeum vulgare subsp. vulgare]
TraesCS3B01G353100	6	62	-2.86331	5.16876e-05	unnamed protein product [Triticum aestivum]
TraesCS1A01G360000	222	1850	-3.00457	2.83165e-10	histone H3, expressed [Triticum aestivum]
TraesCS5D01G518400	9	48	-2.08243	0.00935207	hypothetical protein F775_42701 [Aegilops tauschii]
TraesCS4D01G017900	157	844	-2.36765	1.48251e-06	Deoxyuridine 5&apos;-triphosphate nucleotidohydrolase [Triticum urartu]
TraesCS2A01G060600	12	96	-2.71267	1.18332e-05	hypothetical protein TRIUR3_15750 [Triticum urartu]
TraesCS5A01G447400	23	142	-2.45669	1.51667e-05	PREDICTED: uncharacterized protein LOC100830251 [Brachypodium distachyon]
TraesCS5D01G171100	78	611	-2.88846	3.5544e-09	hypothetical protein F775_04652 [Aegilops tauschii]
TraesCS7B01G083300	41	260	-2.55003	9.96481e-07	hypothetical protein TRIUR3_34013 [Triticum urartu]
TraesCS7A01G394900	61	284	-2.13203	5.01595e-05	hypothetical protein F775_17170 [Aegilops tauschii]
TraesCS6D01G238900	6	40	-2.26412	0.00844733	PREDICTED: growth-regulating factor 10-like [Brachypodium distachyon]
TraesCS6B01G252900	260	1667	-2.62908	4.87588e-08	hypothetical protein SORBIDRAFT_04g026020 [Sorghum bicolor]
TraesCS6B01G411100	64	478	-2.81113	1.41796e-08	predicted protein [Hordeum vulgare subsp. vulgare]
TraesCS7D01G149700	7	257	-4.7101	1.33227e-15	hypothetical protein F775_09945 [Aegilops tauschii]
TraesCS1A01G052000	9	89	-2.93698	3.96454e-06	Putative WUSCHEL-related homeobox 2 [Aegilops tauschii]
TraesCS4D01G338400	1	54	-3.91634	9.75735e-07	Aspartic proteinase nepenthesin-2 [Aegilops tauschii]
TraesCS7B01G209300	159	881	-2.41139	8.64284e-07	Flavonoid 3&apos;,5&apos;-hydroxylase [Triticum urartu]
TraesCS7A01G302400	53	417	-2.87556	9.09862e-09	Monocopper oxidase-like protein SKU5 [Triticum urartu]
TraesCS5A01G396600	9	57	-2.31804	0.00146673	predicted protein [Hordeum vulgare subsp. vulgare]
TraesCS1D01G242800	13	178	-3.48973	7.72219e-10	predicted protein [Hordeum vulgare subsp. vulgare]
TraesCS3D01G396400	9	1425	-6.89718	0	Beta-hexosaminidase subunit B2 [Aegilops tauschii]
TraesCS6D01G337000	0	31	-3.62721	0.000240769	hypothetical protein TRIUR3_33121 [Triticum urartu]
TraesCS5D01G452700	32	185	-2.39818	1.06631e-05	PREDICTED: uncharacterized protein LOC100830251 [Brachypodium distachyon]
TraesCS2A01G397700	884	5377	-2.5618	1.80337e-07	Histone H1 [Triticum urartu]
TraesCS7B01G013500	0	89	-5.07058	4.40642e-11	hypothetical protein F775_52049 [Aegilops tauschii]
TraesCS7B01G394400	15	147	-3.04481	1.02991e-07	Histone H2B.3 [Aegilops tauschii]
TraesCS7D01G081900	20	178	-2.95656	8.29975e-08	1-aminocyclopropane-1-carboxylate oxidase-like protein 1 [Triticum urartu]
TraesCS5A01G455900	97	433	-2.08911	4.79292e-05	Histone H2A [Triticum urartu]
TraesCS2A01G080600	0	61	-4.54515	2.62948e-08	hypothetical protein F775_19474 [Aegilops tauschii]
TraesCS2D01G332300	134	587	-2.07022	4.8716e-05	predicted protein [Hordeum vulgare subsp. vulgare]
TraesCS6B01G001900	48	239	-2.21529	3.06142e-05	PREDICTED: putative callose synthase 6 [Brachypodium distachyon]
TraesCS3D01G359700	102	432	-2.01517	0.000101527	PREDICTED: UPF0503 protein At3g09070, chloroplastic-like [Brachypodium distachyon]
TraesCS4D01G285800	17	83	-2.08551	0.00137699	predicted protein [Hordeum vulgare subsp. vulgare]
TraesCS2B01G473900	0	214	-6.31101	0	predicted protein [Hordeum vulgare subsp. vulgare]
TraesCS5A01G180700	3	291	-5.65918	0	PREDICTED: uncharacterized protein LOC100829937 [Brachypodium distachyon]
TraesCS7B01G341600	41	275	-2.63013	3.82717e-07	hypothetical protein CARUB_v10002094mg, partial [Capsella rubella]
TraesCS2D01G434900	5	38	-2.37206	0.00670589	hypothetical protein F775_04330 [Aegilops tauschii]
TraesCS7D01G242400	14	93	-2.48361	6.58393e-05	hypothetical protein F775_24282 [Aegilops tauschii]
TraesCS4D01G026100	44	388	-3.02674	1.9708e-09	hypothetical protein F775_11273 [Aegilops tauschii]
TraesCS3B01G171200	1	28	-3.03187	0.00294261	unnamed protein product [Triticum aestivum]
TraesCS4B01G054000	0	79	-4.90405	3.64313e-10	predicted protein [Hordeum vulgare subsp. vulgare]
TraesCS4B01G398000	131	950	-2.79425	6.864e-09	Kinesin-4 [Triticum urartu]
TraesCS5A01G042600	51	353	-2.68967	1.08458e-07	BTB/POZ domain-containing protein [Aegilops tauschii]
TraesCS5A01G206900	40	244	-2.49281	2.06677e-06	hypothetical protein F775_32190 [Aegilops tauschii]
TraesCS5A01G336600	0	214	-6.31101	0	predicted protein [Hordeum vulgare subsp. vulgare]
TraesCS5B01G544100	12	62	-2.10361	0.00333938	Os02g0234800 [Oryza sativa Japonica Group]
TraesCS4B01G254000	9	50	-2.13821	0.00616085	predicted protein [Hordeum vulgare subsp. vulgare]
TraesCS2A01G096200	20	115	-2.3382	8.05761e-05	hypothetical protein TRIUR3_25463 [Triticum urartu]
TraesCS3D01G392800	44	246	-2.37515	6.33153e-06	hypothetical protein F775_04284 [Aegilops tauschii]
TraesCS5A01G454700	22	113	-2.19144	0.000251375	putative lactoylglutathione lyase, chloroplast [Triticum urartu]
Triticum_aestivum_newGene_18276	16	119	-2.66666	5.91466e-06	AdoMet-dependent rRNA methyltransferase spb1 [Triticum urartu]
TraesCS1B01G210600	73	445	-2.52581	4.25096e-07	hypothetical protein TRIUR3_29712 [Triticum urartu]
TraesCS3A01G170900	1	330	-6.46851	0	Monocopper oxidase-like protein SKS1 [Aegilops tauschii]
TraesCS6A01G117400	187	1419	-2.8669	2.07195e-09	Histone H2A [Aegilops tauschii]
TraesCS4B01G094600	7	48	-2.35399	0.00257751	Superkiller viralicidic activity 2-like 2 [Triticum urartu]
TraesCS1A01G287800	548	3366	-2.57369	1.20492e-07	hypothetical protein ZEAMMB73_313798 [Zea mays]
TraesCS1A01G118100	109	550	-2.26822	5.91658e-06	PREDICTED: coleoptile phototropism protein 1-like [Brachypodium distachyon]
TraesCS1B01G244900	33	163	-2.17731	0.000100006	predicted protein [Hordeum vulgare subsp. vulgare]
TraesCS2A01G221800	56	302	-2.33788	6.01173e-06	hypothetical protein F775_15628 [Aegilops tauschii]
TraesCS6B01G296900	51	263	-2.26885	1.53377e-05	hypothetical protein F775_52301 [Aegilops tauschii]
TraesCS5D01G543500	8	48	-2.21183	0.00507273	Cysteine-rich receptor-like protein kinase 26 [Aegilops tauschii]
TraesCS7B01G321900	4	117	-4.12962	2.21748e-10	26S proteasome non-ATPase regulatory subunit 2 1B [Triticum urartu]
TraesCS1B01G221600	103	478	-2.14656	2.44604e-05	hypothetical protein ZEAMMB73_313798 [Zea mays]
TraesCS5B01G395300	26	200	-2.78334	2.44444e-07	predicted protein [Hordeum vulgare subsp. vulgare]
TraesCS7A01G486100	8	54	-2.3731	0.00139335	hypothetical protein TRIUR3_06691 [Triticum urartu]
TraesCS5B01G237300	12	66	-2.19012	0.00164205	predicted protein [Hordeum vulgare subsp. vulgare]
TraesCS3D01G351400	41	178	-2.01028	0.000329014	RecName: Full=Histone H2B.8 [Oryza sativa Japonica Group]
TraesCS5B01G126500	12	64	-2.14752	0.0023385	Ribonuclease H2 subunit A [Aegilops tauschii]
TraesCS3B01G390200	89	680	-2.85772	4.41019e-09	RecName: Full=Histone H2B.8 [Oryza sativa Japonica Group]
TraesCS2B01G338300	25	291	-3.36952	1.42766e-10	hypothetical protein F775_00822 [Aegilops tauschii]
TraesCS5B01G410200	6	54	-2.67298	0.000302558	predicted protein [Hordeum vulgare subsp. vulgare]
TraesCS5D01G001100	8	78	-2.8821	1.21149e-05	PREDICTED: glucan endo-1,3-beta-glucosidase 5 [Brachypodium distachyon]
TraesCS5B01G323700	3	822	-7.14862	0	hypothetical protein SORBIDRAFT_07g010450 [Sorghum bicolor]
TraesCS6A01G223800	0	54	-4.37729	1.70197e-07	putative inorganic phosphate transporter 1-4 [Triticum urartu]
TraesCS7A01G491100	286	1790	-2.59545	7.61384e-08	Histone H2B.2 [Aegilops tauschii]
TraesCS5D01G102600	179	859	-2.20674	9.63468e-06	predicted protein [Hordeum vulgare subsp. vulgare]
TraesCS1A01G347900	29	138	-2.11307	0.000255992	predicted protein [Hordeum vulgare subsp. vulgare]
TraesCS4D01G192400	0	423	-7.28506	0	Transcription repressor MYB4 [Aegilops tauschii]
TraesCS4A01G062400	2	51	-3.48916	9.34209e-06	predicted protein [Hordeum vulgare subsp. vulgare]
TraesCS6A01G034500	560	4424	-2.93663	8.3461e-10	Histone H2B.2 [Aegilops tauschii]
TraesCS7A01G005100	0	30	-3.58379	0.000346745	F-box/kelch-repeat protein SKIP11 [Aegilops tauschii]
TraesCS3A01G178900	71	400	-2.41164	1.75208e-06	unnamed protein product [Triticum aestivum]
TraesCS3A01G227300	75	324	-2.03364	0.000108923	unnamed protein product [Triticum aestivum]
TraesCS2D01G191300	4	62	-3.24234	7.04572e-06	predicted protein [Hordeum vulgare subsp. vulgare]
TraesCS2B01G078400	57	325	-2.41847	2.30685e-06	predicted protein [Hordeum vulgare subsp. vulgare]
TraesCS6B01G376900	127	912	-2.77937	8.59833e-09	predicted protein [Hordeum vulgare subsp. vulgare]
TraesCS5B01G354900	25	208	-2.89042	7.64746e-08	PREDICTED: Fanconi anemia group J protein homolog [Brachypodium distachyon]
TraesCS3B01G154200	22	286	-3.5104	3.62819e-11	Peroxidase 4 [Triticum urartu]
TraesCS4A01G070500	25	127	-2.19054	0.000177532	predicted protein [Hordeum vulgare subsp. vulgare]
TraesCS1D01G029700	7	65	-2.77095	6.54702e-05	PREDICTED: uncharacterized acetyltransferase At3g50280-like [Brachypodium distachyon]
TraesCS3D01G180300	29	131	-2.03947	0.000512855	hypothetical protein F775_04466 [Aegilops tauschii]
TraesCS4B01G275500	48	403	-2.96242	3.67753e-09	Histone H3.2 [Glycine soja]
TraesCSU01G054300	236	1223	-2.32135	2.41303e-06	unnamed protein product [Triticum aestivum]
TraesCS4B01G186900	31	223	-2.70636	3.41182e-07	predicted protein [Hordeum vulgare subsp. vulgare]
TraesCS6B01G081900	49	330	-2.64805	1.99284e-07	hypothetical protein ZEAMMB73_313798 [Zea mays]
TraesCS1B01G042200	75	1193	-3.90536	1.11022e-15	metallothionein [Hordeum vulgare]
TraesCS5D01G372700	90	591	-2.64056	7.57427e-08	Microtubule-associated protein TORTIFOLIA1 [Aegilops tauschii]
TraesCS3A01G380100	240	1221	-2.29501	3.31623e-06	DNA polymerase alpha catalytic subunit,putative,expressed [Triticum aestivum]
TraesCS4D01G066100	91	419	-2.13158	3.1877e-05	predicted protein [Hordeum vulgare subsp. vulgare]
TraesCS2B01G335600	10	665	-5.68204	0	predicted protein [Hordeum vulgare subsp. vulgare]
TraesCS4B01G244300	0	115	-5.4306	3.54605e-13	Polygalacturonase [Aegilops tauschii]
TraesCS1B01G376200	67	479	-2.75061	2.86658e-08	hypothetical protein ZEAMMB73_313798 [Zea mays]
TraesCS4A01G264100	8	57	-2.44745	0.000741474	PREDICTED: zinc-finger homeodomain protein 11 [Brachypodium distachyon]
TraesCS4D01G214800	46	242	-2.2912	1.46281e-05	predicted protein [Hordeum vulgare subsp. vulgare]
TraesCS5A01G537100	62	282	-2.09944	6.90935e-05	predicted protein [Hordeum vulgare subsp. vulgare]
TraesCS3A01G186500	116	611	-2.33153	2.69313e-06	unnamed protein product [Triticum aestivum]
TraesCS5A01G401900	4	36	-2.50135	0.00510273	Serine/threonine-protein kinase Aurora-3 [Triticum urartu]
TraesCS2B01G215400	10	311	-4.5923	5.55112e-16	hypothetical protein F775_42698 [Aegilops tauschii]
TraesCS4D01G090500	107	490	-2.12852	2.90491e-05	predicted protein [Hordeum vulgare subsp. vulgare]
TraesCS5D01G374100	54	237	-2.04181	0.000152239	predicted protein [Hordeum vulgare subsp. vulgare]
TraesCS4B01G305700	6	157	-4.16644	1.02367e-11	predicted protein [Hordeum vulgare subsp. vulgare]
TraesCS2A01G518600	112	500	-2.09318	4.15298e-05	Putative bifunctional dihydrofolate reductase-thymidylate synthase [Triticum urartu]
TraesCS7B01G061300	108	720	-2.66808	4.33581e-08	unknown [Picea sitchensis]
TraesCS2B01G344300	4	327	-5.59112	0	predicted protein [Hordeum vulgare subsp. vulgare]
TraesCS6B01G359300	4	42	-2.70914	0.000985539	predicted protein [Hordeum vulgare subsp. vulgare]
TraesCSU01G219300	17	551	-4.77683	0	predicted protein [Hordeum vulgare subsp. vulgare]
TraesCS5B01G477300	16	106	-2.50372	3.28009e-05	Histone H2A [Triticum urartu]
TraesCS6A01G268200	94	419	-2.0861	5.07578e-05	hypothetical protein TRIUR3_08833 [Triticum urartu]
TraesCS6B01G272400	13	120	-2.93138	7.59925e-07	predicted protein [Hordeum vulgare subsp. vulgare]
TraesCS6D01G395500	6	50	-2.5675	0.000759903	hypothetical protein F775_01536 [Aegilops tauschii]
TraesCS7D01G118800	1	43	-3.60536	2.19516e-05	hypothetical protein TRIUR3_27743 [Triticum urartu]
TraesCS1B01G293900	1	28	-3.03187	0.00294261	Respiratory burst oxidase-F-like protein [Aegilops tauschii]
TraesCS4D01G001800	4	189	-4.80891	1.69864e-14	hypothetical protein TRIUR3_00437 [Triticum urartu]
TraesCS6B01G424800	72	453	-2.57056	2.49889e-07	ribosomal protein L17-like protein [Solanum tuberosum]
TraesCS3A01G398800	48	275	-2.41558	3.32659e-06	hypothetical protein F775_04284 [Aegilops tauschii]
TraesCS1B01G378400	326	2212	-2.71319	1.60625e-08	hypothetical protein CARUB_v10021660mg, partial [Capsella rubella]
TraesCS5B01G448400	341	2287	-2.69685	2.01646e-08	histone H1 WH1B.1 [Triticum aestivum]
TraesCS7B01G016700	22	171	-2.77753	4.85603e-07	hypothetical protein CARUB_v10021660mg, partial [Capsella rubella]
TraesCS1D01G312800	75	446	-2.49138	6.22364e-07	predicted protein [Hordeum vulgare subsp. vulgare]
TraesCS6D01G030700	86	1614	-4.14942	0	GDSL esterase/lipase [Aegilops tauschii]
TraesCS1D01G381700	12	69	-2.25176	0.000971452	Lymphoid-specific helicase [Aegilops tauschii]
TraesCS1A01G087200	1	44	-3.63657	1.6294e-05	PREDICTED: zinc finger CCCH domain-containing protein 4 [Brachypodium distachyon]
TraesCS5B01G236100	11	139	-3.33621	1.39502e-08	predicted protein [Hordeum vulgare subsp. vulgare]
TraesCS7B01G116900	4	44	-2.77225	0.000579411	predicted protein [Hordeum vulgare subsp. vulgare]
TraesCS7D01G215600	38	284	-2.77885	7.55571e-08	predicted protein [Hordeum vulgare subsp. vulgare]
TraesCS7D01G247700	207	914	-2.08918	3.61111e-05	predicted protein [Hordeum vulgare subsp. vulgare]
TraesCS3A01G138100	43	207	-2.16036	6.72348e-05	unnamed protein product [Triticum aestivum]
TraesCS4D01G205100	204	1756	-3.04994	1.51467e-10	Histone H2A [Aegilops tauschii]
TraesCS5B01G134100	0	29	-3.53902	0.000501876	PREDICTED: uncharacterized protein LOC104584036 [Brachypodium distachyon]
TraesCS2B01G334700	99	906	-3.12086	9.79575e-11	PREDICTED: aspartic proteinase nepenthesin-2-like [Brachypodium distachyon]
TraesCS4A01G309600	2	51	-3.48916	9.34209e-06	Putative disease resistance RPP13-like protein 1 [Aegilops tauschii]
TraesCS1A01G207200	6	46	-2.45368	0.00195697	predicted protein [Hordeum vulgare subsp. vulgare]
TraesCS6B01G078400	83	594	-2.76116	1.76367e-08	hypothetical protein ZEAMMB73_313798 [Zea mays]
TraesCS6D01G217300	0	44	-4.09753	3.14353e-06	hypothetical protein [Zea mays]
TraesCS1B01G254300	30	133	-2.01601	0.000589841	predicted protein [Hordeum vulgare subsp. vulgare]
TraesCSU01G017100	22	99	-2.00542	0.00136567	hypothetical protein F775_07233 [Aegilops tauschii]
TraesCS7D01G457700	22	109	-2.14069	0.000404775	hypothetical protein F775_15618 [Aegilops tauschii]
TraesCS5A01G348500	369	1644	-2.10828	3.19901e-05	hypothetical protein ZEAMMB73_313798 [Zea mays]
TraesCS6A01G068800	12	61	-2.08115	0.00399434	hypothetical protein SORBIDRAFT_07g001185 [Sorghum bicolor]
Triticum_aestivum_newGene_18953	53	268	-2.24295	1.90118e-05	--
Triticum_aestivum_newGene_19766	163	758	-2.1599	1.68342e-05	predicted protein [Hordeum vulgare subsp. vulgare]
TraesCS3A01G102400	660	4394	-2.69081	2.74408e-08	Histone H2A.1 [Triticum urartu]
TraesCS6D01G198900	65	379	-2.45697	1.17075e-06	hypothetical protein F775_25931 [Aegilops tauschii]
TraesCS5B01G471300	391	1699	-2.07271	4.88317e-05	Alpha-2-purothionin [Triticum urartu]
TraesCS2B01G229500	158	775	-2.236	7.08001e-06	predicted protein [Hordeum vulgare subsp. vulgare]
TraesCS1D01G368000	95	652	-2.70583	3.04823e-08	hypothetical protein ZEAMMB73_313798 [Zea mays]
TraesCS6D01G040800	232	1463	-2.60371	6.84939e-08	Histone H2A.1 [Triticum urartu]
TraesCS5D01G471800	4	46	-2.83271	0.000343584	unnamed protein product [Triticum aestivum]
TraesCS7D01G004200	16	399	-4.3892	4.44089e-16	predicted protein [Hordeum vulgare subsp. vulgare]
TraesCS5D01G188700	56	385	-2.68541	9.34812e-08	predicted protein [Hordeum vulgare subsp. vulgare]
TraesCS5A01G523800	1	27	-2.98414	0.0042082	PREDICTED: pentatricopeptide repeat-containing protein At5g66520-like [Brachypodium distachyon]
TraesCS1D01G396600	298	2111	-2.77432	6.92957e-09	Histone H2B.2 [Aegilops tauschii]
TraesCS4D01G363400	64	366	-2.42846	1.68351e-06	hypothetical protein F775_18538 [Aegilops tauschii]
TraesCS6D01G153500	3	31	-2.53679	0.00911242	Exopolygalacturonase [Triticum urartu]
TraesCS3B01G047700	72	364	-2.25709	1.02237e-05	unnamed protein product [Triticum aestivum]
TraesCS5D01G040800	144	667	-2.15185	1.91717e-05	Kinesin-like protein KIFC3 [Aegilops tauschii]
TraesCS2D01G026900	125	613	-2.23075	8.33916e-06	Putative amidase [Aegilops tauschii]
TraesCS2D01G350700	120	840	-2.74116	1.50332e-08	PREDICTED: uncharacterized protein LOC100844835 [Brachypodium distachyon]
TraesCS1B01G095900	12	93	-2.66815	1.87776e-05	hypothetical protein F775_12101 [Aegilops tauschii]
TraesCS7A01G204000	84	577	-2.70272	3.72084e-08	PREDICTED: condensin complex subunit 3 isoform X1 [Brachypodium distachyon]
TraesCS2D01G213200	226	983	-2.06872	4.53844e-05	predicted protein [Hordeum vulgare subsp. vulgare]
TraesCS5D01G069500	60	371	-2.53718	5.11728e-07	Os12g0601000 [Oryza sativa Japonica Group]
TraesCS4D01G243600	0	130	-5.60361	3.10862e-14	Polygalacturonase [Aegilops tauschii]
TraesCS1A01G038200	1506	10130	-2.7084	3.55374e-08	RecName: Full=Histone H2A.2.1 [Triticum aestivum]
TraesCS7B01G287700	20	132	-2.53279	1.08058e-05	RAD51 recombination protein [Triticum aestivum]
TraesCS7A01G407700	3	31	-2.53679	0.00911242	hypothetical protein F775_07939 [Aegilops tauschii]
TraesCS5B01G265300	35	170	-2.15826	0.000105818	predicted protein [Hordeum vulgare subsp. vulgare]
TraesCS1A01G362500	17	85	-2.11878	0.00103201	predicted protein [Hordeum vulgare subsp. vulgare]
TraesCS5A01G466200	11	72	-2.41282	0.000314502	hypothetical protein F775_03349 [Aegilops tauschii]
TraesCS1B01G420200	3	51	-3.20849	3.24388e-05	predicted protein [Hordeum vulgare subsp. vulgare]
Triticum_aestivum_newGene_24650	3	57	-3.36122	7.20219e-06	PREDICTED: (R)-mandelonitrile lyase-like [Brachypodium distachyon]
TraesCS1D01G204700	217	1000	-2.15133	1.78814e-05	hypothetical protein ZEAMMB73_313798 [Zea mays]
Triticum_aestivum_newGene_15488	0	32	-3.66936	0.000168001	PREDICTED: uncharacterized protein LOC102712899 [Oryza brachyantha]
TraesCS5B01G162300	121	658	-2.37844	1.4926e-06	PREDICTED: protein argonaute 16 [Brachypodium distachyon]
TraesCS7D01G288600	58	249	-2.01386	0.000181976	hypothetical protein TRIUR3_33537 [Triticum urartu]
TraesCS1D01G207400	12	245	-4.03988	5.93081e-13	hypothetical protein F775_26917 [Aegilops tauschii]
TraesCS6B01G466400	6	48	-2.51171	0.0012157	PREDICTED: paramyosin-like isoform X1 [Brachypodium distachyon]
TraesCS2B01G538700	39	464	-3.44669	8.09131e-12	predicted protein [Hordeum vulgare subsp. vulgare]
TraesCS4A01G028900	2	58	-3.66584	1.53543e-06	Transcription factor bHLH13 [Aegilops tauschii]
TraesCS3D01G125400	53	285	-2.33081	7.1848e-06	hypothetical protein F775_52517 [Aegilops tauschii]
TraesCS5A01G114100	27	544	-4.16513	7.77156e-16	hypothetical protein F775_19481 [Aegilops tauschii]
TraesCS3D01G396300	30	591	-4.14508	5.55112e-16	unnamed protein product [Triticum aestivum]
TraesCS2B01G138400	33	172	-2.25361	4.58781e-05	Receptor-like protein kinase HSL1 [Aegilops tauschii]
TraesCS5D01G245600	11	86	-2.66056	2.90797e-05	predicted protein [Hordeum vulgare subsp. vulgare]
TraesCS1B01G378300	793	5011	-2.61638	8.21912e-08	predicted protein [Hordeum vulgare subsp. vulgare]
TraesCS2A01G095300	91	453	-2.24344	9.16812e-06	PREDICTED: serine/threonine-protein kinase TIO [Brachypodium distachyon]
TraesCS2A01G340400	35	353	-3.20053	3.84539e-10	hypothetical protein TRIUR3_29217 [Triticum urartu]
TraesCS5D01G204000	8	51	-2.29472	0.00264578	hypothetical protein F775_04872 [Aegilops tauschii]
TraesCS3B01G155600	19	87	-2.01151	0.0019012	unnamed protein product [Triticum aestivum]
TraesCS6B01G419000	793	4162	-2.34872	2.59272e-06	DNA (cytosine-5)-methyltransferase 1 [Aegilops tauschii]
TraesCS3B01G246600	56	348	-2.54071	5.58204e-07	unnamed protein product [Triticum aestivum]
TraesCS2B01G516300	24	110	-2.04103	0.000799362	predicted protein [Hordeum vulgare subsp. vulgare]
TraesCS4D01G356900	52	269	-2.27442	1.39287e-05	hypothetical protein F775_07712 [Aegilops tauschii]
TraesCS6B01G472100	270	1400	-2.3238	2.3572e-06	predicted protein [Hordeum vulgare subsp. vulgare]
TraesCS1A01G434200	1	26	-2.93477	0.00604187	hypothetical protein F775_05814 [Aegilops tauschii]
TraesCS5D01G562700	13	65	-2.07375	0.00333699	hypothetical protein TRIUR3_04894 [Triticum urartu]
TraesCS7D01G071000	0	38	-3.89927	2.13441e-05	hypothetical protein F775_13673 [Aegilops tauschii]
TraesCS7B01G404100	12	582	-5.27888	0	hypothetical protein TRIUR3_14073 [Triticum urartu]
TraesCS4D01G303400	52	235	-2.08157	0.000107821	--
TraesCS7A01G340000	20	94	-2.05476	0.00114098	Zinc transporter zupT [Aegilops tauschii]
TraesCS1A01G260500	422	3025	-2.79458	5.56881e-09	DNA topoisomerase 2 [Triticum urartu]
TraesCS1B01G097200	1	32	-3.2084	0.000732613	putative glutathione S-transferase GSTF1 [Triticum urartu]
TraesCS1B01G049100	205	1749	-3.03722	1.81531e-10	RecName: Full=Histone H2A.2.1 [Triticum aestivum]
TraesCS6B01G048800	426	3733	-3.08421	9.07876e-11	Histone H2B.2 [Aegilops tauschii]
TraesCS2B01G329300	637	3993	-2.6038	8.66924e-08	predicted protein [Hordeum vulgare subsp. vulgare]
TraesCS4A01G029300	9	94	-3.01355	1.72683e-06	Type I inositol-1,4,5-trisphosphate 5-phosphatase CVP2 [Aegilops tauschii]
TraesCS3B01G434500	20	1497	-6.00936	0	unnamed protein product [Triticum aestivum]
TraesCS5A01G302600	43	285	-2.61654	3.99823e-07	hypothetical protein OsI_31911 [Oryza sativa Indica Group]
TraesCS2A01G295000	17	160	-3.01012	8.79547e-08	predicted protein [Hordeum vulgare subsp. vulgare]
TraesCS3D01G021600	152	681	-2.10507	3.17672e-05	terpene synthase, putative, expressed [Triticum aestivum]
TraesCS4D01G096000	26	163	-2.49262	6.95435e-06	predicted protein [Hordeum vulgare subsp. vulgare]
TraesCS1D01G350800	25	117	-2.07481	0.00053015	predicted protein [Hordeum vulgare subsp. vulgare]
TraesCS5D01G044700	174	987	-2.4468	5.40079e-07	Kinesin-like protein KIF15 [Triticum urartu]
TraesCS1A01G170700	17	179	-3.16944	1.21596e-08	hypothetical protein F775_27622 [Aegilops tauschii]
TraesCS3D01G172000	7	70	-2.87371	2.3935e-05	Kinesin-4 [Aegilops tauschii]
TraesCS1D01G167800	208	1210	-2.48601	3.16529e-07	predicted protein [Hordeum vulgare subsp. vulgare]
TraesCS5A01G346800	100	451	-2.10472	3.95521e-05	predicted protein [Hordeum vulgare subsp. vulgare]
TraesCS3B01G089900	447	3600	-2.96291	5.30835e-10	unnamed protein product [Triticum aestivum]
TraesCS2D01G059300	48	272	-2.39991	3.97988e-06	hypothetical protein F775_22801 [Aegilops tauschii]
TraesCS7A01G258100	4	92	-3.79172	1.54401e-08	Ubiquitin carboxyl-terminal hydrolase 2 [Aegilops tauschii]
TraesCS5D01G471700	6	50	-2.5675	0.000759903	unnamed protein product [Triticum aestivum]
TraesCS5D01G193200	67	294	-2.05154	0.000102866	Putative acetyltransferase type B catalytic subunit [Aegilops tauschii]
TraesCS1D01G003500	8	121	-3.49812	1.10521e-08	PREDICTED: probable cytokinin riboside 5&apos;-monophosphate phosphoribohydrolase LOGL6-like [Setaria italica]
TraesCS2B01G056500	9	89	-2.93698	3.96454e-06	hypothetical protein TRIUR3_03055 [Triticum urartu]
TraesCS2D01G267300	11	91	-2.73965	1.29391e-05	hypothetical protein F775_08062 [Aegilops tauschii]
TraesCS6A01G168100	84	387	-2.12981	3.50139e-05	hypothetical protein F775_09449 [Aegilops tauschii]
TraesCS2D01G337000	27	170	-2.50282	5.5249e-06	PREDICTED: pachytene checkpoint protein 2 homolog [Brachypodium distachyon]
TraesCS2A01G344500	64	551	-3.01508	9.13817e-10	predicted protein [Hordeum vulgare subsp. vulgare]
TraesCS6B01G387600	5	41	-2.4746	0.00306884	hypothetical protein TRIUR3_33121 [Triticum urartu]
TraesCS2D01G282000	48	355	-2.78077	3.94966e-08	predicted protein [Hordeum vulgare subsp. vulgare]
TraesCS5B01G544900	25	172	-2.62016	1.89772e-06	Putative LRR receptor-like serine/threonine-protein kinase [Aegilops tauschii]
TraesCS3A01G164300	772	3880	-2.28616	5.51552e-06	unnamed protein product [Triticum aestivum]
TraesCS5B01G405100	38	167	-2.0224	0.000338222	hypothetical protein F775_06219 [Aegilops tauschii]
TraesCS2A01G377500	7	77	-3.00628	6.17117e-06	hypothetical protein CARUB_v10021660mg, partial [Capsella rubella]
TraesCS3D01G152900	4	1063	-7.28361	0	unnamed protein product [Triticum aestivum]
TraesCS5D01G400200	14	98	-2.55706	3.15505e-05	predicted protein [Hordeum vulgare subsp. vulgare]
TraesCS1D01G119100	128	612	-2.19489	1.24099e-05	PREDICTED: coleoptile phototropism protein 1-like [Brachypodium distachyon]
TraesCS5B01G088100	40	731	-4.06513	5.55112e-16	hypothetical protein F775_28663 [Aegilops tauschii]
TraesCS5A01G390400	41	250	-2.49405	1.9181e-06	predicted protein [Hordeum vulgare subsp. vulgare]
TraesCS5D01G180700	19	128	-2.55444	1.02971e-05	hypothetical protein F775_05857 [Aegilops tauschii]
TraesCS4A01G345900	272	1589	-2.49561	2.76615e-07	Phytosulfokine receptor 2 [Aegilops tauschii]
TraesCSU01G096200	1	48	-3.75506	5.103e-06	hypothetical protein F775_00657 [Aegilops tauschii]
TraesCS3D01G466700	1	27	-2.98414	0.0042082	hypothetical protein TRIUR3_07837 [Triticum urartu]
TraesCS5A01G511700	5	160	-4.37039	2.03337e-12	Luminal-binding protein 2 [Aegilops tauschii]
TraesCS5B01G190800	414	2021	-2.2408	7.08513e-06	Protein HOTHEAD [Aegilops tauschii]
TraesCS5D01G240900	2	36	-3.01688	0.000691829	hypothetical protein TRIUR3_27094 [Triticum urartu]
TraesCS1D01G415900	32	266	-2.91568	2.29514e-08	Short-chain dehydrogenase/reductase 2 [Aegilops tauschii]
TraesCS7D01G306900	7	43	-2.20429	0.00815466	hypothetical protein F775_19248 [Aegilops tauschii]
TraesCS7D01G116600	173	1310	-2.86246	2.27682e-09	hypothetical protein CARUB_v10021660mg, partial [Capsella rubella]
TraesCS1B01G000800	2	38	-3.08952	0.000375108	predicted protein [Hordeum vulgare subsp. vulgare]
Triticum_aestivum_newGene_3310	3	35	-2.69847	0.00272371	--
TraesCS7D01G360100	40	345	-2.98785	4.38722e-09	predicted protein [Hordeum vulgare subsp. vulgare]
TraesCS6A01G150500	105	648	-2.55634	1.86587e-07	hypothetical protein F775_09182 [Aegilops tauschii]
TraesCS6D01G069400	211	1500	-2.77494	7.0619e-09	predicted protein [Hordeum vulgare subsp. vulgare]
TraesCS2A01G397400	161	1339	-2.99607	3.64697e-10	Histone H1 [Triticum urartu]
TraesCS5B01G023900	56	403	-2.75087	4.06725e-08	PREDICTED: ankyrin-1-like [Brachypodium distachyon]
TraesCS5B01G356500	5	106	-3.78866	4.57934e-09	hypothetical protein TRIUR3_26968 [Triticum urartu]
TraesCS5B01G185900	11	57	-2.08959	0.00485633	predicted protein [Hordeum vulgare subsp. vulgare]
TraesCS4D01G118000	232	1006	-2.06463	4.7562e-05	predicted protein [Hordeum vulgare subsp. vulgare]
TraesCS6D01G318100	0	36	-3.82663	4.17202e-05	Endoglucanase 8 [Aegilops tauschii]
TraesCS6D01G025600	6	41	-2.29749	0.00659907	hypothetical protein F775_18550 [Aegilops tauschii]
TraesCS5A01G080700	1	94	-4.68619	1.17212e-10	hypothetical protein F775_01377 [Aegilops tauschii]
TraesCS1A01G193400	153	1021	-2.67811	2.92356e-08	Homeobox-leucine zipper protein ROC3 [Aegilops tauschii]
TraesCS2D01G370200	59	301	-2.26118	1.30165e-05	hypothetical protein F775_23003 [Aegilops tauschii]
TraesCS7A01G119400	469	3603	-2.8952	1.4095e-09	hypothetical protein CARUB_v10021660mg, partial [Capsella rubella]
TraesCS7A01G323200	28	155	-2.32391	3.39616e-05	Chromatin assembly factor 1 subunit B [Triticum urartu]
TraesCS3B01G216000	243	1294	-2.36088	1.49034e-06	unnamed protein product [Triticum aestivum]
TraesCS7D01G258900	51	241	-2.14417	5.82999e-05	Ubiquitin carboxyl-terminal hydrolase 2 [Aegilops tauschii]
TraesCS2A01G319900	1	37	-3.40245	0.000140838	hypothetical protein TRIUR3_31020 [Triticum urartu]
TraesCS3B01G323500	25	221	-2.97679	2.5986e-08	unnamed protein product [Triticum aestivum]
TraesCS5A01G470100	0	105	-5.30253	2.04869e-12	hypothetical protein F775_01087 [Aegilops tauschii]
TraesCS5A01G460600	94	660	-2.7382	2.01989e-08	hypothetical protein F775_18149 [Aegilops tauschii]
TraesCS3A01G072600	115	482	-2.00331	0.000107081	predicted protein [Hordeum vulgare subsp. vulgare]
Triticum_aestivum_newGene_22589	28	200	-2.68601	6.04629e-07	Putative disease resistance protein RGA1 [Aegilops tauschii]
TraesCS3B01G040600	5	159	-4.3615	2.30393e-12	unnamed protein product [Triticum aestivum]
TraesCS4A01G028500	17	99	-2.33239	0.000145021	Protein transport protein SEC31 [Triticum urartu]
TraesCS3A01G333000	225	1386	-2.56955	1.07275e-07	Cyclin-B1-1 [Aegilops tauschii]
TraesCS4D01G248700	3	38	-2.80885	0.00112972	predicted protein [Hordeum vulgare subsp. vulgare]
Triticum_aestivum_newGene_6138	19	116	-2.41553	4.38557e-05	hypothetical protein F775_04127 [Aegilops tauschii]
TraesCS7A01G188500	6	42	-2.33011	0.00516112	hypothetical protein F775_15708 [Aegilops tauschii]
TraesCS6A01G228200	11	85	-2.64421	3.42782e-05	PREDICTED: uncharacterized protein LOC100280267 isoform X1 [Zea mays]
TraesCS5D01G250100	65	276	-2.00328	0.000174686	predicted protein [Hordeum vulgare subsp. vulgare]
TraesCS3D01G164600	58	427	-2.78541	2.41904e-08	Ttam-3D [Triticum aestivum]
TraesCS5B01G113800	19	123	-2.49818	1.86874e-05	predicted protein [Hordeum vulgare subsp. vulgare]
TraesCS2B01G154900	0	99	-5.21986	6.21647e-12	uncharacterized protein LOC100275110 [Zea mays]
TraesCS6D01G006200	30	1341	-5.32345	0	predicted protein [Hordeum vulgare subsp. vulgare]
TraesCS2D01G193300	3	40	-2.87801	0.000636469	predicted protein [Hordeum vulgare subsp. vulgare]
TraesCS6D01G246700	126	639	-2.27916	4.73296e-06	hypothetical protein F775_03998 [Aegilops tauschii]
TraesCS7D01G179600	25	318	-3.49639	2.4164e-11	hypothetical protein TRIUR3_20773 [Triticum urartu]
TraesCS6D01G238700	76	380	-2.2434	1.11446e-05	Protein HOTHEAD [Aegilops tauschii]
TraesCS5B01G215500	202	1569	-2.90179	1.24177e-09	hypothetical protein ZEAMMB73_313798 [Zea mays]
TraesCS7A01G316000	25	219	-2.96383	3.06014e-08	Leucine-rich repeat receptor protein kinase EXS [Aegilops tauschii]
TraesCS5D01G144500	54	2131	-5.19571	0	predicted protein [Hordeum vulgare subsp. vulgare]
TraesCS7A01G442900	209	936	-2.1097	2.86882e-05	hypothetical protein CARUB_v10002094mg, partial [Capsella rubella]
Triticum_aestivum_newGene_16998	108	558	-2.30193	4.02426e-06	hypothetical protein TRIUR3_17826 [Triticum urartu]
TraesCS7D01G472700	10	65	-2.38064	0.000592394	hypothetical protein F775_52168 [Aegilops tauschii]
TraesCS2B01G394300	25	138	-2.30796	5.52491e-05	predicted protein [Hordeum vulgare subsp. vulgare]
TraesCS7B01G210800	27	192	-2.67577	7.69861e-07	hypothetical protein TRIUR3_32630 [Triticum urartu]
TraesCS5B01G037500	119	616	-2.30721	3.52766e-06	Kinesin-like protein KIF15 [Triticum urartu]
TraesCS4B01G058300	39	178	-2.07794	0.000187292	predicted protein [Hordeum vulgare subsp. vulgare]
Triticum_aestivum_newGene_26801	1	53	-3.89068	1.27676e-06	Tryptophanyl-tRNA synthetase, cytoplasmic [Triticum urartu]
TraesCS4D01G185200	1	285	-6.25887	0	Putative protein phosphatase 2C 21 [Aegilops tauschii]
TraesCS6D01G291000	25	116	-2.06271	0.000592433	Transcription factor E2F7 [Aegilops tauschii]
TraesCS7D01G432000	180	1062	-2.504	2.60366e-07	hypothetical protein CARUB_v10002094mg, partial [Capsella rubella]
TraesCS1A01G265300	3	75	-3.74123	1.20663e-07	hypothetical protein TRIUR3_15056 [Triticum urartu]
TraesCS5A01G108600	30	217	-2.71101	3.58368e-07	hypothetical protein TRIUR3_24994 [Triticum urartu]
TraesCS2B01G546900	0	121	-5.50231	1.3034e-13	pectin methyl esterase inhibitor [Triticum turgidum subsp. durum]
TraesCS5A01G196700	2	76	-4.04035	2.37938e-08	Ubiquitin [Aegilops tauschii]
TraesCS7B01G401700	29	143	-2.16344	0.000157011	hypothetical protein F775_30027 [Aegilops tauschii]
TraesCS1A01G280800	15	91	-2.36903	0.000156235	PREDICTED: DNA replication complex GINS protein PSF1 [Brachypodium distachyon]
TraesCS2A01G189600	2	128	-4.77195	2.03404e-12	hypothetical protein F775_28371 [Aegilops tauschii]
TraesCS7B01G031500	365	1949	-2.36904	1.42997e-06	Ribonucleoside-diphosphate reductase large subunit [Triticum urartu]
TraesCS7B01G112000	451	3146	-2.75581	9.6842e-09	Ribonucleoside-diphosphate reductase small chain [Aegilops tauschii]
TraesCS7A01G177600	14	152	-3.17632	2.88673e-08	small heat shock protein Hsp23.6 [Triticum aestivum]
Triticum_aestivum_newGene_23591	1	38	-3.43831	0.000102419	hypothetical protein F775_13673 [Aegilops tauschii]
Triticum_aestivum_newGene_18364	0	138	-5.68804	9.32587e-15	--
TraesCS6A01G261200	11	83	-2.61094	4.77507e-05	predicted protein [Hordeum vulgare subsp. vulgare]
TraesCS5D01G297300	1	26	-2.93477	0.00604187	hypothetical protein TRIUR3_31985 [Triticum urartu]
TraesCS2A01G475200	22	634	-4.65136	0	predicted protein [Hordeum vulgare subsp. vulgare]
TraesCS4A01G117500	54	274	-2.24888	1.72536e-05	hypothetical protein F775_03074 [Aegilops tauschii]
TraesCS6D01G363700	6	49	-2.53987	0.000960404	hypothetical protein ZEAMMB73_800087, partial [Zea mays]
TraesCS1B01G376300	429	2818	-2.66883	3.10525e-08	histone H3, expressed [Triticum aestivum]
TraesCS4A01G175400	82	436	-2.33436	3.5977e-06	predicted protein [Hordeum vulgare subsp. vulgare]
TraesCS6B01G190300	57	375	-2.62332	1.95988e-07	hypothetical protein F775_02596 [Aegilops tauschii]
TraesCS1A01G256000	19	96	-2.14941	0.000567169	predicted protein [Hordeum vulgare subsp. vulgare]
TraesCS2D01G225000	3	33	-2.61989	0.00495911	hypothetical protein F775_10644 [Aegilops tauschii]
TraesCS5A01G135300	0	34	-3.75014	8.2965e-05	PREDICTED: uncharacterized protein LOC104584036 [Brachypodium distachyon]
TraesCS7B01G352800	38	255	-2.62502	4.97705e-07	predicted protein [Hordeum vulgare subsp. vulgare]
TraesCS2B01G506300	256	1343	-2.33999	1.92743e-06	hypothetical protein F775_25084 [Aegilops tauschii]
TraesCS2B01G300400	52	337	-2.59664	3.28768e-07	predicted protein [Hordeum vulgare subsp. vulgare]
TraesCS4D01G241900	139	623	-2.10386	3.3195e-05	Glucan endo-1,3-beta-glucosidase 3 [Aegilops tauschii]
TraesCS5A01G313100	509	4050	-2.94636	7.00859e-10	PREDICTED: protein YY1-like [Brachypodium distachyon]
TraesCS6A01G176400	248	1230	-2.25879	5.11984e-06	predicted protein [Hordeum vulgare subsp. vulgare]
TraesCS5A01G318800	20	355	-3.9416	1.13354e-13	predicted protein [Hordeum vulgare subsp. vulgare]
TraesCS5A01G400300	36	359	-3.18685	4.20592e-10	hypothetical protein F775_06219 [Aegilops tauschii]
TraesCS2A01G299100	152	917	-2.53286	1.92789e-07	hypothetical protein CARUB_v10021660mg, partial [Capsella rubella]
TraesCS6D01G204400	14	75	-2.18311	0.00106684	hypothetical protein F775_07575 [Aegilops tauschii]
TraesCS3A01G300900	9	56	-2.29369	0.0017954	unnamed protein product [Triticum aestivum]
TraesCS6B01G285000	8	48	-2.21183	0.00507273	hypothetical protein F775_13183 [Aegilops tauschii]
TraesCS1D01G437400	16	249	-3.71485	1.09134e-11	hypothetical protein TRIUR3_20719 [Triticum urartu]
TraesCS6D01G046200	178	1642	-3.14724	3.92031e-11	Histone H2B.2 [Aegilops tauschii]
TraesCS6B01G084100	698	4084	-2.50488	3.32525e-07	hypothetical protein ZEAMMB73_313798 [Zea mays]
TraesCS1A01G334900	128	546	-2.03103	7.58102e-05	predicted protein [Hordeum vulgare subsp. vulgare]
TraesCS5D01G224700	75	758	-3.25292	2.30178e-11	hypothetical protein ZEAMMB73_313798 [Zea mays]
TraesCS5A01G173500	1	74	-4.35202	7.36401e-09	hypothetical protein TRIUR3_21946 [Triticum urartu]
TraesCS6D01G385500	535	2907	-2.39684	1.16027e-06	predicted protein [Hordeum vulgare subsp. vulgare]
TraesCS5A01G090500	255	1124	-2.08934	3.64189e-05	predicted protein [Hordeum vulgare subsp. vulgare]
TraesCSU01G038000	6	46	-2.45368	0.00195697	Thaumatin-like protein [Triticum urartu]
TraesCS1D01G400400	5	50	-2.7446	0.000322996	hypothetical protein F775_24992 [Aegilops tauschii]
TraesCS4B01G029900	2	463	-6.60486	0	PREDICTED: leucine-rich repeat extensin-like protein 5 [Brachypodium distachyon]
TraesCS6A01G379000	134	592	-2.0824	4.26497e-05	Kinesin-related protein 2 [Triticum urartu]
TraesCS7B01G181200	161	822	-2.29397	3.55947e-06	predicted protein [Hordeum vulgare subsp. vulgare]
TraesCS4D01G079800	6	58	-2.77128	0.000123525	PREDICTED: protein GLUTAMINE DUMPER 3-like [Setaria italica]
TraesCS4A01G057500	328	2399	-2.82138	3.65475e-09	hypothetical protein CARUB_v10021660mg, partial [Capsella rubella]
TraesCS3D01G379100	3	196	-5.0955	1.77636e-15	unnamed protein product [Triticum aestivum]
TraesCS4A01G002300	689	3015	-2.08605	5.48696e-05	PREDICTED: protein ASPARTIC PROTEASE IN GUARD CELL 2 [Brachypodium distachyon]
TraesCS3B01G198300	24	175	-2.69785	8.94486e-07	unnamed protein product [Triticum aestivum]
Triticum_aestivum_newGene_18456	25	131	-2.23435	0.000115615	predicted protein [Hordeum vulgare subsp. vulgare]
TraesCS1D01G408600	3	32	-2.57894	0.00671513	hypothetical protein F775_06178 [Aegilops tauschii]
TraesCS7B01G032900	0	44	-4.09753	3.14353e-06	hypothetical protein F775_00657 [Aegilops tauschii]
Triticum_aestivum_newGene_14579	0	29	-3.53902	0.000501876	--
TraesCS7D01G086300	96	423	-2.07017	5.92134e-05	predicted protein [Hordeum vulgare subsp. vulgare]
TraesCS6B01G253000	24	142	-2.40152	2.37378e-05	hypothetical protein TRIUR3_06787 [Triticum urartu]
TraesCS3B01G487300	6	57	-2.74733	0.000154172	unnamed protein product [Triticum aestivum]
TraesCS2A01G129900	153	886	-2.47409	4.03379e-07	Condensin complex subunit 1 [Triticum urartu]
TraesCS4D01G191900	10	61	-2.29282	0.00126439	Glucan endo-1,3-beta-glucosidase 9 [Aegilops tauschii]
TraesCS7B01G258200	15	71	-2.02277	0.00332433	Putative S-acyltransferase [Aegilops tauschii]
TraesCS3A01G088800	304	1470	-2.22451	7.88634e-06	Histone H2B.2 [Triticum urartu]
TraesCS1B01G321000	116	702	-2.53099	2.35055e-07	predicted protein [Hordeum vulgare subsp. vulgare]
TraesCS5B01G244100	11	114	-3.05624	4.01856e-07	Cyclin-D4-1 [Triticum urartu]
TraesCS2B01G250000	117	795	-2.69772	2.73037e-08	hypothetical protein F775_32886 [Aegilops tauschii]
TraesCS2A01G108800	27	194	-2.69051	6.47508e-07	hypothetical protein TRIUR3_28273 [Triticum urartu]
TraesCS3A01G347200	484	2983	-2.57782	1.08541e-07	hypothetical protein ZEAMMB73_313798 [Zea mays]
TraesCS3D01G043700	35	224	-2.55072	1.49769e-06	hypothetical protein F775_02808 [Aegilops tauschii]
TraesCS5D01G012400	17	335	-4.06351	4.66294e-14	hypothetical protein F775_16460 [Aegilops tauschii]
TraesCS2A01G175700	14	86	-2.37406	0.000189592	predicted protein [Hordeum vulgare subsp. vulgare]
TraesCS2D01G545500	40	443	-3.34605	3.15539e-11	Cyclopropane-fatty-acyl-phospholipid synthase [Aegilops tauschii]
TraesCS2B01G424000	2	33	-2.90056	0.00177447	GDSL esterase/lipase [Aegilops tauschii]
TraesCS3B01G354800	24	142	-2.40152	2.37378e-05	unnamed protein product [Triticum aestivum]
TraesCS7D01G131400	0	36	-3.82663	4.17202e-05	predicted protein [Hordeum vulgare subsp. vulgare]
TraesCS4D01G320100	102	2069	-4.26782	0	hypothetical protein F775_19149 [Aegilops tauschii]
TraesCS4A01G234000	3	41	-2.91138	0.00047958	dof zinc finger protein 7 [Hordeum vulgare subsp. vulgare]
TraesCS6A01G270300	32	141	-2.01288	0.0005269	hypothetical protein F775_08483 [Aegilops tauschii]
TraesCS5D01G198700	487	2776	-2.4653	4.68494e-07	Protein HOTHEAD [Aegilops tauschii]
TraesCS2D01G318100	20	107	-2.23668	0.000216386	hypothetical protein F775_00822 [Aegilops tauschii]
TraesCS6A01G180600	46	258	-2.38257	5.29553e-06	predicted protein [Hordeum vulgare subsp. vulgare]
TraesCS2B01G466000	113	634	-2.42155	9.30786e-07	HMG1/2-like protein [Aegilops tauschii]
TraesCS4B01G225800	365	2372	-2.65205	3.72736e-08	hypothetical protein F775_11102 [Aegilops tauschii]
TraesCS7D01G179000	6	258	-4.87336	4.44089e-16	hypothetical protein F775_16795 [Aegilops tauschii]
TraesCS5D01G135000	16	141	-2.90633	3.97594e-07	Ribonuclease H2 subunit A [Aegilops tauschii]
TraesCS2A01G080200	0	75	-4.83166	8.9047e-10	uncharacterized protein LOC100275110 [Zea mays]
TraesCS6B01G084700	99	630	-2.5986	1.15944e-07	hypothetical protein CARUB_v10021660mg, partial [Capsella rubella]
TraesCS2B01G379600	2	41	-3.19205	0.000153259	predicted protein [Hordeum vulgare subsp. vulgare]
TraesCS1A01G127800	3	51	-3.20849	3.24388e-05	hypothetical protein F775_24755 [Aegilops tauschii]
TraesCS1D01G125400	110	464	-2.01137	0.000100818	R1R2R3-MYB protein [Triticum aestivum]
TraesCS1A01G261300	2	112	-4.58361	2.61806e-11	GDSL esterase/lipase 7 [Aegilops tauschii]
TraesCS7B01G394700	111	800	-2.78095	9.51242e-09	PREDICTED: histone H2B.3-like [Brachypodium distachyon]
TraesCS5A01G235000	6	181	-4.36839	5.96412e-13	predicted protein [Hordeum vulgare subsp. vulgare]
TraesCS5A01G353600	1042	6538	-2.60714	1.09296e-07	hypothetical protein ZEAMMB73_313798 [Zea mays]
TraesCS4A01G417100	2	28	-2.68307	0.00907725	Disease resistance RPP8-like protein 3 [Triticum urartu]
TraesCS1A01G064800	33	156	-2.11505	0.000185512	Alpha,alpha-trehalose-phosphate synthase (UDP-forming) 1 [Aegilops tauschii]
TraesCS5D01G452000	1745	7566	-2.07534	0.000115268	histone H1 [Triticum aestivum]
TraesCS3B01G528300	0	99	-5.21986	6.21647e-12	glucan endo-1,3-beta-D-glucosidase [Hordeum vulgare subsp. vulgare]
TraesCS5D01G240500	37	359	-3.15	6.34592e-10	predicted protein [Hordeum vulgare subsp. vulgare]
TraesCS1B01G297200	160	1022	-2.61606	6.44933e-08	hypothetical protein ZEAMMB73_313798 [Zea mays]
TraesCS7B01G402300	18	108	-2.3831	7.29205e-05	squamosa promoter-binding-like protein 20 [Triticum aestivum]
TraesCS2A01G195300	2	39	-3.12451	0.000277498	hypothetical protein TRIUR3_31272 [Triticum urartu]
TraesCS4B01G042200	27	175	-2.54398	3.49144e-06	Serine/threonine-protein kinase mph1 [Triticum urartu]
TraesCS3B01G114600	352	2519	-2.79063	5.64603e-09	unnamed protein product [Triticum aestivum]
TraesCS5D01G309200	24	202	-2.90188	7.76218e-08	PREDICTED: uncharacterized protein LOC100845687 [Brachypodium distachyon]
TraesCS5A01G268900	3	41	-2.91138	0.00047958	Putative steroid dehydrogenase 4 [Aegilops tauschii]
TraesCS6B01G024500	11	70	-2.37368	0.000448126	Os11g0211800 [Oryza sativa Japonica Group]
TraesCS5B01G231900	36	178	-2.18577	7.51797e-05	predicted protein [Hordeum vulgare subsp. vulgare]
TraesCS1D01G229400	62	471	-2.83391	1.11878e-08	PREDICTED: DNA primase small subunit-like [Brachypodium distachyon]
TraesCS7A01G250100	259	2753	-3.3574	1.50957e-12	predicted protein [Hordeum vulgare subsp. vulgare]
TraesCS2D01G087000	110	474	-2.04196	7.29111e-05	predicted protein [Hordeum vulgare subsp. vulgare]
TraesCS4D01G204200	23	123	-2.25365	0.000121234	PREDICTED: 125 kDa kinesin-related protein isoform X2 [Brachypodium distachyon]
TraesCS6A01G055000	157	878	-2.42444	7.39523e-07	hypothetical protein ZEAMMB73_313798 [Zea mays]
Triticum_aestivum_newGene_5326	0	81	-4.93893	2.3558e-10	hypothetical protein F775_19474 [Aegilops tauschii]
Triticum_aestivum_newGene_24989	0	81	-4.93893	2.3558e-10	predicted protein [Hordeum vulgare subsp. vulgare]
TraesCS5B01G022700	9	65	-2.49938	0.000302183	PREDICTED: mucin-1-like [Brachypodium distachyon]
TraesCS2B01G492300	25	126	-2.17938	0.00019778	hypothetical protein ZEAMMB73_313798 [Zea mays]
TraesCS1A01G379400	36	232	-2.56294	1.20237e-06	hypothetical protein TRIUR3_03324 [Triticum urartu]
TraesCS2B01G356200	6	59	-2.79485	9.91224e-05	PREDICTED: pachytene checkpoint protein 2 homolog [Brachypodium distachyon]
TraesCS4B01G246900	296	1847	-2.59147	8.04403e-08	Replication protein A 70 kDa DNA-binding subunit [Aegilops tauschii]
TraesCS5D01G337800	80	427	-2.33895	3.51192e-06	predicted protein [Hordeum vulgare subsp. vulgare]
TraesCSU01G093200	321	2302	-2.79278	5.41189e-09	hypothetical protein CARUB_v10021660mg, partial [Capsella rubella]
TraesCS5D01G308500	325	1898	-2.49701	2.77412e-07	hypothetical protein ZEAMMB73_313798 [Zea mays]
TraesCS2D01G272800	5	54	-2.85009	0.000124478	Cytokinin-O-glucosyltransferase 2 [Aegilops tauschii]
TraesCS6D01G064800	14	125	-2.89966	7.7884e-07	hypothetical protein F775_24237 [Aegilops tauschii]
TraesCS1A01G291500	243	1913	-2.92389	8.74079e-10	hypothetical protein ZEAMMB73_313798 [Zea mays]
TraesCS4D01G121200	28	166	-2.42117	1.20955e-05	Cyclin-dependent kinase B1-1 [Triticum urartu]
TraesCS2B01G222100	40	174	-2.01143	0.000340666	hypothetical protein F775_52110 [Aegilops tauschii]
TraesCS6D01G046600	106	1003	-3.17111	4.34801e-11	Histone H2B.2 [Aegilops tauschii]
TraesCS3A01G289400	13	89	-2.51135	6.62172e-05	conserved hypothetical protein [Triticum aestivum]
TraesCS1B01G386500	354	1738	-2.2478	6.20066e-06	predicted protein [Hordeum vulgare subsp. vulgare]
TraesCS4D01G024900	312	1349	-2.06367	5.04176e-05	GDSL esterase/lipase [Aegilops tauschii]
TraesCS1A01G265500	0	32	-3.66936	0.000168001	hypothetical protein TRIUR3_15058 [Triticum urartu]
TraesCS4B01G055900	25	643	-4.50596	0	hypothetical protein F775_31439 [Aegilops tauschii]
TraesCS1B01G439600	98	564	-2.45394	7.11959e-07	hypothetical protein TRIUR3_18342 [Triticum urartu]
TraesCS4A01G189900	0	45	-4.12808	2.31411e-06	Cell division control protein 45-like protein [Triticum urartu]
TraesCS7D01G248800	109	2452	-4.41914	0	predicted protein [Hordeum vulgare subsp. vulgare]
TraesCS1D01G276900	39	170	-2.01262	0.000353276	predicted protein [Hordeum vulgare subsp. vulgare]
TraesCS4D01G227200	37	189	-2.23416	4.28799e-05	predicted protein [Hordeum vulgare subsp. vulgare]
TraesCS5B01G235000	11	109	-2.99308	8.26667e-07	Os09g0454300 [Oryza sativa Japonica Group]
TraesCS2B01G154100	65	381	-2.46451	1.07001e-06	predicted protein [Hordeum vulgare subsp. vulgare]
TraesCS4B01G330900	111	1261	-3.43565	8.16791e-13	hypothetical protein F775_09762 [Aegilops tauschii]
TraesCS7B01G432200	10	65	-2.38064	0.000592394	Putative adenylate cyclase regulatory protein [Triticum urartu]
TraesCS1D01G200200	9	110	-3.23439	1.40009e-07	predicted protein [Hordeum vulgare subsp. vulgare]
TraesCS4D01G239200	7	73	-2.93202	1.32898e-05	predicted protein [Hordeum vulgare subsp. vulgare]
TraesCS3D01G203800	0	35	-3.78889	5.87032e-05	predicted protein [Hordeum vulgare subsp. vulgare]
TraesCS1D01G283300	66	490	-2.80404	1.46743e-08	Kinesin-like protein KIF22-B [Aegilops tauschii]
TraesCS7D01G213300	160	808	-2.27811	4.3036e-06	predicted protein [Hordeum vulgare subsp. vulgare]
TraesCS5A01G495700	150	1902	-3.60194	4.59632e-14	hypothetical protein F775_19149 [Aegilops tauschii]
TraesCS1A01G228800	12	141	-3.25447	2.41869e-08	TPA: histone H3.2 [Zea mays]
TraesCS1B01G289800	16	101	-2.4358	6.49812e-05	PREDICTED: DNA replication complex GINS protein PSF1 [Brachypodium distachyon]
TraesCS5D01G370300	2	31	-2.81746	0.00337817	predicted protein [Hordeum vulgare subsp. vulgare]
TraesCS5B01G202000	141	820	-2.47851	3.97663e-07	predicted protein [Hordeum vulgare subsp. vulgare]
TraesCS4D01G014700	76	372	-2.21293	1.5664e-05	predicted protein [Hordeum vulgare subsp. vulgare]
TraesCS1D01G432100	0	78	-4.88629	4.54263e-10	predicted protein [Hordeum vulgare subsp. vulgare]
TraesCS5B01G187200	15	266	-3.88861	1.31928e-12	Os09g0452700 [Oryza sativa Japonica Group]
TraesCS7B01G402400	4	43	-2.74104	0.000754853	Squamosa promoter-binding-like protein 10 [Triticum urartu]
Triticum_aestivum_newGene_22185	9	57	-2.31804	0.00146673	--
TraesCS3A01G381400	67	625	-3.13253	1.61675e-10	pectin methyl esterase inhibitor [Triticum turgidum subsp. durum]
TraesCS3B01G307100	60	373	-2.54488	4.65995e-07	unnamed protein product [Triticum aestivum]
TraesCS5A01G053000	17	88	-2.16729	0.00067204	hypothetical protein F775_01416 [Aegilops tauschii]
TraesCS2D01G012300	6	40	-2.26412	0.00844733	PREDICTED: uncharacterized protein LOC100838750 [Brachypodium distachyon]
TraesCS1A01G023600	16	87	-2.22663	0.000475054	Putative disease resistance protein [Aegilops tauschii]
TraesCS2A01G469400	20	98	-2.11321	0.000679079	hypothetical protein ZEAMMB73_313798 [Zea mays]
TraesCS1B01G472000	0	47	-4.1873	1.26706e-06	hypothetical protein TRIUR3_08128 [Triticum urartu]
TraesCS6A01G304300	30	192	-2.53675	2.7397e-06	E3 ubiquitin-protein ligase [Aegilops tauschii]
TraesCS6D01G107000	152	1050	-2.72771	1.51851e-08	Histone H2A [Aegilops tauschii]
TraesCS5B01G332200	14	105	-2.65398	1.1576e-05	predicted protein [Hordeum vulgare subsp. vulgare]
TraesCS7A01G498500	0	28	-3.49282	0.000730146	hypothetical protein F775_13409 [Aegilops tauschii]
TraesCS7B01G019700	1	57	-3.99068	4.42313e-07	hypothetical protein F775_13673 [Aegilops tauschii]
TraesCS4B01G304500	8	109	-3.35094	6.6133e-08	Os03g0188400 [Oryza sativa Japonica Group]
TraesCS4A01G271800	22	117	-2.24046	0.00015704	Serine/threonine-protein kinase mph1 [Triticum urartu]
TraesCS3D01G182400	54	429	-2.89053	7.1466e-09	unnamed protein product [Triticum aestivum]
TraesCS4A01G202100	448	2082	-2.17047	1.67566e-05	alcohol dehydrogenase ADH1A [Triticum aestivum]
TraesCS7A01G269700	189	1434	-2.86691	2.06351e-09	predicted protein [Hordeum vulgare subsp. vulgare]
TraesCS7A01G524900	8	88	-3.05057	2.03569e-06	hypothetical protein TRIUR3_13504 [Triticum urartu]
TraesCS1D01G264100	288	2054	-2.78368	6.08564e-09	minichromosomal maintenance factor [Triticum aestivum]
TraesCS6D01G246300	555	2914	-2.34762	2.17984e-06	hypothetical protein F775_52511 [Aegilops tauschii]
TraesCS5A01G166800	149	918	-2.56269	1.33079e-07	predicted protein [Hordeum vulgare subsp. vulgare]
TraesCS5A01G424900	25	138	-2.30796	5.52491e-05	predicted protein [Hordeum vulgare subsp. vulgare]
TraesCS2A01G235900	494	3008	-2.56051	1.37328e-07	DNA (cytosine-5)-methyltransferase 1B [Triticum urartu]
TraesCS6A01G253900	572	2395	-2.02161	0.00010245	High mobility group B protein 4 [Triticum urartu]
TraesCS5D01G493500	57	367	-2.59244	2.86988e-07	predicted protein [Hordeum vulgare subsp. vulgare]
TraesCS6B01G209100	238	1337	-2.43761	5.75418e-07	predicted protein [Hordeum vulgare subsp. vulgare]
TraesCS7B01G337500	328	1443	-2.08911	3.83831e-05	Histone H2A [Triticum urartu]
TraesCS2D01G395900	8	45	-2.12389	0.00980526	PREDICTED: growth-regulating factor isoform X1 [Zea mays]
TraesCS3A01G117500	40	176	-2.02766	0.000291334	DNA mismatch repair protein Msh6-2 [Triticum urartu]
TraesCSU01G121000	36	332	-3.07493	1.92059e-09	hypothetical protein ZEAMMB73_313798 [Zea mays]
TraesCS6B01G180300	1	72	-4.31391	1.15609e-08	squamosa promoter-binding-like protein 21 [Triticum aestivum]
TraesCS2A01G404800	92	403	-2.06046	6.79273e-05	predicted protein [Hordeum vulgare subsp. vulgare]
Triticum_aestivum_newGene_22862	3	31	-2.53679	0.00911242	PREDICTED: phospholipase D delta-like [Brachypodium distachyon]
TraesCS6A01G295300	130	782	-2.52522	2.32382e-07	predicted protein [Hordeum vulgare subsp. vulgare]
TraesCS4D01G274000	157	1016	-2.63444	5.12019e-08	hypothetical protein CARUB_v10021660mg, partial [Capsella rubella]
TraesCS4D01G347200	17	432	-4.42776	1.11022e-16	PREDICTED: protein HOTHEAD-like [Setaria italica]
TraesCS6D01G106800	222	1482	-2.68512	2.34694e-08	Histone H2A [Aegilops tauschii]
TraesCS6D01G283700	57	322	-2.40521	2.69185e-06	E3 ubiquitin-protein ligase [Aegilops tauschii]
TraesCS6B01G145200	274	1976	-2.79912	4.92e-09	Histone H2A [Aegilops tauschii]
TraesCS3D01G477100	0	204	-6.24286	0	Glucan endo-1,3-beta-glucosidase GII [Aegilops tauschii]
TraesCS4B01G226500	11	112	-3.03131	5.35127e-07	predicted protein [Hordeum vulgare subsp. vulgare]
TraesCS3B01G514300	81	690	-3.01046	6.27743e-10	Jasmonate O-methyltransferase [Aegilops tauschii]
TraesCS3A01G239000	11	65	-2.27093	0.00110258	unnamed protein product [Triticum aestivum]
TraesCS1B01G120300	0	26	-3.39573	0.00157005	Bifunctional protein FolD [Triticum urartu]
TraesCS3B01G586800	8	802	-6.19943	0	unnamed protein product [Triticum aestivum]
TraesCS7D01G246600	860	5010	-2.49945	4.00799e-07	PREDICTED: probable histone H2A variant 2 [Brachypodium distachyon]
TraesCS7B01G001000	13	75	-2.27243	0.000620377	hypothetical protein TRIUR3_04893 [Triticum urartu]
TraesCS3B01G280900	11	91	-2.73965	1.29391e-05	unnamed protein product [Triticum aestivum]
TraesCS1A01G234100	22	158	-2.66532	1.77825e-06	predicted protein [Hordeum vulgare subsp. vulgare]
Triticum_aestivum_newGene_3579	8	62	-2.56343	0.000265423	abnormal spindle-like protein [Oryza sativa Japonica Group]
TraesCS3D01G170100	4	82	-3.63078	1.02944e-07	unnamed protein product [Triticum aestivum]
Triticum_aestivum_newGene_2592	11	236	-4.08845	5.18252e-13	Bowman-Birk trypsin inhibitor-like protein [Triticum aestivum]
TraesCS6D01G131000	46	212	-2.10254	0.000107163	hypothetical protein F775_12167 [Aegilops tauschii]
TraesCS6B01G341400	70	547	-2.88028	4.78499e-09	unnamed protein product [Triticum aestivum]
Triticum_aestivum_newGene_3475	0	32	-3.66936	0.000168001	Cysteine-rich receptor-like protein kinase 25 [Triticum urartu]
Triticum_aestivum_newGene_16869	3	31	-2.53679	0.00911242	hypothetical protein TRIUR3_33570 [Triticum urartu]
TraesCS1B01G161100	68	349	-2.27629	8.8947e-06	predicted protein [Hordeum vulgare subsp. vulgare]
Triticum_aestivum_newGene_13793	13	72	-2.21565	0.00102053	--
TraesCS5A01G447700	6	66	-2.94981	2.21506e-05	hypothetical protein TRIUR3_27035 [Triticum urartu]
TraesCS7B01G157400	4	54	-3.05201	4.61964e-05	hypothetical protein F775_23827 [Aegilops tauschii]
TraesCS1B01G336200	24	128	-2.25475	0.00010605	--
TraesCS5B01G449700	27	231	-2.93914	3.11659e-08	PREDICTED: uncharacterized protein LOC100830251 [Brachypodium distachyon]
Triticum_aestivum_newGene_7801	0	168	-5.96683	1.11022e-16	Myb-related protein Pp2 [Aegilops tauschii]
TraesCS4B01G070400	41	302	-2.76398	7.35233e-08	predicted protein [Hordeum vulgare subsp. vulgare]
TraesCS7B01G351100	9	55	-2.26891	0.00219992	PREDICTED: putative disease resistance RPP13-like protein 3 [Brachypodium distachyon]
TraesCS7A01G470300	16	133	-2.82371	1.03235e-06	predicted protein [Hordeum vulgare subsp. vulgare]
TraesCS6B01G263500	16	131	-2.80229	1.31678e-06	hypothetical protein F775_16767 [Aegilops tauschii]
TraesCS1D01G061800	137	2061	-3.84601	1.11022e-15	hypothetical protein F775_31061 [Aegilops tauschii]
TraesCS1D01G042700	6	110	-3.66368	7.48853e-09	hypothetical protein F775_04678 [Aegilops tauschii]
TraesCS4A01G252600	16	169	-3.16311	1.76341e-08	hypothetical protein TRIUR3_17514 [Triticum urartu]
TraesCS4B01G196000	67	633	-3.1508	1.24875e-10	hypothetical protein F775_01524 [Aegilops tauschii]
TraesCS3D01G173400	0	114	-5.41829	4.20441e-13	unnamed protein product [Triticum aestivum]
Triticum_aestivum_newGene_23829	0	69	-4.71576	3.60726e-09	hypothetical protein F775_43132 [Aegilops tauschii]
TraesCS5B01G348900	306	1327	-2.06777	4.79299e-05	hypothetical protein ZEAMMB73_313798 [Zea mays]
TraesCS3D01G400600	7	53	-2.48961	0.000840075	predicted protein [Hordeum vulgare subsp. vulgare]
TraesCS5D01G526300	105	759	-2.78356	9.73559e-09	Phytosulfokine receptor 2 [Aegilops tauschii]
TraesCS1A01G363000	92	575	-2.57034	1.79955e-07	hypothetical protein ZEAMMB73_313798 [Zea mays]
TraesCS3B01G118400	35	368	-3.26012	1.6871e-10	unnamed protein product [Triticum aestivum]
TraesCS7A01G103800	83	409	-2.22578	1.22885e-05	unknown [Picea sitchensis]
TraesCS6A01G387800	65	318	-2.20577	2.07338e-05	GDSL esterase/lipase [Aegilops tauschii]
TraesCS1B01G124100	12	67	-2.21096	0.00137745	universal stress protein 3739 [Hordeum vulgare subsp. vulgare]
TraesCS2D01G519900	1	429	-6.84429	0	pectin methyl esterase inhibitor [Triticum turgidum subsp. durum]
TraesCS3D01G515100	2	37	-3.05366	0.000508625	hypothetical protein F775_14118 [Aegilops tauschii]
TraesCS2D01G314500	194	1061	-2.3961	9.85657e-07	PREDICTED: aspartic proteinase nepenthesin-2-like [Brachypodium distachyon]
TraesCS7B01G102800	153	1079	-2.75762	1.01318e-08	hypothetical protein F775_09067 [Aegilops tauschii]
TraesCS1B01G139100	0	29	-3.53902	0.000501876	hypothetical protein F775_19064 [Aegilops tauschii]
TraesCS4B01G001100	5	70	-3.20853	3.60575e-06	hypothetical protein TRIUR3_00437 [Triticum urartu]
TraesCS6B01G072300	2	34	-2.94039	0.00129219	predicted protein [Hordeum vulgare subsp. vulgare]
TraesCS2D01G333900	7	46	-2.29596	0.00407227	predicted protein [Hordeum vulgare subsp. vulgare]
TraesCS5A01G255700	6	41	-2.29749	0.00659907	hypothetical protein [Triticum aestivum]
TraesCS4A01G402000	173	1563	-3.11672	6.20567e-11	hypothetical protein CARUB_v10021660mg, partial [Capsella rubella]
TraesCS2A01G066300	52	464	-3.05484	8.56311e-10	predicted protein [Hordeum vulgare subsp. vulgare]
TraesCS5A01G051900	182	1233	-2.70316	1.94045e-08	predicted protein [Hordeum vulgare subsp. vulgare]
TraesCS5B01G232500	7	50	-2.40978	0.00163957	hypothetical protein TRIUR3_27094 [Triticum urartu]
Triticum_aestivum_newGene_16808	0	48	-4.21602	9.42271e-07	--
TraesCS2A01G280600	34	169	-2.18872	8.31223e-05	hypothetical protein TRIUR3_23347 [Triticum urartu]
TraesCS7D01G215900	16	168	-3.15469	1.96002e-08	fasciclin-like protein FLA31 [Triticum aestivum]
TraesCS6D01G006900	3	50	-3.18138	4.20121e-05	hypothetical protein F775_06098 [Aegilops tauschii]
TraesCS1A01G249100	108	559	-2.3045	3.90494e-06	Kinesin-4 [Triticum urartu]
TraesCS6D01G091600	59	337	-2.42278	2.0637e-06	predicted protein [Hordeum vulgare subsp. vulgare]
TraesCS3A01G102500	374	3320	-3.10176	6.84196e-11	Histone H2B.2 [Aegilops tauschii]
Triticum_aestivum_newGene_6705	3	38	-2.80885	0.00112972	Os07g0686100 [Oryza sativa Japonica Group]
Triticum_aestivum_newGene_18955	4	35	-2.46361	0.00675826	hypothetical protein TRIUR3_24149 [Triticum urartu]
TraesCS7D01G208900	57	279	-2.20028	2.67703e-05	3-ketoacyl-CoA synthase 6 [Aegilops tauschii]
TraesCSU01G025400	14	178	-3.4004	1.66492e-09	hypothetical protein TRIUR3_16646 [Triticum urartu]
TraesCS4B01G330800	85	988	-3.45927	8.62199e-13	predicted protein [Hordeum vulgare subsp. vulgare]
TraesCS3D01G296200	220	1041	-2.18957	1.15128e-05	unnamed protein product [Triticum aestivum]
TraesCS1B01G048800	3	45	-3.03765	0.000158571	hypothetical protein F775_27537 [Aegilops tauschii]
TraesCS7B01G251800	1	139	-5.2373	6.4948e-14	PREDICTED: uncharacterized protein LOC104584760 [Brachypodium distachyon]
TraesCS4D01G288700	70	348	-2.23191	1.40547e-05	hypothetical protein F775_15844 [Aegilops tauschii]
TraesCS6B01G275500	1	73	-4.33309	9.21822e-09	hypothetical protein F775_08390 [Aegilops tauschii]
TraesCS2D01G359200	11	64	-2.24947	0.00132347	predicted protein [Hordeum vulgare subsp. vulgare]
TraesCS5A01G088400	213	1553	-2.8115	4.27481e-09	Protein PROLIFERA [Triticum urartu]
TraesCS6B01G132300	56	327	-2.45164	1.61567e-06	predicted protein [Hordeum vulgare subsp. vulgare]
TraesCS2B01G415800	577	3516	-2.5625	1.42815e-07	Histone H1 [Triticum urartu]
TraesCS3D01G357000	13	92	-2.55778	4.17597e-05	unnamed protein product [Triticum aestivum]
Triticum_aestivum_newGene_8282	4	93	-3.80687	1.28604e-08	predicted protein [Hordeum vulgare subsp. vulgare]
TraesCS1A01G352100	48	208	-2.01729	0.000233754	unknown protein [Oryza sativa Japonica Group]
TraesCS4B01G103200	1	118	-5.00594	1.66378e-12	Aspartic proteinase Asp1 [Aegilops tauschii]
Triticum_aestivum_newGene_23004	5	42	-2.50722	0.00237261	predicted protein [Hordeum vulgare subsp. vulgare]
TraesCS3A01G305700	166	851	-2.30041	3.26561e-06	unnamed protein product [Triticum aestivum]
TraesCS7A01G565200	1	41	-3.54085	4.02345e-05	unnamed protein product [Triticum aestivum]
TraesCS1A01G132400	670	5126	-2.89137	1.71646e-09	PREDICTED: probable histone H2A variant 2 [Brachypodium distachyon]
TraesCS7B01G111000	121	673	-2.41082	1.00814e-06	PREDICTED: condensin complex subunit 3 isoform X1 [Brachypodium distachyon]
TraesCS4B01G305200	166	1011	-2.54823	1.52403e-07	--
TraesCS5B01G088200	47	2520	-5.62758	0	predicted protein [Hordeum vulgare subsp. vulgare]
TraesCS7B01G244400	3	130	-4.51319	7.37721e-12	predicted protein [Hordeum vulgare subsp. vulgare]
TraesCS7D01G297700	120	581	-2.21139	1.06597e-05	Monocopper oxidase-like protein SKU5 [Aegilops tauschii]
TraesCS2B01G382000	256	1215	-2.1958	1.07741e-05	predicted protein [Hordeum vulgare subsp. vulgare]
TraesCS4A01G014100	68	345	-2.25979	1.07067e-05	hypothetical protein TRIUR3_15333 [Triticum urartu]
TraesCS6B01G101800	21	101	-2.09324	0.000709937	predicted protein [Hordeum vulgare subsp. vulgare]
TraesCS3B01G266800	7	61	-2.68313	0.000149967	unnamed protein product [Triticum aestivum]
TraesCS7A01G336000	16	132	-2.81304	1.16564e-06	hypothetical protein F775_19905 [Aegilops tauschii]
TraesCS6D01G371600	5	40	-2.44122	0.00397604	predicted protein [Hordeum vulgare subsp. vulgare]
TraesCS6B01G426600	22	112	-2.17892	0.000283012	predicted protein [Hordeum vulgare subsp. vulgare]
TraesCS2B01G291100	989	6195	-2.60454	1.09535e-07	4-coumarate--CoA ligase-like protein 9 [Aegilops tauschii]
TraesCS3B01G324100	3	31	-2.53679	0.00911242	conserved hypothetical protein [Triticum aestivum]
TraesCS4A01G067800	564	4534	-2.96182	5.84001e-10	hypothetical protein ZEAMMB73_313798 [Zea mays]
TraesCS5A01G158800	16	110	-2.55584	1.91743e-05	hypothetical protein TRIUR3_18208 [Triticum urartu]
TraesCS7D01G043600	33	500	-3.77827	1.13354e-13	predicted protein [Hordeum vulgare subsp. vulgare]
TraesCS7A01G196500	215	1269	-2.50738	2.40065e-07	Os08g0200100 [Oryza sativa Japonica Group]
TraesCS1B01G242000	62	532	-3.00866	1.06756e-09	PREDICTED: DNA primase small subunit-like [Brachypodium distachyon]
TraesCSU01G077200	366	3108	-3.03762	1.73399e-10	Histone H2B.4 [Triticum urartu]
TraesCS5B01G557000	11	63	-2.22769	0.00158992	hypothetical protein TRIUR3_02732 [Triticum urartu]
TraesCS5D01G404900	154	756	-2.2367	7.08337e-06	Lamin-like protein [Aegilops tauschii]
TraesCS2A01G080500	0	93	-5.13216	1.97882e-11	uncharacterized protein LOC100275110 [Zea mays]
TraesCS5A01G233600	17	401	-4.32104	8.88178e-16	predicted protein [Hordeum vulgare subsp. vulgare]
Triticum_aestivum_newGene_1739	0	27	-3.44509	0.00106783	hypothetical protein F775_30458 [Aegilops tauschii]
TraesCS1D01G270300	11	61	-2.18311	0.00230003	hypothetical protein TRIUR3_24623 [Triticum urartu]
TraesCS1D01G373800	1050	6417	-2.56919	1.81713e-07	predicted protein [Hordeum vulgare subsp. vulgare]
TraesCS4A01G138100	6	91	-3.39739	1.80538e-07	hypothetical protein TRIUR3_32773 [Triticum urartu]
TraesCS2D01G061700	0	34	-3.75014	8.2965e-05	predicted protein [Hordeum vulgare subsp. vulgare]
TraesCS1A01G198900	64	469	-2.78386	2.02584e-08	predicted protein [Hordeum vulgare subsp. vulgare]
TraesCS3D01G033300	33	1558	-5.41263	0	Dihydroflavonol-4-reductase [Aegilops tauschii]
TraesCS3D01G405500	31	360	-3.39066	4.28585e-11	predicted protein [Hordeum vulgare subsp. vulgare]
TraesCS4B01G024400	13	85	-2.44703	0.00012368	hypothetical protein OsJ_12113 [Oryza sativa Japonica Group]
TraesCS5A01G258000	0	33	-3.71031	0.000117786	polyubiquitin-like protein [Triticum aestivum]
TraesCS2D01G483100	76	709	-3.13841	1.16181e-10	Leucoanthocyanidin reductase [Aegilops tauschii]
TraesCS3D01G541900	0	54	-4.37729	1.70197e-07	PREDICTED: uncharacterized protein LOC100845687 [Brachypodium distachyon]
TraesCS2D01G561600	28	16220	-9.00833	0	predicted protein [Hordeum vulgare subsp. vulgare]
TraesCS2D01G193800	0	44	-4.09753	3.14353e-06	hypothetical protein F775_07555 [Aegilops tauschii]
TraesCS4A01G055800	13	135	-3.09773	1.08553e-07	hypothetical protein F775_27154 [Aegilops tauschii]
TraesCS6A01G061700	57	597	-3.29028	2.47181e-11	predicted protein [Hordeum vulgare subsp. vulgare]
TraesCS1A01G136600	33	224	-2.62946	7.04483e-07	PREDICTED: uncharacterized protein LOC100836040 [Brachypodium distachyon]
TraesCS5D01G194700	6	314	-5.15406	0	Os09g0452700 [Oryza sativa Japonica Group]
TraesCS2D01G322800	102	663	-2.62999	7.51947e-08	predicted protein [Hordeum vulgare subsp. vulgare]
TraesCS5D01G518500	4	48	-2.89074	0.000205484	predicted protein [Hordeum vulgare subsp. vulgare]
TraesCS1D01G438400	0	147	-5.77748	2.44249e-15	hypothetical protein F775_08964 [Aegilops tauschii]
TraesCS2B01G591200	15	11975	-9.36666	0	predicted protein [Hordeum vulgare subsp. vulgare]
TraesCS1D01G364400	492	3503	-2.78593	6.58873e-09	hypothetical protein ZEAMMB73_313798 [Zea mays]
TraesCS6B01G195800	32	277	-2.97356	1.0902e-08	hypothetical protein TRIUR3_06420 [Triticum urartu]
TraesCS4D01G246300	509	2856	-2.44284	6.35081e-07	Replication protein A 70 kDa DNA-binding subunit [Aegilops tauschii]
Triticum_aestivum_newGene_4376	37	514	-3.6645	3.95683e-13	--
TraesCS7D01G319800	38	176	-2.09694	0.000163591	hypothetical protein F775_12003 [Aegilops tauschii]
TraesCS1D01G132800	128	772	-2.52863	2.2493e-07	predicted protein [Hordeum vulgare subsp. vulgare]
TraesCS3D01G384700	152	882	-2.47688	3.90707e-07	unnamed protein product [Triticum aestivum]
TraesCS4A01G297400	11	109	-2.99308	8.26667e-07	predicted protein [Hordeum vulgare subsp. vulgare]
TraesCS2B01G212300	0	48	-4.21602	9.42271e-07	predicted protein [Hordeum vulgare subsp. vulgare]
TraesCS2D01G272200	1035	5466	-2.35859	2.69832e-06	4-coumarate--CoA ligase-like protein 9 [Aegilops tauschii]
TraesCS7A01G069100	0	86	-5.02261	8.16233e-11	60 kDa jasmonate-induced protein [Aegilops tauschii]
TraesCS7D01G500000	11	114	-3.05624	4.01856e-07	hypothetical protein F775_21299 [Aegilops tauschii]
TraesCS5A01G299500	232	1804	-2.90547	1.14059e-09	hypothetical protein ZEAMMB73_313798 [Zea mays]
TraesCS2D01G040000	203	1105	-2.39001	1.05435e-06	predicted protein [Hordeum vulgare subsp. vulgare]
TraesCS3D01G119400	46	247	-2.32038	1.06125e-05	unnamed protein product [Triticum aestivum]
TraesCS7D01G485700	26	204	-2.81153	1.73842e-07	Histone H2B.2 [Aegilops tauschii]
TraesCS4A01G229300	12	69	-2.25176	0.000971452	hypothetical protein F775_22692 [Aegilops tauschii]
Triticum_aestivum_newGene_1250	1	46	-3.69703	9.063e-06	25.3 kDa vesicle transport protein [Triticum urartu]
TraesCS3A01G123900	14	99	-2.57131	2.72874e-05	predicted protein [Hordeum vulgare subsp. vulgare]
TraesCS3D01G533000	49	290	-2.46326	1.83498e-06	predicted protein [Hordeum vulgare subsp. vulgare]
TraesCS3A01G149000	16	75	-2.01951	0.00284711	unnamed protein product [Triticum aestivum]
TraesCS1D01G262000	193	1633	-3.02425	2.23404e-10	hypothetical protein ZEAMMB73_313798 [Zea mays]
Triticum_aestivum_newGene_16898	0	468	-7.43002	0	--
TraesCS3D01G033900	2	76	-4.04035	2.37938e-08	Bowman-Birk type trypsin inhibitor [Aegilops tauschii]
TraesCS5D01G359700	24	146	-2.44085	1.5663e-05	PREDICTED: Fanconi anemia group J protein homolog [Brachypodium distachyon]
TraesCS7A01G103900	123	806	-2.64689	5.08873e-08	hypothetical protein CARUB_v10021660mg, partial [Capsella rubella]
Triticum_aestivum_newGene_269	0	39	-3.93426	1.53615e-05	hypothetical protein F775_00494 [Aegilops tauschii]
TraesCS5D01G380600	6	47	-2.48299	0.00154126	hypothetical protein F775_01555 [Aegilops tauschii]
TraesCS4B01G353200	12	316	-4.40345	2.66454e-15	PREDICTED: protein HOTHEAD-like [Setaria italica]
Triticum_aestivum_newGene_8086	7	94	-3.28512	2.90785e-07	hypothetical protein F775_26415 [Aegilops tauschii]
Triticum_aestivum_newGene_26043	9	70	-2.60214	0.000116587	--
TraesCS1A01G190400	152	953	-2.58825	9.48171e-08	PREDICTED: histone H2B.1-like [Brachypodium distachyon]
TraesCS4B01G123100	51	342	-2.64436	1.90673e-07	Cyclin-dependent kinase B1-1 [Triticum urartu]
TraesCS2D01G001000	10	89	-2.81824	8.63942e-06	hypothetical protein F775_13218 [Aegilops tauschii]
TraesCS3D01G266000	118	755	-2.61149	8.3204e-08	uncharacterized protein LOC100306416 [Glycine max]
TraesCS4A01G388900	64	292	-2.10529	6.22618e-05	predicted protein [Hordeum vulgare subsp. vulgare]
Triticum_aestivum_newGene_18430	0	45	-4.12808	2.31411e-06	--
TraesCS1D01G107600	6	114	-3.71398	4.00242e-09	predicted protein [Hordeum vulgare subsp. vulgare]
TraesCS5A01G475200	158	808	-2.29596	3.49833e-06	predicted protein [Hordeum vulgare subsp. vulgare]
TraesCS5B01G144100	28	228	-2.87266	6.28219e-08	PREDICTED: cyclin-dependent kinase B1-1-like [Oryza brachyantha]
TraesCS1A01G092800	7	1261	-6.99271	0	predicted protein [Hordeum vulgare subsp. vulgare]
Triticum_aestivum_newGene_9793	1	64	-4.15056	7.59816e-08	unnamed protein product [Triticum aestivum]
TraesCS2A01G114800	0	35	-3.78889	5.87032e-05	predicted protein [Hordeum vulgare subsp. vulgare]
TraesCS1B01G324300	29	223	-2.79474	1.45445e-07	predicted protein [Hordeum vulgare subsp. vulgare]
TraesCS2D01G023000	25	162	-2.53513	4.93356e-06	hypothetical protein TRIUR3_08404 [Triticum urartu]
TraesCS4A01G283400	3	41	-2.91138	0.00047958	calcium-dependent protein kinase [Triticum aestivum]
TraesCS7D01G352800	15	92	-2.38434	0.000134928	Putative S-acyltransferase [Aegilops tauschii]
TraesCS7B01G083400	150	1106	-2.82126	4.32857e-09	hypothetical protein F775_19336 [Aegilops tauschii]
TraesCS7A01G492000	19	167	-2.93109	1.40616e-07	Mitochondrial chaperone BCS1 [Triticum urartu]
TraesCS7B01G082900	11	69	-2.35371	0.000535619	hypothetical protein F775_19336 [Aegilops tauschii]
TraesCS7B01G365900	22	133	-2.42142	2.53999e-05	predicted protein [Hordeum vulgare subsp. vulgare]
Triticum_aestivum_newGene_13965	7	49	-2.38215	0.0020544	--
TraesCS5D01G165900	167	780	-2.16661	1.55044e-05	predicted protein [Hordeum vulgare subsp. vulgare]
TraesCS2A01G001500	12	70	-2.27173	0.000816744	hypothetical protein TRIUR3_06472 [Triticum urartu]
TraesCS2B01G474000	11	72	-2.41282	0.000314502	predicted protein [Hordeum vulgare subsp. vulgare]
Triticum_aestivum_newGene_18453	0	52	-4.32551	2.97481e-07	predicted protein [Hordeum vulgare subsp. vulgare]
TraesCS3D01G082700	118	679	-2.45901	5.68748e-07	hypothetical protein F775_12074 [Aegilops tauschii]
TraesCS1A01G395400	6	40	-2.26412	0.00844733	PREDICTED: pentatricopeptide repeat-containing protein At5g56310-like [Brachypodium distachyon]
TraesCS7D01G536000	118	845	-2.77341	9.92334e-09	Cyclin-B2-2 [Aegilops tauschii]
TraesCS7A01G121200	4	41	-2.67652	0.00128949	hypothetical protein F775_13673 [Aegilops tauschii]
TraesCS7D01G373600	7	81	-3.0769	2.92109e-06	hypothetical protein F775_20294 [Aegilops tauschii]
TraesCS7A01G178200	1	52	-3.86456	1.67512e-06	hypothetical protein OsI_22187 [Oryza sativa Indica Group]
TraesCS3D01G019900	6	44	-2.39322	0.00316914	zinc finger, C3HC4 type (RING finger) domain containing protein [Triticum aestivum]
Triticum_aestivum_newGene_14688	67	297	-2.06605	8.85051e-05	hypothetical protein TRIUR3_03071 [Triticum urartu]
TraesCS4D01G267200	12	86	-2.5586	5.66458e-05	hypothetical protein F775_05449 [Aegilops tauschii]
TraesCS2B01G420900	2	96	-4.36692	4.39312e-10	Putative Myb family transcription factor [Aegilops tauschii]
TraesCS3B01G545700	7	59	-2.63713	0.000228824	Anthranilate N-benzoyltransferase protein 1 [Aegilops tauschii]
TraesCS2D01G232300	137	756	-2.40242	1.03406e-06	hypothetical protein F775_32886 [Aegilops tauschii]
TraesCS6A01G268600	594	2591	-2.08077	5.37406e-05	hypothetical protein F775_52511 [Aegilops tauschii]
TraesCS6D01G348000	13	117	-2.89567	1.13939e-06	hypothetical protein F775_04066 [Aegilops tauschii]
TraesCS5A01G531600	8	46	-2.1538	0.00786543	hypothetical protein TRIUR3_27529 [Triticum urartu]
TraesCS7A01G131200	522	3330	-2.62797	5.75209e-08	Ribonucleoside-diphosphate reductase large subunit [Triticum urartu]
TraesCS4A01G206100	103	477	-2.14356	2.52861e-05	hypothetical protein TRIUR3_08781 [Triticum urartu]
TraesCS5A01G313600	4	63	-3.26445	5.61608e-06	PREDICTED: protein HAPLESS 2-B [Brachypodium distachyon]
TraesCS6B01G082100	13	94	-2.58792	3.08198e-05	predicted protein [Hordeum vulgare subsp. vulgare]
TraesCS4B01G350600	15	93	-2.39949	0.000116599	PREDICTED: uncharacterized protein LOC100843938 [Brachypodium distachyon]
TraesCS7B01G358500	6	42	-2.33011	0.00516112	hypothetical protein SORBIDRAFT_10g027300 [Sorghum bicolor]
TraesCS1D01G202700	89	653	-2.79951	9.62695e-09	predicted protein [Hordeum vulgare subsp. vulgare]
TraesCS2D01G241800	351	2382	-2.71412	1.60484e-08	DNA (cytosine-5)-methyltransferase 1B [Aegilops tauschii]
TraesCS5D01G341200	142	922	-2.63712	5.22547e-08	hypothetical protein F775_15963 [Aegilops tauschii]
TraesCS3B01G363200	309	2115	-2.7252	1.3568e-08	unnamed protein product [Triticum aestivum]
TraesCS6A01G062600	655	4406	-2.70567	2.2344e-08	predicted protein [Hordeum vulgare subsp. vulgare]
TraesCS3B01G127600	20	127	-2.47823	1.92679e-05	predicted protein [Hordeum vulgare subsp. vulgare]
TraesCS1A01G287700	45	316	-2.70231	1.24634e-07	hypothetical protein ZEAMMB73_313798 [Zea mays]
TraesCS7D01G009400	4636	47937	-3.33016	9.90186e-12	sucrose:fructan 6-fructosyltransferase [Triticum aestivum]
TraesCS6B01G166500	1	32	-3.2084	0.000732613	PREDICTED: uncharacterized protein LOC104583436 [Brachypodium distachyon]
TraesCS3D01G118600	133	633	-2.18917	1.29949e-05	Protein argonaute 18 [Aegilops tauschii]
TraesCS2D01G329700	83	569	-2.69941	3.94909e-08	Kinesin-4 [Aegilops tauschii]
Triticum_aestivum_newGene_1679	9	55	-2.26891	0.00219992	UDP-galactose:fucoside alpha-3-galactosyltransferase [Triticum urartu]
Triticum_aestivum_newGene_14845	15	91	-2.36903	0.000156235	--
TraesCS7D01G127100	60	343	-2.42483	1.95699e-06	PREDICTED: histone-lysine N-methyltransferase EZ1 [Brachypodium distachyon]
TraesCSU01G060500	12	62	-2.10361	0.00333938	Wall-associated receptor kinase 5 [Triticum urartu]
TraesCS7A01G147800	9	342	-4.84699	0	hypothetical protein F775_09945 [Aegilops tauschii]
TraesCS6D01G182400	16	95	-2.34984	0.000150368	predicted protein [Hordeum vulgare subsp. vulgare]
TraesCS2A01G452400	1	194	-5.71038	0	predicted protein [Hordeum vulgare subsp. vulgare]
TraesCS2B01G152100	119	917	-2.87911	2.34985e-09	Condensin complex subunit 1 [Aegilops tauschii]
TraesCS5B01G130800	139	859	-2.56555	1.33396e-07	predicted protein [Hordeum vulgare subsp. vulgare]
TraesCS2B01G126400	62	345	-2.38782	2.85355e-06	hypothetical protein F775_12056 [Aegilops tauschii]
TraesCS4B01G067200	30	216	-2.70443	3.87756e-07	predicted protein [Hordeum vulgare subsp. vulgare]
Triticum_aestivum_newGene_918	30	146	-2.14797	0.000168078	Cyclin-B1-5 [Aegilops tauschii]
TraesCS7A01G326200	80	349	-2.04998	8.60329e-05	PI-PLC X domain-containing protein [Aegilops tauschii]
TraesCS5B01G064900	754	4273	-2.45917	6.24863e-07	predicted protein [Hordeum vulgare subsp. vulgare]
TraesCS3B01G198900	0	141	-5.71848	5.9952e-15	unnamed protein product [Triticum aestivum]
TraesCSU01G077400	190	1871	-3.24252	9.33642e-12	unnamed protein product [Triticum aestivum]
TraesCS3B01G408200	2	43	-3.25657	8.56547e-05	unnamed protein product [Triticum aestivum]
TraesCS5D01G316200	22	154	-2.62896	2.68138e-06	predicted protein [Hordeum vulgare subsp. vulgare]
TraesCS7D01G482300	6	59	-2.79485	9.91224e-05	Squamosa promoter-binding-like protein 10 [Aegilops tauschii]
TraesCS3B01G003800	35	227	-2.56969	1.20092e-06	unnamed protein product [Triticum aestivum]
TraesCS5A01G413500	1	52	-3.86456	1.67512e-06	Disease resistance protein RPM1 [Aegilops tauschii]
TraesCS4B01G267600	6	44	-2.39322	0.00316914	hypothetical protein F775_05449 [Aegilops tauschii]
TraesCS6B01G325400	60	561	-3.13018	2.12888e-10	predicted protein [Hordeum vulgare subsp. vulgare]
TraesCS2A01G194000	0	68	-4.69551	4.58762e-09	hypothetical protein F775_07555 [Aegilops tauschii]
TraesCS5B01G075000	104	652	-2.57864	1.42028e-07	Cyclin-D5-2 [Triticum urartu]
TraesCS6D01G023000	44	209	-2.14279	7.70823e-05	hypothetical protein F775_21193 [Aegilops tauschii]
TraesCS3A01G214700	84	427	-2.27077	7.28914e-06	unnamed protein product [Triticum aestivum]
TraesCS5B01G391600	14	179	-3.40836	1.50016e-09	PREDICTED: short-chain type dehydrogenase/reductase-like [Brachypodium distachyon]
TraesCSU01G058800	0	1440	-9.04585	0	hypothetical protein F775_28767 [Aegilops tauschii]
TraesCS4A01G100100	63	674	-3.32629	1.14929e-11	predicted protein [Hordeum vulgare subsp. vulgare]
TraesCS3B01G414200	5	38	-2.37206	0.00670589	unnamed protein product [Triticum aestivum]
Triticum_aestivum_newGene_28302	104	506	-2.21464	1.13286e-05	predicted protein [Hordeum vulgare subsp. vulgare]
TraesCS5D01G065300	202	1266	-2.59282	8.0689e-08	predicted protein [Hordeum vulgare subsp. vulgare]
TraesCS6B01G266200	24	232	-3.09916	6.38877e-09	hypothetical protein F775_27799 [Aegilops tauschii]
TraesCSU01G125400	1	63	-4.12878	9.7055e-08	predicted protein [Hordeum vulgare subsp. vulgare]
TraesCS1B01G283700	259	1507	-2.48926	2.994e-07	histone H3, expressed [Triticum aestivum]
TraesCS4A01G342600	18	83	-2.01392	0.00215527	hypothetical protein TRIUR3_00922 [Triticum urartu]
TraesCS2A01G593100	6	7922	-9.7991	0	predicted protein [Hordeum vulgare subsp. vulgare]
TraesCS5A01G068600	64	361	-2.40877	2.12256e-06	Cyclin-D5-2 [Triticum urartu]
TraesCS7A01G490900	474	3715	-2.92411	9.39136e-10	RecName: Full=Histone H2B.10 [Oryza sativa Indica Group]
TraesCS6D01G062100	86	616	-2.76373	1.62133e-08	hypothetical protein ZEAMMB73_313798 [Zea mays]
TraesCS4D01G108400	19	180	-3.03756	3.81531e-08	PREDICTED: galactose oxidase-like [Setaria italica]
TraesCS5B01G519200	2	57	-3.64189	1.97338e-06	hypothetical protein TRIUR3_14191 [Triticum urartu]
TraesCS5D01G310000	36	171	-2.12878	0.000133602	Sister chromatid cohesion 1 protein 3 [Aegilops tauschii]
TraesCS5A01G188200	78	525	-2.67065	6.25883e-08	Strictosidine synthase 3 [Aegilops tauschii]
TraesCS2B01G307200	1	146	-5.30685	2.39808e-14	PREDICTED: desiccation-related protein PCC13-62-like [Brachypodium distachyon]
TraesCS2B01G346900	79	491	-2.5568	2.58787e-07	hypothetical protein TRIUR3_31020 [Triticum urartu]
TraesCS7B01G141100	145	2050	-3.75794	4.10783e-15	predicted protein [Hordeum vulgare subsp. vulgare]
TraesCS3A01G108600	11	152	-3.46282	2.80779e-09	predicted protein [Hordeum vulgare subsp. vulgare]
TraesCS6B01G169900	44	288	-2.60025	4.60096e-07	hypothetical protein F775_12167 [Aegilops tauschii]
TraesCS2B01G371300	81	571	-2.73854	2.45851e-08	PREDICTED: uncharacterized protein LOC100844835 [Brachypodium distachyon]
TraesCS5D01G405400	39	210	-2.31313	1.64198e-05	Kinesin-related protein 4 [Triticum urartu]
TraesCS4A01G174300	36	3681	-6.53503	0	predicted protein [Hordeum vulgare subsp. vulgare]
TraesCS4A01G017000	8	46	-2.1538	0.00786543	predicted protein [Hordeum vulgare subsp. vulgare]
Triticum_aestivum_newGene_25383	2	33	-2.90056	0.00177447	Ubiquitin carboxyl-terminal hydrolase 2 [Aegilops tauschii]
TraesCS7B01G094800	4	97	-3.86593	6.26314e-09	PREDICTED: 3-oxo-Delta(4,5)-steroid 5-beta-reductase [Brachypodium distachyon]
TraesCS4B01G331000	6	86	-3.3183	4.44221e-07	hypothetical protein F775_32322 [Aegilops tauschii]
TraesCS6A01G155800	334	2440	-2.81986	3.7411e-09	hypothetical protein CARUB_v10021660mg, partial [Capsella rubella]
TraesCS2D01G277300	0	93	-5.13216	1.97882e-11	U-box domain-containing protein 9 [Aegilops tauschii]
TraesCS7D01G118700	3	76	-3.75967	9.77477e-08	predicted protein [Hordeum vulgare subsp. vulgare]
TraesCS4B01G266600	0	31	-3.62721	0.000240769	PREDICTED: uncharacterized protein LOC102712899 [Oryza brachyantha]
TraesCS2B01G345200	0	28	-3.49282	0.000730146	hypothetical protein TRIUR3_16364 [Triticum urartu]
Triticum_aestivum_newGene_17620	19	129	-2.56543	9.15212e-06	--
TraesCSU01G022600	52	342	-2.61772	2.53896e-07	Cytochrome P450 71D7 [Aegilops tauschii]
TraesCS4D01G059800	5	81	-3.41172	3.96106e-07	hypothetical protein TRIUR3_30965 [Triticum urartu]
TraesCS5A01G015400	3	66	-3.5637	8.65664e-07	hypothetical protein TRIUR3_25679 [Triticum urartu]
TraesCS4D01G365900	20	165	-2.84886	3.04049e-07	U-box domain-containing protein 35 [Aegilops tauschii]
TraesCS2B01G287100	11	117	-3.09285	2.62866e-07	hypothetical protein F775_08062 [Aegilops tauschii]
TraesCSU01G115700	218	922	-2.02794	7.10167e-05	Kinesin-4 [Triticum urartu]
TraesCS5A01G200500	56	318	-2.41171	2.5768e-06	PREDICTED: cyclin-D2-1-like isoform X1 [Brachypodium distachyon]
TraesCS2D01G370500	57	1056	-4.11023	1.11022e-16	hypothetical protein F775_43082 [Aegilops tauschii]
TraesCS1B01G304700	136	934	-2.71683	1.88281e-08	hypothetical protein ZEAMMB73_313798 [Zea mays]
TraesCS6D01G332100	28	133	-2.10719	0.000295004	hypothetical protein F775_07915 [Aegilops tauschii]
TraesCS5B01G094600	314	2128	-2.71107	1.64546e-08	Protein PROLIFERA [Triticum urartu]
TraesCS6D01G276000	9	49	-2.11059	0.00758816	hypothetical protein F775_00748 [Aegilops tauschii]
TraesCS1D01G237900	35	175	-2.19943	6.96987e-05	predicted protein [Hordeum vulgare subsp. vulgare]
TraesCS1A01G312700	60	475	-2.89138	5.59076e-09	predicted protein [Hordeum vulgare subsp. vulgare]
TraesCS2B01G295900	1	61	-4.0842	1.59421e-07	U-box domain-containing protein 9 [Aegilops tauschii]
TraesCS2D01G409900	346	1552	-2.1175	2.82259e-05	Putative pectinesterase 68 [Aegilops tauschii]
TraesCS1D01G336200	39	176	-2.06188	0.000219281	putative ROP6 protein [Hordeum vulgare subsp. vulgare]
TraesCS3A01G386100	14	109	-2.70658	6.61873e-06	unnamed protein product [Triticum aestivum]
TraesCS5B01G198700	8	54	-2.3731	0.00139335	hypothetical protein OsI_31198 [Oryza sativa Indica Group]
TraesCS4A01G339400	3	44	-3.00711	0.000208329	hypothetical protein F775_15145 [Aegilops tauschii]
Triticum_aestivum_newGene_11157	4	121	-4.17703	1.19029e-10	unnamed protein product [Triticum aestivum]
TraesCS2D01G261700	1	27	-2.98414	0.0042082	PREDICTED: uncharacterized protein LOC104582346 [Brachypodium distachyon]
TraesCS3B01G423800	192	1140	-2.5142	2.24776e-07	unnamed protein product [Triticum aestivum]
TraesCS3A01G156000	7	138	-3.82602	3.72709e-10	PREDICTED: F-box/WD repeat-containing protein pof1-like [Setaria italica]
TraesCS7A01G361600	234	1489	-2.61683	5.76118e-08	predicted protein [Hordeum vulgare subsp. vulgare]
TraesCS5D01G206500	64	366	-2.42846	1.68351e-06	PREDICTED: mitogen-activated protein kinase kinase kinase NPK1-like isoform X1 [Brachypodium distachyon]
TraesCS5B01G222600	50	237	-2.14744	5.82772e-05	predicted protein [Hordeum vulgare subsp. vulgare]
TraesCS2D01G002600	29	162	-2.34025	2.59664e-05	unnamed protein product [Triticum aestivum]
TraesCS7A01G003700	18	213	-3.34528	9.35571e-10	predicted protein [Hordeum vulgare subsp. vulgare]
TraesCS2D01G395200	639	3206	-2.28284	5.17541e-06	Histone H1 [Aegilops tauschii]
TraesCS5B01G567500	5	38	-2.37206	0.00670589	Aquaporin PIP2-3 [Aegilops tauschii]
TraesCS4B01G236700	41	245	-2.46522	2.67508e-06	predicted protein [Hordeum vulgare subsp. vulgare]
TraesCS6B01G443800	323	2112	-2.65976	3.28989e-08	predicted protein [Hordeum vulgare subsp. vulgare]
TraesCS1D01G240500	11	54	-2.01524	0.00856221	hypothetical protein TRIUR3_13994 [Triticum urartu]
TraesCS2B01G284600	8	72	-2.77068	3.72274e-05	hypothetical protein F775_05712 [Aegilops tauschii]
TraesCS4D01G039400	28	172	-2.47158	6.9802e-06	Serine/threonine-protein kinase mph1 [Triticum urartu]
TraesCS5B01G045600	17	380	-4.24397	2.9976e-15	predicted protein [Hordeum vulgare subsp. vulgare]
TraesCS5B01G158000	27	139	-2.21744	0.00011081	Os09g0110100 [Oryza sativa Japonica Group]
TraesCS5D01G279000	530	2529	-2.20956	1.13807e-05	predicted protein [Hordeum vulgare subsp. vulgare]
Triticum_aestivum_newGene_26021	1	205	-5.78887	0	--
TraesCS7A01G239600	7	54	-2.51527	0.000674048	hypothetical protein [Oryza sativa Japonica Group]
TraesCS5B01G099000	36	165	-2.07807	0.000220278	PREDICTED: kinesin-4-like [Brachypodium distachyon]
TraesCS4D01G173400	90	386	-2.02952	9.5856e-05	Putative inactive receptor kinase [Aegilops tauschii]
Triticum_aestivum_newGene_21373	7	55	-2.54048	0.000541574	hypothetical protein TRIUR3_26950 [Triticum urartu]
TraesCS7D01G480800	4	215	-4.99237	9.99201e-16	hypothetical protein F775_18554 [Aegilops tauschii]
TraesCS6A01G061500	543	3426	-2.61232	7.20048e-08	hypothetical protein CARUB_v10021660mg, partial [Capsella rubella]
TraesCS3A01G107900	81	498	-2.5422	2.99849e-07	Serine/threonine-protein kinase Aurora-1 [Triticum urartu]
TraesCS5D01G396500	13	83	-2.41376	0.000169767	PREDICTED: short-chain type dehydrogenase/reductase-like [Brachypodium distachyon]
Triticum_aestivum_newGene_26929	0	68	-4.69551	4.58762e-09	hypothetical protein F775_52049 [Aegilops tauschii]
TraesCS3B01G118500	0	44	-4.09753	3.14353e-06	unnamed protein product [Triticum aestivum]
TraesCS5A01G161000	165	736	-2.10025	3.28102e-05	predicted protein [Hordeum vulgare subsp. vulgare]
TraesCS2D01G552400	15	130	-2.87094	7.95746e-07	PREDICTED: uracil-DNA glycosylase [Brachypodium distachyon]
TraesCS6D01G008900	375	1554	-2.00409	0.000103142	GDSL esterase/lipase [Aegilops tauschii]
TraesCS6B01G084300	118	627	-2.34454	2.2797e-06	hypothetical protein ZEAMMB73_313798 [Zea mays]
TraesCS4B01G182500	9	62	-2.43402	0.000542088	PREDICTED: GDSL esterase/lipase At4g16230-like [Oryza brachyantha]
TraesCS6D01G188600	80	359	-2.09043	5.61303e-05	predicted protein [Hordeum vulgare subsp. vulgare]
TraesCS7D01G359600	17	89	-2.18311	0.000583086	hypothetical protein F775_32677 [Aegilops tauschii]
Triticum_aestivum_newGene_26974	21	127	-2.41592	3.12939e-05	--
TraesCS7B01G372300	37	200	-2.31465	1.82578e-05	hypothetical protein F775_15618 [Aegilops tauschii]
TraesCS1A01G423600	0	36	-3.82663	4.17202e-05	hypothetical protein F775_21342 [Aegilops tauschii]
TraesCS4A01G293900	103	665	-2.6206	8.39773e-08	Deoxyuridine 5&apos;-triphosphate nucleotidohydrolase [Aegilops tauschii]
TraesCS7A01G059000	31	204	-2.57951	1.52184e-06	hypothetical protein SORBIDRAFT_10g001690 [Sorghum bicolor]
TraesCS6A01G055400	152	853	-2.4288	7.10462e-07	hypothetical protein ZEAMMB73_313798 [Zea mays]
TraesCS7B01G204500	20	108	-2.24977	0.000190965	Monodehydroascorbate reductase, chloroplastic [Triticum urartu]
TraesCS3B01G204500	12	112	-2.92935	1.12578e-06	unnamed protein product [Triticum aestivum]
TraesCS4A01G398600	12	138	-3.22404	3.51753e-08	hypothetical protein SORBIDRAFT_10g003340 [Sorghum bicolor]
TraesCS2D01G491200	39	208	-2.2995	1.90245e-05	Auxin response factor 11 [Aegilops tauschii]
TraesCS5D01G032200	15	102	-2.52912	3.22071e-05	PREDICTED: uncharacterized protein LOC100824369 [Brachypodium distachyon]
Triticum_aestivum_newGene_26659	4	68	-3.37022	1.85459e-06	hypothetical protein F775_08963 [Aegilops tauschii]
TraesCS6A01G360200	22	133	-2.42142	2.53999e-05	predicted protein [Hordeum vulgare subsp. vulgare]
TraesCS7D01G167600	11	73	-2.432	0.000263818	PREDICTED: zinc finger protein GIS-like [Brachypodium distachyon]
TraesCS1B01G380200	128	759	-2.50422	3.05812e-07	hypothetical protein ZEAMMB73_313798 [Zea mays]
TraesCS3D01G146900	76	326	-2.02398	0.000118706	unnamed protein product [Triticum aestivum]
TraesCS2D01G133800	81	459	-2.42522	1.24834e-06	predicted protein [Hordeum vulgare subsp. vulgare]
TraesCS3B01G587000	47	1779	-5.12587	0	unnamed protein product [Triticum aestivum]
Triticum_aestivum_newGene_22595	0	28	-3.49282	0.000730146	hypothetical protein F775_22959 [Aegilops tauschii]
TraesCS5A01G376600	0	262	-6.59964	0	hypothetical protein TRIUR3_20389 [Triticum urartu]
TraesCS1D01G011300	9	103	-3.1419	4.09273e-07	hypothetical protein F775_05527 [Aegilops tauschii]
TraesCS1B01G000100	0	50	-4.2718	5.26168e-07	Putative disease resistance protein RGA1 [Aegilops tauschii]
TraesCS5A01G418100	4	1454	-7.7345	0	hypothetical protein SORBIDRAFT_01g006230 [Sorghum bicolor]
TraesCS6B01G295700	601	2777	-2.16386	2.07397e-05	hypothetical protein F775_52511 [Aegilops tauschii]
Triticum_aestivum_newGene_2723	8	57	-2.44745	0.000741474	PREDICTED: zinc finger MYM-type protein 1-like [Brachypodium distachyon]
TraesCS2B01G066000	4	112	-4.06807	4.9255e-10	2,4-dihydroxy-1,4-benzoxazin-3-one-glucoside dioxygenase [Secale cereale]
TraesCS1B01G048900	0	255	-6.56098	0	RecName: Full=Histone H2A.2.2 [Triticum aestivum]
Triticum_aestivum_newGene_2336	0	36	-3.82663	4.17202e-05	hypothetical protein F775_00494 [Aegilops tauschii]
TraesCS5D01G209700	379	2068	-2.40051	9.76345e-07	predicted protein [Hordeum vulgare subsp. vulgare]
TraesCS3B01G351200	12	73	-2.33005	0.000487632	unnamed protein product [Triticum aestivum]
TraesCS1A01G279200	110	496	-2.10704	3.61028e-05	PREDICTED: UPF0503 protein At3g09070, chloroplastic [Brachypodium distachyon]
TraesCS7D01G342500	0	69	-4.71576	3.60726e-09	hypothetical protein TRIUR3_12837 [Triticum urartu]
TraesCS3B01G096400	64	308	-2.18156	2.75813e-05	predicted protein [Hordeum vulgare subsp. vulgare]
TraesCS1A01G061100	0	516	-7.5701	0	hypothetical protein TRIUR3_07255 [Triticum urartu]
TraesCS5B01G199400	70	385	-2.3766	2.69959e-06	PREDICTED: mitogen-activated protein kinase kinase kinase NPK1-like isoform X1 [Brachypodium distachyon]
TraesCS6A01G099900	22	101	-2.03351	0.00106787	predicted protein [Hordeum vulgare subsp. vulgare]
TraesCS5D01G141800	0	26	-3.39573	0.00157005	PREDICTED: uncharacterized protein LOC104584036 [Brachypodium distachyon]
TraesCS7B01G150100	6	67	-2.97065	1.79872e-05	PREDICTED: thaumatin-like protein 1 isoform X2 [Brachypodium distachyon]
TraesCS6A01G139700	7	74	-2.95095	1.09505e-05	predicted protein [Hordeum vulgare subsp. vulgare]
TraesCS7B01G322000	8	63	-2.58554	0.000216915	26S proteasome non-ATPase regulatory subunit 2 [Aegilops tauschii]
TraesCS7A01G438000	33	155	-2.10594	0.000202801	Histone H2A [Triticum urartu]
TraesCS5A01G098300	62	475	-2.84604	9.53302e-09	Putative histone H2AXb [Aegilops tauschii]
TraesCS6A01G311700	14	93	-2.48361	6.58393e-05	Transcription factor E2F7 [Aegilops tauschii]
TraesCS1D01G314600	256	1108	-2.06311	4.88418e-05	Structural maintenance of chromosomes protein 4 [Triticum urartu]
TraesCS4A01G133400	261	1257	-2.2171	8.4131e-06	Putative inactive receptor kinase [Aegilops tauschii]
TraesCS3B01G112900	276	1368	-2.2591	5.15014e-06	unnamed protein product [Triticum aestivum]
TraesCS7D01G140800	0	38	-3.89927	2.13441e-05	predicted protein [Hordeum vulgare subsp. vulgare]
TraesCS4A01G139500	12	92	-2.653	2.19353e-05	PREDICTED: cell cycle checkpoint control protein RAD9A [Brachypodium distachyon]
TraesCS3A01G298200	9	56	-2.29369	0.0017954	Strictosidine synthase 1 [Aegilops tauschii]
TraesCS6D01G172400	62	382	-2.53369	5.03376e-07	PREDICTED: beta-galactosidase 4 [Brachypodium distachyon]
TraesCS1B01G154500	465	3078	-2.68047	2.72512e-08	PREDICTED: probable histone H2A variant 2 [Brachypodium distachyon]
TraesCS1D01G416900	58	391	-2.65919	1.21033e-07	hypothetical protein TRIUR3_18342 [Triticum urartu]
TraesCS7D01G117900	12	73	-2.33005	0.000487632	hypothetical protein TRIUR3_07810 [Triticum urartu]
TraesCS6A01G260700	240	1761	-2.82236	3.60441e-09	hypothetical protein ZEAMMB73_313798 [Zea mays]
TraesCS3D01G212500	0	84	-4.98972	1.241e-10	hypothetical protein F775_11299 [Aegilops tauschii]
TraesCS7B01G336700	175	1309	-2.84502	2.8804e-09	Histone H2A [Triticum urartu]
TraesCS5D01G213100	21	124	-2.38217	4.42517e-05	hypothetical protein F775_32190 [Aegilops tauschii]
TraesCS2D01G264800	16	183	-3.27618	4.17651e-09	hypothetical protein F775_05712 [Aegilops tauschii]
TraesCS2B01G547200	67	290	-2.03196	0.000125821	PREDICTED: uncharacterized protein LOC102706558 [Oryza brachyantha]
TraesCS7D01G427800	104	695	-2.67041	4.37033e-08	Histone H2A [Triticum urartu]
TraesCS1D01G054000	12	115	-2.96659	7.38649e-07	Putative WUSCHEL-related homeobox 2 [Aegilops tauschii]
TraesCS3B01G559100	0	36	-3.82663	4.17202e-05	unnamed protein product [Triticum aestivum]
TraesCS5B01G204400	19	171	-2.9647	9.35456e-08	U-box domain-containing protein 33 [Triticum urartu]
Triticum_aestivum_newGene_28047	13	64	-2.05229	0.003962	--
Triticum_aestivum_newGene_6939	6	48	-2.51171	0.0012157	Disease resistance RPP13-like protein 4 [Triticum urartu]
TraesCS4B01G129200	24	115	-2.10364	0.000451324	Cell division control protein 45-like protein [Triticum urartu]
TraesCS2B01G315500	20	146	-2.67542	2.25796e-06	hypothetical protein CARUB_v10021660mg, partial [Capsella rubella]
TraesCS3A01G516900	49	578	-3.45156	3.5818e-12	Beta-fructofuranosidase, insoluble isoenzyme 4 [Triticum urartu]
TraesCS2B01G375900	0	38	-3.89927	2.13441e-05	hypothetical protein F775_06384 [Aegilops tauschii]
TraesCS1B01G245200	207	1404	-2.70696	1.77639e-08	hypothetical protein CARUB_v10021660mg, partial [Capsella rubella]
TraesCS1B01G386200	311	1422	-2.14415	2.02265e-05	predicted protein [Hordeum vulgare subsp. vulgare]
Triticum_aestivum_newGene_23844	1	244	-6.03709	0	hypothetical protein TRIUR3_11308 [Triticum urartu]
TraesCS2B01G360100	51	286	-2.38861	4.01056e-06	DNA polymerase III subunit gamma/tau [Triticum urartu]
TraesCS2B01G530200	96	475	-2.23642	9.45178e-06	predicted protein [Hordeum vulgare subsp. vulgare]
TraesCS7A01G329300	500	2996	-2.53742	1.86578e-07	High mobility group B protein 7 [Triticum urartu]
TraesCS4A01G312400	0	70	-4.73573	2.84246e-09	hypothetical protein TRIUR3_00437 [Triticum urartu]
TraesCS6A01G071300	359	2210	-2.57385	1.04499e-07	predicted protein [Hordeum vulgare subsp. vulgare]
TraesCS7A01G457600	6	52	-2.6212	0.000477986	PREDICTED: uncharacterized protein LOC104582110 [Brachypodium distachyon]
Triticum_aestivum_newGene_25370	9	54	-2.2437	0.00269821	hypothetical protein TRIUR3_20144 [Triticum urartu]
TraesCS7D01G242200	13	67	-2.11574	0.00237127	fasciclin-like protein FLA10 [Triticum aestivum]
TraesCS7D01G312100	24	119	-2.15184	0.000287332	predicted protein [Hordeum vulgare subsp. vulgare]
TraesCS1A01G229000	139	912	-2.65166	4.37953e-08	hypothetical protein CARUB_v10021660mg, partial [Capsella rubella]
TraesCS2D01G211000	9	58	-2.342	0.00119945	F-box protein SKIP27 [Triticum urartu]
TraesCS6B01G049000	546	4069	-2.85238	2.71819e-09	Protein H2A.6 [Aegilops tauschii]
Triticum_aestivum_newGene_2030	23	109	-2.08334	0.000608245	hypothetical protein F775_42783 [Aegilops tauschii]
TraesCS4B01G184100	8	190	-4.13751	2.1968e-12	Putative protein phosphatase 2C 21 [Aegilops tauschii]
TraesCS5D01G353300	89	421	-2.16955	2.14367e-05	predicted protein [Hordeum vulgare subsp. vulgare]
TraesCS4B01G008300	33	151	-2.06888	0.000290248	predicted protein [Hordeum vulgare subsp. vulgare]
TraesCS1D01G012600	113	546	-2.20696	1.16451e-05	Defensin SD2 [Aegilops tauschii]
TraesCS3A01G157000	94	648	-2.71184	2.85426e-08	Ttam-3A [Triticum turgidum]
TraesCS6A01G360600	268	1767	-2.66971	2.84226e-08	PREDICTED: DNA replication licensing factor MCM5 [Brachypodium distachyon]
TraesCS5A01G257900	16	78	-2.07415	0.00180727	putative ATPase [Triticum aestivum]
TraesCS5A01G148400	188	2504	-3.67747	1.18794e-14	predicted protein [Hordeum vulgare subsp. vulgare]
TraesCS5D01G426100	22	1819	-6.16792	0	Os03g0781600 [Oryza sativa Japonica Group]
TraesCS4A01G021100	4	94	-3.82187	1.07245e-08	hypothetical protein F775_22005 [Aegilops tauschii]
TraesCSU01G081100	209	1680	-2.95172	6.09532e-10	Histone H2B.2 [Aegilops tauschii]
TraesCS7D01G515400	3	32	-2.57894	0.00671513	hypothetical protein TRIUR3_17561 [Triticum urartu]
TraesCS6B01G198500	94	643	-2.70071	3.30056e-08	predicted protein [Hordeum vulgare subsp. vulgare]
TraesCS1B01G232600	1	64	-4.15056	7.59816e-08	hypothetical protein F775_04826 [Aegilops tauschii]
TraesCS1B01G177600	22	215	-3.10322	8.76032e-09	Endoribonuclease Dicer-3b-like protein [Aegilops tauschii]
TraesCS5A01G317400	14	246	-3.86115	2.97662e-12	predicted protein [Hordeum vulgare subsp. vulgare]
TraesCS2D01G452500	1	62	-4.10666	1.24248e-07	Putative invertase inhibitor [Triticum urartu]
TraesCS2B01G103900	4	48	-2.89074	0.000205484	predicted protein [Hordeum vulgare subsp. vulgare]
TraesCS2D01G154700	45	261	-2.42903	3.27238e-06	Serine/threonine-protein kinase haspin [Aegilops tauschii]
TraesCS5A01G289500	4	76	-3.52482	3.42864e-07	hypothetical protein F775_21051 [Aegilops tauschii]
TraesCS1B01G293500	59	522	-3.04997	6.75252e-10	Kinesin-like protein KIF22-B [Aegilops tauschii]
TraesCS2D01G519700	55	347	-2.5614	4.50054e-07	14 kDa proline-rich protein DC2.15 [Triticum urartu]
TraesCS3B01G174600	0	37	-3.86341	2.97783e-05	unnamed protein product [Triticum aestivum]
TraesCS2A01G194600	0	35	-3.78889	5.87032e-05	predicted protein [Hordeum vulgare subsp. vulgare]
TraesCS4D01G318000	11	87	-2.67673	2.46904e-05	PREDICTED: uncharacterized protein LOC100833354 [Brachypodium distachyon]
TraesCS6D01G062900	47	230	-2.18932	4.19422e-05	hypothetical protein ZEAMMB73_313798 [Zea mays]
TraesCS6A01G034300	239	1953	-2.97739	4.10945e-10	Protein H2A.6 [Aegilops tauschii]
TraesCS2A01G329400	36	200	-2.35149	1.30891e-05	predicted protein [Hordeum vulgare subsp. vulgare]
TraesCS4D01G172000	338	1440	-2.04313	6.47917e-05	Putative LRR receptor-like serine/threonine-protein kinase [Aegilops tauschii]
TraesCS1B01G079300	1	144	-5.28732	3.17524e-14	hypothetical protein TRIUR3_26553 [Triticum urartu]
Triticum_aestivum_newGene_26018	4	64	-3.28624	4.48442e-06	--
TraesCS5A01G092900	30	157	-2.25091	5.99686e-05	PREDICTED: kinesin-4-like [Brachypodium distachyon]
TraesCS2A01G072700	51	290	-2.40846	3.1938e-06	Putative SWI/SNF-related matrix-associated actin-dependent regulator of chromatin subfamily A member 3-like protein 3 [Aegilops tauschii]
TraesCS2D01G226000	131	630	-2.20377	1.10829e-05	Glucose-6-phosphate/phosphate translocator 2, chloroplastic [Aegilops tauschii]
TraesCS6B01G225500	7	44	-2.2355	0.00646321	predicted protein [Hordeum vulgare subsp. vulgare]
Triticum_aestivum_newGene_24553	0	80	-4.92159	2.927e-10	predicted protein [Hordeum vulgare subsp. vulgare]
TraesCS6B01G116000	377	3830	-3.29632	3.7953e-12	Histone H2B.4 [Triticum urartu]
TraesCS4D01G023200	0	66	-4.65412	7.46885e-09	hypothetical protein F775_31466 [Aegilops tauschii]
TraesCS3A01G118400	33	226	-2.64213	6.06301e-07	unnamed protein product [Triticum aestivum]
TraesCS5B01G473100	137	1102	-2.94445	8.42025e-10	Protein H2A.6 [Aegilops tauschii]
TraesCS2B01G333500	12	121	-3.03831	3.23616e-07	hypothetical protein F775_23838 [Aegilops tauschii]
TraesCS6D01G048200	43	322	-2.79107	4.59183e-08	--
TraesCS2B01G397600	6	43	-2.36201	0.00404158	PREDICTED: cytokinin riboside 5&apos;-monophosphate phosphoribohydrolase LOG1-like [Brachypodium distachyon]
TraesCS1B01G462600	4	77	-3.54302	2.79559e-07	hypothetical protein F775_24992 [Aegilops tauschii]
TraesCS1A01G077800	17	339	-4.0805	3.60822e-14	hypothetical protein F775_12101 [Aegilops tauschii]
TraesCS3D01G171100	48	428	-3.04868	1.14913e-09	Monocopper oxidase-like protein SKS1 [Aegilops tauschii]
TraesCS4B01G204100	320	2107	-2.6697	2.87692e-08	predicted protein [Hordeum vulgare subsp. vulgare]
TraesCS1D01G400200	6	67	-2.97065	1.79872e-05	predicted protein [Hordeum vulgare subsp. vulgare]
TraesCS1A01G264000	570	3899	-2.72909	1.524e-08	minichromosomal maintenance factor [Triticum aestivum]
TraesCS2D01G416500	11	77	-2.50626	0.000131775	Protein argonaute 2 [Triticum urartu]
TraesCS3A01G167900	1	64	-4.15056	7.59816e-08	unnamed protein product [Triticum aestivum]
TraesCS2D01G373700	16	143	-2.92627	3.14687e-07	hypothetical protein F775_16360 [Aegilops tauschii]
TraesCS3A01G097200	312	1949	-2.59362	7.86623e-08	hypothetical protein TRIUR3_14930 [Triticum urartu]
TraesCS1A01G361900	216	1886	-3.07139	1.09208e-10	hypothetical protein CARUB_v10021660mg, partial [Capsella rubella]
Triticum_aestivum_newGene_1727	1	28	-3.03187	0.00294261	--
TraesCS4A01G067900	65	358	-2.37533	3.05998e-06	Glucan endo-1,3-beta-glucosidase 10 [Aegilops tauschii]
TraesCS3B01G137500	23	208	-2.99872	2.74973e-08	unnamed protein product [Triticum aestivum]
TraesCS7B01G072500	4	50	-2.94652	0.000123928	PREDICTED: probable cyclic nucleotide-gated ion channel 20, chloroplastic isoform X2 [Brachypodium distachyon]
TraesCS6B01G399000	22	178	-2.83452	2.46879e-07	hypothetical protein F775_04066 [Aegilops tauschii]
TraesCS3B01G578000	20	265	-3.5235	4.84608e-11	unnamed protein product [Triticum aestivum]
TraesCS5A01G077400	592	5125	-3.06891	1.26542e-10	predicted protein [Hordeum vulgare subsp. vulgare]
TraesCS4D01G318200	43	288	-2.6315	3.33492e-07	DNA polymerase delta small subunit [Aegilops tauschii]
TraesCS7B01G442800	8	54	-2.3731	0.00139335	hypothetical protein TRIUR3_13504 [Triticum urartu]
TraesCSU01G095700	68	941	-3.7002	3.4639e-14	hypothetical protein CARUB_v10021660mg, partial [Capsella rubella]
Triticum_aestivum_newGene_1697	0	32	-3.66936	0.000168001	hypothetical protein TRIUR3_24623 [Triticum urartu]
Triticum_aestivum_newGene_16964	2	51	-3.48916	9.34209e-06	hypothetical protein F775_24786 [Aegilops tauschii]
TraesCS6A01G413400	59	553	-3.13278	2.13471e-10	predicted protein [Hordeum vulgare subsp. vulgare]
TraesCS6D01G161900	9	50	-2.13821	0.00616085	PREDICTED: GDSL esterase/lipase At4g26790-like [Brachypodium distachyon]
TraesCS2D01G400100	12	107	-2.86507	2.30313e-06	Putative Myb family transcription factor [Aegilops tauschii]
TraesCS6B01G332400	48	324	-2.65	2.04001e-07	E3 ubiquitin-protein ligase [Aegilops tauschii]
TraesCS7D01G179500	4	78	-3.56101	2.28276e-07	hypothetical protein F775_19336 [Aegilops tauschii]
TraesCS2B01G492400	12	69	-2.25176	0.000971452	hypothetical protein ZEAMMB73_313798 [Zea mays]
TraesCS5A01G165900	163	705	-2.05572	5.37427e-05	PREDICTED: protein argonaute 16 [Brachypodium distachyon]
TraesCS3D01G370500	415	2312	-2.43117	6.82486e-07	hypothetical protein CARUB_v10021660mg, partial [Capsella rubella]
TraesCS6B01G082600	618	5417	-3.08707	9.87727e-11	Histone H2B.2 [Aegilops tauschii]
TraesCS6B01G355400	16	96	-2.36453	0.00013056	Putative transcription elongation factor SPT5-1-like protein [Aegilops tauschii]
TraesCS7D01G112700	0	30	-3.58379	0.000346745	hypothetical protein F775_19259 [Aegilops tauschii]
TraesCS4A01G237600	16	150	-2.99395	1.40802e-07	hypothetical protein TRIUR3_34953 [Triticum urartu]
TraesCS4D01G107100	84	408	-2.20553	1.52217e-05	hypothetical protein F775_02277 [Aegilops tauschii]
TraesCS2B01G003400	96	490	-2.28103	5.66891e-06	Cytochrome P450 71C4 [Aegilops tauschii]
TraesCS6B01G078900	471	3439	-2.82193	3.94066e-09	hypothetical protein ZEAMMB73_313798 [Zea mays]
TraesCS4A01G242600	3	33	-2.61989	0.00495911	Putative Myb family transcription factor [Aegilops tauschii]
TraesCS5D01G137100	188	946	-2.27574	4.25232e-06	predicted protein [Hordeum vulgare subsp. vulgare]
TraesCS7A01G119700	107	725	-2.69113	3.2401e-08	hypothetical protein CARUB_v10021660mg, partial [Capsella rubella]
TraesCS4D01G169300	22	120	-2.27617	0.000110787	hypothetical protein F775_04929 [Aegilops tauschii]
TraesCS1D01G075400	0	285	-6.71983	0	Speckle-type POZ protein-like protein [Aegilops tauschii]
Triticum_aestivum_newGene_28119	1	26	-2.93477	0.00604187	--
TraesCS7A01G139400	0	41	-4.0018	8.05204e-06	predicted protein [Hordeum vulgare subsp. vulgare]
TraesCS3B01G434600	22	109	-2.14069	0.000404775	unnamed protein product [Triticum aestivum]
TraesCS6B01G172500	46	296	-2.57885	5.35764e-07	hypothetical protein F775_18252 [Aegilops tauschii]
TraesCS7A01G048800	83	642	-2.87278	3.98317e-09	hypothetical protein F775_19683 [Aegilops tauschii]
TraesCS1B01G137700	6	54	-2.67298	0.000302558	Os05g0178000 [Oryza sativa Japonica Group]
TraesCS3B01G195700	0	459	-7.40217	0	unnamed protein product [Triticum aestivum]
TraesCS5D01G075100	41	260	-2.55003	9.96481e-07	Reticulon-like protein B17 [Aegilops tauschii]
TraesCS5A01G015300	13	71	-2.19621	0.00120637	Mitochondrial GTPase 1 [Aegilops tauschii]
TraesCS1A01G227700	59	376	-2.57956	3.14608e-07	PREDICTED: DNA primase small subunit-like [Brachypodium distachyon]
Triticum_aestivum_newGene_16978	0	35	-3.78889	5.87032e-05	--
TraesCS3D01G413500	35	155	-2.0272	0.000381118	acyl-desaturase, chloroplast precursor,putative,expressed [Triticum aestivum]
Triticum_aestivum_newGene_17573	19	955	-5.42747	0	--
TraesCS1B01G024500	37	516	-3.67007	3.63931e-13	PREDICTED: actin-97 [Brachypodium distachyon]
TraesCS4A01G207200	0	142	-5.72848	5.10703e-15	PREDICTED: galactose oxidase-like [Setaria italica]
TraesCS2A01G417700	6	48	-2.51171	0.0012157	hypothetical protein ZEAMMB73_313798 [Zea mays]
TraesCS3D01G319500	12	72	-2.31087	0.000578653	hypothetical protein F775_12220 [Aegilops tauschii]
Triticum_aestivum_newGene_17305	14	84	-2.34117	0.000258026	Fructose-bisphosphate aldolase cytoplasmic isozyme [Aegilops tauschii]
TraesCS1A01G214100	1	33	-3.24936	0.000522737	predicted protein [Hordeum vulgare subsp. vulgare]
TraesCS4A01G317200	3	59	-3.40873	4.43596e-06	hypothetical protein TRIUR3_08932 [Triticum urartu]
TraesCS2A01G203900	49	259	-2.30177	1.15044e-05	predicted protein [Hordeum vulgare subsp. vulgare]
TraesCS5B01G104800	91	398	-2.05789	7.04342e-05	hypothetical protein TRIUR3_25804 [Triticum urartu]
TraesCS1A01G262000	219	1683	-2.88769	1.47972e-09	hypothetical protein ZEAMMB73_313798 [Zea mays]
TraesCS1A01G103100	11	72	-2.41282	0.000314502	PREDICTED: uncharacterized protein At5g39865-like [Zea mays]
TraesCS1D01G059700	38	341	-3.04044	2.55516e-09	hypothetical protein F775_05726 [Aegilops tauschii]
TraesCS7D01G179300	7	91	-3.23967	4.87353e-07	hypothetical protein F775_19336 [Aegilops tauschii]
TraesCS1B01G211300	8	101	-3.24376	2.32725e-07	predicted protein [Hordeum vulgare subsp. vulgare]
TraesCS5A01G042200	9	91	-2.9681	2.83538e-06	hypothetical protein F775_18198 [Aegilops tauschii]
TraesCS2B01G210100	10	54	-2.12495	0.00493219	predicted protein [Hordeum vulgare subsp. vulgare]
TraesCS3D01G281300	16	85	-2.19411	0.000636895	hypothetical protein SORBIDRAFT_02g023750 [Sorghum bicolor]
TraesCS1B01G264700	2	41	-3.19205	0.000153259	hypothetical protein F775_06140 [Aegilops tauschii]
TraesCS4B01G275400	127	631	-2.24989	6.62575e-06	PREDICTED: histone H2B.1-like [Brachypodium distachyon]
TraesCS3A01G075800	52	391	-2.80946	2.25553e-08	Histone H2B.3 [Aegilops tauschii]
TraesCS4A01G462800	2	30	-2.77404	0.00468285	Disease resistance protein RPS2 [Aegilops tauschii]
TraesCS3D01G117200	32	143	-2.03282	0.000437284	predicted protein [Hordeum vulgare subsp. vulgare]
Triticum_aestivum_newGene_6769	120	557	-2.15082	2.11201e-05	TPA: membrane protein, partial [Zea mays]
TraesCS7D01G312200	17	126	-2.67199	4.39022e-06	Os08g0118100 [Oryza sativa Japonica Group]
TraesCS1A01G061300	1	407	-6.76883	0	hypothetical protein TRIUR3_07253 [Triticum urartu]
TraesCS3A01G344700	6352	26546	-2.02347	0.000579345	type 1 non specific lipid transfer protein precursor [Triticum aestivum]
TraesCS2B01G095400	1	83	-4.51203	1.05641e-09	hypothetical protein F775_19474 [Aegilops tauschii]
TraesCS7A01G559400	716	3165	-2.10079	4.73883e-05	Cell elongation protein DIMINUTO [Aegilops tauschii]
TraesCS6D01G140500	129	616	-2.19325	1.25937e-05	hypothetical protein F775_09182 [Aegilops tauschii]
TraesCS4A01G292600	100	768	-2.86912	3.24869e-09	hypothetical protein TRIUR3_05980 [Triticum urartu]
TraesCS2D01G520300	54	245	-2.08917	9.40048e-05	PREDICTED: uncharacterized protein LOC102706558 [Oryza brachyantha]
TraesCS4D01G132100	78	372	-2.1767	2.26837e-05	predicted protein [Hordeum vulgare subsp. vulgare]
TraesCS2B01G363700	24	160	-2.57064	3.80652e-06	PREDICTED: ATP-dependent DNA helicase Q-like 5 [Brachypodium distachyon]
TraesCS6A01G071200	197	1966	-3.26239	6.83609e-12	predicted protein [Hordeum vulgare subsp. vulgare]
TraesCS6B01G000900	30	561	-4.07028	1.88738e-15	predicted protein [Hordeum vulgare subsp. vulgare]
TraesCS3B01G196100	2	138	-4.87829	4.61742e-13	unnamed protein product [Triticum aestivum]
TraesCS7D01G117100	49	338	-2.68232	1.3026e-07	hypothetical protein CARUB_v10021660mg, partial [Capsella rubella]
TraesCS6B01G080300	13	94	-2.58792	3.08198e-05	hypothetical protein TRIUR3_00191 [Triticum urartu]
TraesCS2D01G077400	2	37	-3.05366	0.000508625	uncharacterized protein LOC100275110 [Zea mays]
TraesCS6A01G234800	112	663	-2.49833	3.64196e-07	predicted protein [Hordeum vulgare subsp. vulgare]
TraesCS7B01G083900	3	51	-3.20849	3.24388e-05	PREDICTED: uncharacterized protein LOC101769198 [Setaria italica]
TraesCS5B01G501900	8	46	-2.1538	0.00786543	Trafficking protein particle complex subunit 4 [Aegilops tauschii]
TraesCS3D01G273500	2	36	-3.01688	0.000691829	hypothetical protein F775_02561 [Aegilops tauschii]
TraesCS3A01G174900	56	271	-2.18311	3.31187e-05	hypothetical protein F775_05288 [Aegilops tauschii]
TraesCS2A01G393600	0	48	-4.21602	9.42271e-07	hypothetical protein ZEAMMB73_313798 [Zea mays]
TraesCS7A01G246500	24	130	-2.27665	8.52921e-05	Squamosa promoter-binding-like protein 17 [Aegilops tauschii]
TraesCS5B01G062400	363	1670	-2.15436	1.87434e-05	predicted protein [Hordeum vulgare subsp. vulgare]
TraesCS5D01G095000	15	90	-2.35356	0.000181017	hypothetical protein F775_27719 [Aegilops tauschii]
TraesCS7D01G299200	1	399	-6.74039	0	predicted protein [Hordeum vulgare subsp. vulgare]
TraesCS7D01G344500	9	54	-2.2437	0.00269821	hypothetical protein F775_12196 [Aegilops tauschii]
TraesCS3B01G535000	65	295	-2.09842	6.55755e-05	unnamed protein product [Triticum aestivum]
TraesCS4A01G038100	13	75	-2.27243	0.000620377	hypothetical protein F775_05449 [Aegilops tauschii]
TraesCS3D01G506800	0	359	-7.05003	0	hypothetical protein F775_09316 [Aegilops tauschii]
TraesCS7A01G128300	68	353	-2.2926	7.39705e-06	PREDICTED: histone-lysine N-methyltransferase EZ1 [Brachypodium distachyon]
TraesCS1B01G146200	61	440	-2.75876	3.08134e-08	PREDICTED: DNA replication licensing factor MCM6 isoform X1 [Brachypodium distachyon]
TraesCS1D01G134100	11	74	-2.45093	0.000221496	PREDICTED: cyclin-A1-4-like [Brachypodium distachyon]
TraesCS2A01G502100	157	724	-2.14716	1.96455e-05	predicted protein [Hordeum vulgare subsp. vulgare]
TraesCS5D01G298200	110	486	-2.07782	4.96071e-05	Lupus brain antigen 1-like protein [Aegilops tauschii]
TraesCS3A01G388400	21	114	-2.26359	0.00014413	unnamed protein product [Triticum aestivum]
TraesCS2A01G565000	1	27	-2.98414	0.0042082	hypothetical protein F775_33128 [Aegilops tauschii]
TraesCS3D01G529100	62	371	-2.49184	8.34724e-07	Cyclin-A2-1 [Aegilops tauschii]
TraesCS7B01G016900	357	2489	-2.75317	9.46361e-09	hypothetical protein CARUB_v10021660mg, partial [Capsella rubella]
TraesCS2A01G157700	32	149	-2.09103	0.000251233	predicted protein [Hordeum vulgare subsp. vulgare]
TraesCS6A01G004000	49	896	-4.08158	2.22045e-16	predicted protein [Hordeum vulgare subsp. vulgare]
TraesCS4B01G109300	6	42	-2.33011	0.00516112	hypothetical protein OsI_24246 [Oryza sativa Indica Group]
TraesCS5B01G532100	11	97	-2.82916	5.03026e-06	predicted protein [Hordeum vulgare subsp. vulgare]
TraesCS7B01G016000	364	2905	-2.94811	6.25805e-10	hypothetical protein CARUB_v10021660mg, partial [Capsella rubella]
TraesCS6A01G161200	67	394	-2.47054	9.48181e-07	hypothetical protein F775_02596 [Aegilops tauschii]
TraesCS6B01G253500	22	149	-2.58219	4.51517e-06	PREDICTED: uncharacterized protein LOC100280267 isoform X1 [Zea mays]
Triticum_aestivum_newGene_2738	0	27	-3.44509	0.00106783	--
TraesCS2A01G304900	54	231	-2.00524	0.000219442	PREDICTED: ATP-dependent DNA helicase Q-like 4A [Brachypodium distachyon]
TraesCS1B01G393700	13	67	-2.11574	0.00237127	Reticulon-like protein B9 [Triticum urartu]
TraesCS7A01G495100	86	973	-3.4209	1.50269e-12	squamosa promoter-binding-like protein 22 [Triticum aestivum]
TraesCS7D01G307600	31	218	-2.67404	5.02127e-07	hypothetical protein F775_06758 [Aegilops tauschii]
TraesCS5A01G525100	8	49	-2.23999	0.00407923	hypothetical protein F775_19783 [Aegilops tauschii]
TraesCS5B01G510100	15	83	-2.24032	0.000516115	predicted protein [Hordeum vulgare subsp. vulgare]
TraesCS3B01G454800	35	192	-2.33122	1.74731e-05	unnamed protein product [Triticum aestivum]
TraesCS1B01G378700	24	180	-2.73787	5.60207e-07	hypothetical protein CARUB_v10021660mg, partial [Capsella rubella]
TraesCS2A01G312400	95	664	-2.73203	2.16245e-08	Histone H2B.2 [Triticum urartu]
TraesCS6D01G009300	4	38	-2.57399	0.00292543	hypothetical protein F775_15416 [Aegilops tauschii]
TraesCS4B01G350700	73	322	-2.06242	8.31383e-05	hypothetical protein ZEAMMB73_313798 [Zea mays]
TraesCS4D01G042100	9	58	-2.342	0.00119945	Cu_bind_like domain-containing protein [Aegilops tauschii]
TraesCS5A01G032500	76	538	-2.74199	2.59037e-08	Kinesin-like protein KIFC3 [Aegilops tauschii]
TraesCS1A01G013200	11	123	-3.16339	1.14528e-07	hypothetical protein F775_05527 [Aegilops tauschii]
TraesCS2A01G364000	559	3103	-2.42789	7.99914e-07	predicted protein [Hordeum vulgare subsp. vulgare]
TraesCS5A01G266700	10	61	-2.29282	0.00126439	predicted protein [Hordeum vulgare subsp. vulgare]
TraesCS5B01G199100	38	332	-3.00216	4.25136e-09	PREDICTED: cyclin-D2-1-like isoform X1 [Brachypodium distachyon]
TraesCS7A01G173400	3	35	-2.69847	0.00272371	PREDICTED: uncharacterized protein LOC100822700 isoform X1 [Brachypodium distachyon]
TraesCS2D01G077500	0	86	-5.02261	8.16233e-11	uncharacterized protein LOC100275110 [Zea mays]
TraesCS6B01G082800	219	1576	-2.79308	5.46894e-09	hypothetical protein ZEAMMB73_313798 [Zea mays]
TraesCS2B01G464300	0	52	-4.32551	2.97481e-07	60S ribosomal protein L12-1 [Aegilops tauschii]
TraesCS7B01G078900	15	101	-2.51528	3.70664e-05	hypothetical protein F775_12415 [Aegilops tauschii]
TraesCS5B01G395000	112	706	-2.58863	1.16658e-07	Kinesin-like protein KIF15 [Aegilops tauschii]
TraesCS1D01G062200	3	147	-4.68706	6.5925e-13	hypothetical protein TRIUR3_07252 [Triticum urartu]
TraesCS2A01G290800	16	647	-5.08281	0	PREDICTED: desiccation-related protein PCC13-62-like [Brachypodium distachyon]
TraesCS5B01G013800	211	1177	-2.42581	6.73101e-07	predicted protein [Hordeum vulgare subsp. vulgare]
TraesCS3D01G143900	10	52	-2.07317	0.00732707	unnamed protein product [Triticum aestivum]
TraesCS3B01G438100	3	51	-3.20849	3.24388e-05	hypothetical protein F775_33128 [Aegilops tauschii]
TraesCS2D01G449700	13	93	-2.57293	3.58624e-05	hypothetical protein F775_00034 [Aegilops tauschii]
TraesCS5B01G365600	75	537	-2.75777	2.15298e-08	Microtubule-associated protein TORTIFOLIA1 [Aegilops tauschii]
TraesCS3D01G315200	17	103	-2.38803	8.4349e-05	hypothetical protein TRIUR3_05807 [Triticum urartu]
TraesCS5B01G182100	37	252	-2.64406	4.26146e-07	predicted protein [Hordeum vulgare subsp. vulgare]
TraesCS5A01G265200	37	194	-2.2713	2.90105e-05	hypothetical protein TRIUR3_24883 [Triticum urartu]
TraesCS4D01G225600	28	241	-2.95174	2.32235e-08	hypothetical protein ZEAMMB73_313798 [Zea mays]
TraesCS3A01G116800	109	732	-2.67886	3.73383e-08	unnamed protein product [Triticum aestivum]
TraesCS3D01G361200	9	106	-3.18227	2.57186e-07	cytochrome P450, expressed [Triticum aestivum]
TraesCS6A01G063400	176	1507	-3.03974	1.865e-10	hypothetical protein CARUB_v10021660mg, partial [Capsella rubella]
TraesCS4D01G246800	74	427	-2.44767	1.07553e-06	hypothetical protein CARUB_v10021660mg, partial [Capsella rubella]
TraesCS3A01G485100	17	93	-2.24468	0.000332125	PREDICTED: WD repeat-containing protein 86 [Brachypodium distachyon]
TraesCS7B01G083500	29	190	-2.56673	2.15899e-06	hypothetical protein TRIUR3_20773 [Triticum urartu]
TraesCS5B01G130400	1	27	-2.98414	0.0042082	hypothetical protein F775_00711 [Aegilops tauschii]
TraesCS7D01G442100	57	588	-3.26846	3.38322e-11	predicted protein [Hordeum vulgare subsp. vulgare]
TraesCS7A01G340100	0	114	-5.41829	4.20441e-13	PREDICTED: uncharacterized protein LOC104584760 [Brachypodium distachyon]
TraesCS2A01G353400	130	906	-2.73687	1.49069e-08	PREDICTED: uncharacterized protein LOC100844835 [Brachypodium distachyon]
TraesCS2D01G382000	41	251	-2.49974	1.7954e-06	hypothetical protein F775_03470 [Aegilops tauschii]
TraesCS5A01G522000	51	428	-2.96568	3.01345e-09	PREDICTED: protein HOTHEAD-like [Brachypodium distachyon]
TraesCS6A01G373400	97	716	-2.81113	7.37651e-09	proliferating cellular nuclear antigen [Triticum aestivum]
TraesCS4A01G180100	62	445	-2.75248	3.23682e-08	predicted protein [Hordeum vulgare subsp. vulgare]
TraesCS1B01G357600	176	1367	-2.89935	1.35426e-09	Histone H2B.2 [Aegilops tauschii]
TraesCS7B01G011900	0	28	-3.49282	0.000730146	hypothetical protein F775_14218 [Aegilops tauschii]
TraesCS3B01G204800	36	173	-2.14529	0.000113257	hypothetical protein F775_05288 [Aegilops tauschii]
TraesCS2B01G390000	382	1633	-2.04901	6.31638e-05	PREDICTED: expansin-B17-like [Brachypodium distachyon]
TraesCS4A01G404700	7	115	-3.56857	9.949e-09	PREDICTED: transcription factor bHLH96-like [Oryza brachyantha]
TraesCS1B01G266700	14	84	-2.34117	0.000258026	predicted protein [Hordeum vulgare subsp. vulgare]
TraesCS1D01G062100	124	1905	-3.87358	7.77156e-16	hypothetical protein F775_16968 [Aegilops tauschii]
TraesCS4D01G319600	17	85	-2.11878	0.00103201	hypothetical protein F775_28625 [Aegilops tauschii]
TraesCS5B01G117100	64	282	-2.05549	0.000104565	predicted protein [Hordeum vulgare subsp. vulgare]
TraesCS3A01G148000	23	264	-3.3387	3.1709e-10	unnamed protein product [Triticum aestivum]
TraesCS4A01G023100	19	107	-2.3018	0.000135679	PREDICTED: DNA topoisomerase 3-alpha isoform X1 [Brachypodium distachyon]
TraesCS7D01G482400	16	132	-2.81304	1.16564e-06	squamosa promoter-binding-like protein 20 [Triticum aestivum]
TraesCS4A01G114600	8	48	-2.21183	0.00507273	predicted protein [Hordeum vulgare subsp. vulgare]
TraesCS5B01G186900	197	1083	-2.40379	8.93867e-07	hypothetical protein CARUB_v10021660mg, partial [Capsella rubella]
TraesCS5A01G237600	19	191	-3.1219	1.32206e-08	predicted protein [Hordeum vulgare subsp. vulgare]
TraesCS5B01G230100	12	59	-2.03515	0.00572471	predicted protein [Hordeum vulgare subsp. vulgare]
TraesCS2D01G132500	301	1300	-2.06174	5.10751e-05	predicted protein [Hordeum vulgare subsp. vulgare]
TraesCS4B01G143200	17	3830	-7.56795	0	predicted protein [Hordeum vulgare subsp. vulgare]
TraesCS3B01G098400	138	901	-2.64443	4.83605e-08	unnamed protein product [Triticum aestivum]
TraesCS2B01G100800	0	131	-5.61444	2.66454e-14	jasmonate-induced protein [Triticum aestivum]
TraesCS2A01G275700	89	540	-2.52664	3.23023e-07	PREDICTED: kinesin-like protein KIN12A [Brachypodium distachyon]
TraesCS2A01G443200	5	66	-3.12692	8.40854e-06	60S ribosomal protein L12-1 [Aegilops tauschii]
TraesCS5A01G197700	83	401	-2.19747	1.68594e-05	Putative acetyltransferase type B catalytic subunit [Aegilops tauschii]
TraesCS1B01G001500	0	27	-3.44509	0.00106783	Putative serine/threonine-protein kinase [Aegilops tauschii]
TraesCS3D01G012500	1	44	-3.63657	1.6294e-05	Disease resistance protein RPM1 [Aegilops tauschii]
TraesCS1B01G031500	3	35	-2.69847	0.00272371	50S ribosomal protein L22 [Aegilops tauschii]
TraesCS3D01G541800	0	28	-3.49282	0.000730146	DnaJ homolog subfamily B member 12 [Aegilops tauschii]
TraesCS6A01G060900	27	246	-3.02888	9.90814e-09	hypothetical protein F775_24237 [Aegilops tauschii]
TraesCS1D01G203700	80	353	-2.0663	7.24795e-05	predicted protein [Hordeum vulgare subsp. vulgare]
TraesCS5D01G331800	1	364	-6.60888	0	predicted protein [Hordeum vulgare subsp. vulgare]
TraesCS6A01G040400	131	1214	-3.14712	4.88747e-11	Os01g0152300 [Oryza sativa Japonica Group]
TraesCS6D01G154700	11	93	-2.77011	9.41315e-06	Protein STRUBBELIG-RECEPTOR FAMILY 8 [Aegilops tauschii]
Triticum_aestivum_newGene_23836	14	76	-2.20155	0.000908834	hypothetical protein F775_05928 [Aegilops tauschii]
TraesCS7A01G142300	149	841	-2.43669	6.5036e-07	uncharacterized protein LOC100306416 [Glycine max]
TraesCS5D01G084700	91	384	-2.00659	0.000120669	predicted protein [Hordeum vulgare subsp. vulgare]
TraesCS1B01G326400	161	887	-2.40341	9.48831e-07	Structural maintenance of chromosomes protein 4 [Triticum urartu]
TraesCS2D01G094500	20	112	-2.30096	0.000116332	hypothetical protein TRIUR3_25463 [Triticum urartu]
TraesCS2D01G269900	14	145	-3.10953	6.54926e-08	predicted protein [Hordeum vulgare subsp. vulgare]
TraesCS7B01G219100	1	50	-3.81085	2.90725e-06	cellulase [Hordeum vulgare subsp. vulgare]
TraesCS5A01G331900	82	419	-2.27734	6.94445e-06	predicted protein [Hordeum vulgare subsp. vulgare]
TraesCS2B01G164400	15	101	-2.51528	3.70664e-05	Os07g0646200 [Oryza sativa Japonica Group]
TraesCS4B01G204200	97	856	-3.06788	2.14028e-10	predicted protein [Hordeum vulgare subsp. vulgare]
TraesCS2D01G264700	14	179	-3.40836	1.50016e-09	Putative disease resistance protein [Aegilops tauschii]
TraesCS7D01G506200	11	86	-2.66056	2.90797e-05	Putative WRKY transcription factor 16 [Aegilops tauschii]
TraesCS5D01G178000	16	121	-2.69017	4.58104e-06	hypothetical protein TRIUR3_21946 [Triticum urartu]
TraesCS5B01G384900	51	260	-2.25247	1.8345e-05	predicted protein [Hordeum vulgare subsp. vulgare]
TraesCS7B01G050300	4	44	-2.77225	0.000579411	predicted protein [Hordeum vulgare subsp. vulgare]
TraesCS5D01G064300	9	67	-2.54137	0.000205786	hypothetical protein F775_01416 [Aegilops tauschii]
TraesCS5B01G232100	14	313	-4.20526	1.85407e-14	predicted protein [Hordeum vulgare subsp. vulgare]
Triticum_aestivum_newGene_11970	8	48	-2.21183	0.00507273	unnamed protein product [Triticum aestivum]
TraesCS4B01G109700	63	398	-2.57034	3.12572e-07	hypothetical protein TRIUR3_08781 [Triticum urartu]
TraesCS3B01G301800	0	40	-3.96843	1.11e-05	unnamed protein product [Triticum aestivum]
TraesCS5B01G146900	114	1911	-3.99676	2.22045e-16	hypothetical protein F775_18049 [Aegilops tauschii]
TraesCS5A01G125500	1	40	-3.50747	5.47459e-05	Exocyst complex component 7 [Aegilops tauschii]
TraesCS3D01G055600	4	44	-2.77225	0.000579411	predicted protein [Hordeum vulgare subsp. vulgare]
TraesCS3A01G300600	35	187	-2.29369	2.60967e-05	hypothetical protein TRIUR3_22134 [Triticum urartu]
TraesCS4D01G266300	0	40	-3.96843	1.11e-05	PREDICTED: pumilio homolog 12-like [Brachypodium distachyon]
TraesCS1B01G423900	0	105	-5.30253	2.04869e-12	hypothetical protein F775_24992 [Aegilops tauschii]
TraesCS5D01G127100	24	401	-3.88155	1.0536e-13	hypothetical protein F775_19481 [Aegilops tauschii]
TraesCSU01G027500	0	49	-4.24418	7.03011e-07	hypothetical protein F775_08467 [Aegilops tauschii]
TraesCS4B01G335400	2	51	-3.48916	9.34209e-06	hypothetical protein F775_03038 [Aegilops tauschii]
TraesCS1B01G093700	0	35	-3.78889	5.87032e-05	predicted protein [Hordeum vulgare subsp. vulgare]
TraesCS5A01G053800	253	1241	-2.24311	6.17427e-06	predicted protein [Hordeum vulgare subsp. vulgare]
TraesCS7D01G278800	234	1203	-2.30975	2.77624e-06	predicted protein [Hordeum vulgare subsp. vulgare]
TraesCS6D01G165200	60	265	-2.05596	0.000113359	Serine carboxypeptidase-like 45 [Aegilops tauschii]
TraesCS3D01G288600	33	275	-2.92216	1.90504e-08	unnamed protein product [Triticum aestivum]
TraesCS2B01G186000	115	820	-2.76655	1.11404e-08	hypothetical protein CARUB_v10021660mg, partial [Capsella rubella]
TraesCS3D01G348200	16	190	-3.32955	2.08692e-09	hypothetical protein ZEAMMB73_313798 [Zea mays]
TraesCSU01G093400	132	1378	-3.31879	3.88456e-12	hypothetical protein CARUB_v10021660mg, partial [Capsella rubella]
TraesCS1A01G284300	57	396	-2.70138	7.36529e-08	Kinesin-like protein KIF22-B [Triticum urartu]
TraesCS4D01G045300	12	68	-2.2315	0.00115634	GLTP domain-containing protein [Triticum aestivum]
TraesCS2B01G352000	326	1373	-2.02626	7.72773e-05	putative glycerophosphoryl diester phosphodiesterase 1 [Triticum urartu]
TraesCS4A01G192100	61	311	-2.26186	1.22611e-05	predicted protein [Hordeum vulgare subsp. vulgare]
TraesCS2A01G060700	38	324	-2.96726	6.73614e-09	hypothetical protein F775_22801 [Aegilops tauschii]
TraesCS3D01G120300	12	100	-2.76997	6.46014e-06	unnamed protein product [Triticum aestivum]
Triticum_aestivum_newGene_13327	0	61	-4.54515	2.62948e-08	hypothetical protein F775_43525 [Aegilops tauschii]
TraesCS5A01G077500	33	186	-2.3648	1.41218e-05	hypothetical protein TRIUR3_34476 [Triticum urartu]
TraesCS2A01G452700	6	183	-4.38401	4.76619e-13	Putative invertase inhibitor [Triticum urartu]
TraesCS5A01G331000	6	88	-3.35046	3.08823e-07	predicted protein [Hordeum vulgare subsp. vulgare]
TraesCS2B01G464500	582	4112	-2.77585	8.0915e-09	hypothetical protein F775_10087 [Aegilops tauschii]
TraesCS1B01G412200	0	30	-3.58379	0.000346745	PREDICTED: GDSL esterase/lipase At4g16230-like [Oryza brachyantha]
Triticum_aestivum_newGene_22128	19	160	-2.87033	2.90944e-07	hypothetical protein F775_01948 [Aegilops tauschii]
TraesCS5D01G031900	6	49	-2.53987	0.000960404	PREDICTED: uncharacterized protein LOC100833636 [Brachypodium distachyon]
TraesCS6A01G059000	107	806	-2.84338	4.26304e-09	hypothetical protein ZEAMMB73_313798 [Zea mays]
TraesCS6A01G166100	7	90	-3.22419	5.80095e-07	PREDICTED: protein STRUBBELIG-RECEPTOR FAMILY 8-like [Brachypodium distachyon]
TraesCS4B01G225000	275	1709	-2.5848	8.73516e-08	hypothetical protein ZEAMMB73_313798 [Zea mays]
TraesCS6D01G398100	194	1230	-2.60882	6.61285e-08	predicted protein [Hordeum vulgare subsp. vulgare]
TraesCS3D01G150300	698	3465	-2.26793	6.50368e-06	hypothetical protein CARUB_v10021660mg, partial [Capsella rubella]
TraesCS4B01G293500	11	54	-2.01524	0.00856221	--
TraesCS2B01G391100	59	321	-2.35318	4.61869e-06	PREDICTED: serine/arginine repetitive matrix protein 1-like [Brachypodium distachyon]
TraesCS1D01G269400	12	77	-2.4043	0.000247865	predicted protein [Hordeum vulgare subsp. vulgare]
TraesCS7B01G014300	0	28	-3.49282	0.000730146	hypothetical protein F775_04074 [Aegilops tauschii]
TraesCS7A01G132600	13	70	-2.17651	0.00142702	PREDICTED: fanconi-associated nuclease 1 homolog isoform X1 [Brachypodium distachyon]
TraesCS4B01G117100	14	79	-2.2555	0.00056403	B3 domain-containing protein [Aegilops tauschii]
TraesCS1B01G242600	14	135	-3.00841	2.20045e-07	hypothetical protein F775_11828 [Aegilops tauschii]
TraesCS1B01G001100	3	147	-4.68706	6.5925e-13	hypothetical protein F775_30898 [Aegilops tauschii]
TraesCS7D01G097600	98	670	-2.7013	3.11823e-08	hypothetical protein CARUB_v10021660mg, partial [Capsella rubella]
Triticum_aestivum_newGene_16681	8	56	-2.42309	0.000913905	hypothetical protein TRIUR3_12447 [Triticum urartu]
TraesCS6A01G216700	67	450	-2.66104	9.03884e-08	hypothetical protein TRIUR3_21780 [Triticum urartu]
TraesCS6A01G156600	2	65	-3.82323	2.81645e-07	hypothetical protein F775_02274 [Aegilops tauschii]
TraesCS3A01G083500	89	686	-2.87034	3.7183e-09	unnamed protein product [Triticum aestivum]
TraesCS3B01G201700	819	4272	-2.33994	2.94622e-06	unnamed protein product [Triticum aestivum]
TraesCS2D01G361800	396	2225	-2.44307	5.78522e-07	predicted protein [Hordeum vulgare subsp. vulgare]
TraesCS5B01G335500	80	536	-2.66508	6.47765e-08	hypothetical protein TRIUR3_34473 [Triticum urartu]
TraesCS3A01G036300	85	510	-2.50898	4.24864e-07	unnamed protein product [Triticum aestivum]
TraesCS7A01G494900	1	51	-3.83795	2.20375e-06	Squamosa promoter-binding-like protein 10 [Triticum urartu]
TraesCS3A01G168100	19	202	-3.20157	4.75676e-09	unnamed protein product [Triticum aestivum]
TraesCS2A01G402700	6	68	-2.9912	1.46271e-05	Putative Myb family transcription factor [Aegilops tauschii]
TraesCS1B01G127200	0	28	-3.49282	0.000730146	60S ribosomal protein L18-2 [Aegilops tauschii]
TraesCS6B01G049100	443	3861	-3.0767	1.02313e-10	Histone H2B.2 [Aegilops tauschii]
TraesCS6D01G231600	4	80	-3.59631	1.52865e-07	PREDICTED: uncharacterized protein LOC100835859 [Brachypodium distachyon]
TraesCS7D01G024100	9	51	-2.16532	0.00500562	Disease resistance protein RPS2 [Aegilops tauschii]
TraesCS5A01G009800	13	265	-4.05667	2.76335e-13	PREDICTED: ankyrin-1-like [Brachypodium distachyon]
TraesCS4A01G439200	0	44	-4.09753	3.14353e-06	hypothetical protein TRIUR3_18550 [Triticum urartu]
TraesCS5A01G531700	39	230	-2.44276	3.90101e-06	hypothetical protein TRIUR3_02680 [Triticum urartu]
TraesCS1B01G037100	1	95	-4.70103	9.68029e-11	predicted protein [Hordeum vulgare subsp. vulgare]
TraesCS7A01G549500	128	877	-2.712	2.09899e-08	Cyclin-B2-2 [Triticum urartu]
TraesCS3B01G418200	0	112	-5.39336	5.9297e-13	unnamed protein product [Triticum aestivum]
TraesCS7D01G130500	451	2511	-2.43087	7.0502e-07	Ribonucleoside-diphosphate reductase large subunit [Triticum urartu]
TraesCS4D01G356200	26	117	-2.02357	0.000768014	Branched-chain-amino-acid aminotransferase 5, chloroplastic [Aegilops tauschii]
TraesCS3B01G554400	35	273	-2.833	4.89818e-08	unnamed protein product [Triticum aestivum]
TraesCS4A01G407900	5	169	-4.44805	6.77458e-13	PREDICTED: subtilisin-like protease SDD1 [Brachypodium distachyon]
TraesCS1A01G018700	9	73	-2.66046	6.66913e-05	hypothetical protein F775_17406 [Aegilops tauschii]
TraesCS3D01G374600	94	562	-2.50734	3.85634e-07	pectin methyl esterase inhibitor [Triticum turgidum subsp. durum]
TraesCS7A01G210600	32	242	-2.78071	1.24771e-07	hypothetical protein TRIUR3_18620 [Triticum urartu]
TraesCS4A01G058000	280	1664	-2.52061	2.01101e-07	Replication protein A 70 kDa DNA-binding subunit [Triticum urartu]
TraesCS5A01G265400	671	2772	-2.00298	0.000137391	Multiple C2 and transmembrane domain-containing protein 1 [Triticum urartu]
TraesCS3A01G249200	0	35	-3.78889	5.87032e-05	unnamed protein product [Triticum aestivum]
TraesCS1A01G274300	408	2700	-2.67913	2.66454e-08	hypothetical protein CARUB_v10021660mg, partial [Capsella rubella]
TraesCS1D01G274300	589	4147	-2.7709	8.70846e-09	hypothetical protein CARUB_v10021660mg, partial [Capsella rubella]
TraesCS4A01G076600	24	173	-2.68152	1.0808e-06	Peroxidase N [Aegilops tauschii]
TraesCS7B01G014000	0	94	-5.14715	1.62583e-11	hypothetical protein F775_19259 [Aegilops tauschii]
TraesCS3D01G354800	33	181	-2.32607	2.14093e-05	unnamed protein product [Triticum aestivum]
TraesCS2D01G315300	17	1201	-5.89709	0	predicted protein [Hordeum vulgare subsp. vulgare]
TraesCS5B01G156500	149	736	-2.24495	6.51175e-06	125 kDa kinesin-related protein [Aegilops tauschii]
TraesCS2B01G209800	99	518	-2.31755	3.60515e-06	PREDICTED: probable protein S-acyltransferase 22 [Brachypodium distachyon]
TraesCS1D01G261900	437	3389	-2.90829	1.14696e-09	hypothetical protein CARUB_v10021660mg, partial [Capsella rubella]
TraesCSU01G128900	54	233	-2.01754	0.000194188	PREDICTED: uncharacterized protein LOC100841607 [Brachypodium distachyon]
TraesCS5A01G325200	6	130	-3.8993	3.72705e-10	Anthocyanidin 3-O-glucosyltransferase [Aegilops tauschii]
TraesCS2B01G401900	54	292	-2.3398	6.27565e-06	Protein BREAST CANCER SUSCEPTIBILITY 1-like protein [Triticum urartu]
TraesCS3A01G366800	98	424	-2.0446	7.65426e-05	PREDICTED: UPF0503 protein At3g09070, chloroplastic-like [Brachypodium distachyon]
TraesCS1B01G390900	17	105	-2.41506	6.45319e-05	hypothetical protein F775_03604 [Aegilops tauschii]
TraesCS5A01G519300	10	91	-2.84936	6.22187e-06	PREDICTED: uncharacterized protein LOC100843938 [Brachypodium distachyon]
TraesCS7D01G174800	8	56	-2.42309	0.000913905	hypothetical protein F775_24417 [Aegilops tauschii]
TraesCS3B01G398400	100	473	-2.17303	1.8649e-05	PREDICTED: UPF0503 protein At3g09070, chloroplastic-like [Brachypodium distachyon]
TraesCS6D01G142100	13	168	-3.40761	2.26439e-09	squamosa promoter-binding-like protein 21 [Triticum aestivum]
TraesCS4B01G249000	49	212	-2.01622	0.000228486	hypothetical protein F775_27154 [Aegilops tauschii]
TraesCS3B01G068300	0	28	-3.49282	0.000730146	hypothetical protein F775_17736 [Aegilops tauschii]
TraesCS4D01G069200	37	282	-2.80468	5.90852e-08	predicted protein [Hordeum vulgare subsp. vulgare]
TraesCS5D01G386600	0	462	-7.41151	0	--
TraesCS1B01G205100	4	147	-4.4522	2.84894e-12	predicted protein [Hordeum vulgare subsp. vulgare]
TraesCS5D01G560800	0	38	-3.89927	2.13441e-05	hypothetical protein F775_13835 [Aegilops tauschii]
TraesCS3D01G097700	306	1531	-2.27368	4.39626e-06	unnamed protein product [Triticum aestivum]
TraesCS1A01G322600	75	467	-2.55737	2.76745e-07	GDSL esterase/lipase EXL3 [Triticum urartu]
TraesCS6D01G307700	16	85	-2.19411	0.000636895	predicted protein [Hordeum vulgare subsp. vulgare]
TraesCS1A01G139200	118	792	-2.68027	3.40698e-08	predicted protein [Hordeum vulgare subsp. vulgare]
TraesCS4B01G065500	70	329	-2.15156	3.38905e-05	PREDICTED: RING finger and CHY zinc finger domain-containing protein 1 [Brachypodium distachyon]
TraesCS2A01G451900	17	103	-2.38803	8.4349e-05	PREDICTED: LOW QUALITY PROTEIN: DNA replication ATP-dependent helicase/nuclease DNA2 [Brachypodium distachyon]
TraesCS7D01G109700	0	51	-4.29891	3.95032e-07	hypothetical protein F775_14218 [Aegilops tauschii]
TraesCS4B01G022600	40	785	-4.16758	1.11022e-16	PREDICTED: subtilisin-like protease-like [Setaria italica]
TraesCS5B01G257200	6	43	-2.36201	0.00404158	polyubiquitin-like protein [Triticum aestivum]
TraesCS6B01G084800	228	1613	-2.76908	7.53378e-09	uncharacterized protein LOC100306416 [Glycine max]
TraesCS4D01G075900	23	217	-3.05906	1.27859e-08	hypothetical protein F775_03630 [Aegilops tauschii]
TraesCS4B01G016300	37	266	-2.72125	1.66747e-07	predicted protein [Hordeum vulgare subsp. vulgare]
TraesCS3B01G390100	133	1053	-2.92093	1.19638e-09	RecName: Full=Histone H2B.8 [Oryza sativa Japonica Group]
TraesCS7D01G216300	24	252	-3.21713	1.35306e-09	PREDICTED: probable L-type lectin-domain containing receptor kinase S.7 [Brachypodium distachyon]
TraesCS5A01G336500	125	839	-2.68181	3.18349e-08	hypothetical protein TRIUR3_34473 [Triticum urartu]
TraesCS3A01G080700	27	156	-2.38087	2.07036e-05	hypothetical protein TRIUR3_34191 [Triticum urartu]
TraesCS7D01G048200	4	40	-2.64315	0.00169081	Aspartic proteinase nepenthesin-2 [Aegilops tauschii]
TraesCS1B01G069300	0	42	-4.03442	5.8633e-06	PREDICTED: uncharacterized protein LOC100836004 [Brachypodium distachyon]
TraesCS2B01G141600	0	28	-3.49282	0.000730146	PREDICTED: transcription factor MUTE-like [Setaria italica]
TraesCS4A01G003800	19	110	-2.34072	9.27333e-05	Origin recognition complex subunit 2 [Triticum urartu]
TraesCS7A01G146400	15	75	-2.09899	0.00177117	Two-component response regulator ARR12 [Triticum urartu]
TraesCS6D01G108900	8	87	-3.03458	2.42174e-06	Serrate RNA effector molecule [Aegilops tauschii]
TraesCS4B01G099800	21	118	-2.31219	8.94416e-05	predicted protein [Hordeum vulgare subsp. vulgare]
TraesCS7D01G179100	4	149	-4.47134	2.18126e-12	hypothetical protein F775_16794 [Aegilops tauschii]
TraesCS5A01G133000	6	70	-3.03143	9.7137e-06	disrupted meiotic cDNA 1 protein [Triticum aestivum]
TraesCS4D01G054000	0	139	-5.69826	7.99361e-15	predicted protein [Hordeum vulgare subsp. vulgare]
TraesCS6A01G084100	26	303	-3.37604	1.09766e-10	hypothetical protein F775_21296 [Aegilops tauschii]
TraesCS2D01G333300	4	67	-3.34968	2.30682e-06	predicted protein [Hordeum vulgare subsp. vulgare]
TraesCS7A01G009800	4738	31893	-2.71092	8.20846e-08	sucrose:fructan 6-fructosyltransferase [Triticum aestivum]
TraesCS5B01G096200	121	725	-2.51778	2.68511e-07	predicted protein [Hordeum vulgare subsp. vulgare]
Triticum_aestivum_newGene_10709	16	141	-2.90633	3.97594e-07	unnamed protein product [Triticum aestivum]
TraesCS2D01G378700	63	303	-2.17996	2.86911e-05	hypothetical protein F775_15820 [Aegilops tauschii]
TraesCS5A01G231800	7	73	-2.93202	1.32898e-05	predicted protein [Hordeum vulgare subsp. vulgare]
TraesCS4A01G000600	3	44	-3.00711	0.000208329	PREDICTED: achilleol B synthase-like [Setaria italica]
Triticum_aestivum_newGene_26581	203	988	-2.22897	7.30605e-06	Kinesin-like protein KIF22 [Aegilops tauschii]
TraesCS1A01G427700	5	67	-3.14776	6.78875e-06	hypothetical protein TRIUR3_20719 [Triticum urartu]
TraesCS7A01G177800	10	351	-4.76543	0	26.2 kDa heat shock protein, mitochondrial [Triticum urartu]
TraesCS2B01G352900	14	92	-2.46846	7.64256e-05	predicted protein [Hordeum vulgare subsp. vulgare]
TraesCSU01G142200	114	817	-2.7736	1.02243e-08	hypothetical protein ZEAMMB73_313798 [Zea mays]
TraesCS1B01G245300	27	136	-2.18658	0.000150254	predicted protein [Hordeum vulgare subsp. vulgare]
TraesCS2D01G071800	57	302	-2.3135	7.68041e-06	Putative SWI/SNF-related matrix-associated actin-dependent regulator of chromatin subfamily A member 3-like protein 3 [Aegilops tauschii]
TraesCS3B01G203200	57	383	-2.65356	1.34482e-07	unnamed protein product [Triticum aestivum]
TraesCS5A01G352100	614	4484	-2.82384	4.25706e-09	HMG1/2-like protein [Triticum urartu]
TraesCS1A01G113900	41	232	-2.38745	6.45934e-06	predicted protein [Hordeum vulgare subsp. vulgare]
Triticum_aestivum_newGene_11485	8	52	-2.32132	0.0021342	predicted protein [Hordeum vulgare subsp. vulgare]
TraesCS1D01G189200	4	962	-7.13996	0	predicted protein [Hordeum vulgare subsp. vulgare]
TraesCS7A01G520400	3	37	-2.77298	0.00151096	hypothetical protein F775_14815 [Aegilops tauschii]
TraesCS5B01G063400	17	82	-2.06859	0.0015917	hypothetical protein F775_01416 [Aegilops tauschii]
TraesCS4D01G135200	32	162	-2.20962	7.76715e-05	PREDICTED: thaumatin-like protein [Brachypodium distachyon]
TraesCS1B01G378500	97	602	-2.56197	1.88436e-07	hypothetical protein ZEAMMB73_313798 [Zea mays]
TraesCS4A01G090100	60	319	-2.32103	6.47844e-06	predicted protein [Hordeum vulgare subsp. vulgare]
TraesCS7A01G213600	35	192	-2.33122	1.74731e-05	Origin recognition complex subunit 3 [Triticum urartu]
TraesCS6A01G062800	46	498	-3.32405	2.76189e-11	hypothetical protein ZEAMMB73_313798 [Zea mays]
TraesCS1D01G432200	0	41	-4.0018	8.05204e-06	hypothetical protein F775_21342 [Aegilops tauschii]
TraesCS5B01G371500	5	160	-4.37039	2.03337e-12	--
TraesCS5B01G400900	22	126	-2.34503	5.56988e-05	Kinesin-related protein 4 [Triticum urartu]
TraesCS6D01G198800	5	41	-2.4746	0.00306884	predicted protein [Hordeum vulgare subsp. vulgare]
TraesCS7D01G550800	118	1100	-3.15282	4.99708e-11	hypothetical protein F775_27303 [Aegilops tauschii]
TraesCS7A01G119900	115	697	-2.53293	2.31027e-07	uncharacterized protein LOC100306416 [Glycine max]
TraesCS4D01G302700	6	122	-3.80961	1.19081e-09	PREDICTED: transcription factor bHLH96-like [Oryza brachyantha]
TraesCS1A01G176000	160	753	-2.17676	1.39651e-05	Monocopper oxidase-like protein SKU5 [Triticum urartu]
TraesCS5D01G206200	102	483	-2.17521	1.79227e-05	PREDICTED: cyclin-D2-1-like isoform X1 [Brachypodium distachyon]
Triticum_aestivum_newGene_8071	22	109	-2.14069	0.000404775	--
TraesCS2A01G525600	3	39	-2.84384	0.000846861	hypothetical protein TRIUR3_04714 [Triticum urartu]
TraesCS4D01G044700	22	127	-2.35619	4.97328e-05	hypothetical protein TRIUR3_05591 [Triticum urartu]
TraesCS4D01G188200	40	253	-2.5445	1.13148e-06	hypothetical protein F775_03074 [Aegilops tauschii]
Triticum_aestivum_newGene_13744	11	57	-2.08959	0.00485633	PREDICTED: thymocyte nuclear protein 1 [Brachypodium distachyon]
TraesCS3B01G083400	623	2779	-2.11325	3.80148e-05	unnamed protein product [Triticum aestivum]
TraesCS3A01G522100	32	283	-3.00417	7.3215e-09	Wall-associated receptor kinase 5 [Aegilops tauschii]
TraesCS6D01G146600	18	91	-2.14263	0.000706364	hypothetical protein F775_02274 [Aegilops tauschii]
TraesCS4B01G276600	5	60	-2.99513	3.13939e-05	Type I inositol-1,4,5-trisphosphate 5-phosphatase CVP2 [Aegilops tauschii]
TraesCS6A01G274000	40	192	-2.15135	8.52241e-05	dof zinc finger protein 12 [Hordeum vulgare subsp. vulgare]
Triticum_aestivum_newGene_19075	10	89	-2.81824	8.63942e-06	PREDICTED: uncharacterized protein LOC100842619 [Brachypodium distachyon]
TraesCS3D01G381200	14	128	-2.93316	5.30028e-07	unnamed protein product [Triticum aestivum]
TraesCS2B01G284500	36	356	-3.17483	4.95941e-10	Putative disease resistance protein [Aegilops tauschii]
TraesCS6D01G040600	156	1842	-3.50015	2.14939e-13	Histone H2B.2 [Aegilops tauschii]
TraesCS1B01G376400	327	2350	-2.79601	5.18684e-09	hypothetical protein ZEAMMB73_313798 [Zea mays]
TraesCS5D01G335800	73	359	-2.21809	1.55309e-05	predicted protein [Hordeum vulgare subsp. vulgare]
TraesCS6A01G004700	6	98	-3.5013	5.35883e-08	hypothetical protein F775_06098 [Aegilops tauschii]
TraesCS1D01G380400	18	85	-2.04719	0.00162651	Reticulon-like protein B9 [Triticum urartu]
TraesCS1B01G156600	151	787	-2.32237	2.59764e-06	PREDICTED: DNA polymerase epsilon catalytic subunit A isoform X1 [Brachypodium distachyon]
TraesCS4D01G027400	45	944	-4.27293	0	60 kDa jasmonate-induced protein [Aegilops tauschii]
TraesCS1D01G367400	44	493	-3.37012	1.63478e-11	predicted protein [Hordeum vulgare subsp. vulgare]
TraesCS3D01G419100	74	338	-2.11286	4.80543e-05	unnamed protein product [Triticum aestivum]
TraesCS2D01G065700	108	565	-2.31983	3.26169e-06	hypothetical protein F775_01538 [Aegilops tauschii]
TraesCS5D01G194100	123	711	-2.46661	5.02309e-07	hypothetical protein CARUB_v10021660mg, partial [Capsella rubella]
TraesCS7B01G014500	36	676	-4.09477	5.55112e-16	Transcription factor bHLH89 [Triticum urartu]
TraesCS6D01G063900	8	128	-3.57751	4.09174e-09	hypothetical protein F775_24237 [Aegilops tauschii]
Triticum_aestivum_newGene_16890	28	170	-2.45497	8.37536e-06	predicted protein [Hordeum vulgare subsp. vulgare]
TraesCS1D01G125300	229	1365	-2.52244	1.96651e-07	Os05g0235800 [Oryza sativa Japonica Group]
TraesCS2B01G321700	61	308	-2.248	1.42979e-05	PREDICTED: ATP-dependent DNA helicase Q-like 4A [Brachypodium distachyon]
TraesCS3B01G048300	0	58	-4.47559	5.76217e-08	unnamed protein product [Triticum aestivum]
TraesCS6B01G082500	110	1195	-3.37102	2.18514e-12	Protein H2A.6 [Aegilops tauschii]
TraesCS5D01G415500	11	83	-2.61094	4.77507e-05	predicted protein [Hordeum vulgare subsp. vulgare]
TraesCS5D01G323600	4	54	-3.05201	4.61964e-05	U-box domain-containing protein 9 [Aegilops tauschii]
TraesCS2B01G376300	1	35	-3.32793	0.000269277	predicted protein [Hordeum vulgare subsp. vulgare]
TraesCS6D01G151700	68	388	-2.42799	1.53912e-06	hypothetical protein F775_02596 [Aegilops tauschii]
TraesCS1B01G144300	7	75	-2.96963	9.03404e-06	predicted protein [Hordeum vulgare subsp. vulgare]
TraesCS1D01G364200	488	3156	-2.64727	4.33042e-08	hypothetical protein CARUB_v10021660mg, partial [Capsella rubella]
TraesCS2A01G510400	72	421	-2.46552	9.02654e-07	predicted protein [Hordeum vulgare subsp. vulgare]
TraesCS2D01G253000	7	65	-2.77095	6.54702e-05	hypothetical protein TRIUR3_12202 [Triticum urartu]
TraesCS2B01G352700	51	348	-2.66925	1.3998e-07	hypothetical protein TRIUR3_18993 [Triticum urartu]
TraesCSU01G058700	371	2623	-2.77365	7.20256e-09	hypothetical protein F775_28766 [Aegilops tauschii]
TraesCS1B01G195300	9	977	-6.35391	0	predicted protein [Hordeum vulgare subsp. vulgare]
TraesCS1B01G091500	1	28	-3.03187	0.00294261	basic region/leucine zipper protein [Triticum aestivum]
TraesCS1A01G361700	538	4629	-3.05948	1.39899e-10	histone H3, expressed [Triticum aestivum]
TraesCS6D01G344100	288	2179	-2.8688	1.87352e-09	PREDICTED: DNA replication licensing factor MCM5 [Brachypodium distachyon]
TraesCS7B01G121700	59	290	-2.20796	2.33401e-05	PREDICTED: probable L-type lectin-domain containing receptor kinase S.7 [Brachypodium distachyon]
Triticum_aestivum_newGene_3704	0	34	-3.75014	8.2965e-05	Phenylalanine ammonia-lyase [Aegilops tauschii]
TraesCS4D01G019000	136	1092	-2.9417	8.80046e-10	hypothetical protein F775_01182 [Aegilops tauschii]
TraesCS2A01G283300	72	373	-2.29207	6.88323e-06	predicted protein [Hordeum vulgare subsp. vulgare]
TraesCS6D01G040500	98	869	-3.07516	1.90415e-10	Protein H2A.6 [Aegilops tauschii]
TraesCS4D01G301300	287	1298	-2.12762	2.40405e-05	PREDICTED: protein ASPARTIC PROTEASE IN GUARD CELL 2 [Brachypodium distachyon]
TraesCS1B01G387100	112	685	-2.54524	2.02323e-07	Histone H2B.2 [Triticum urartu]
TraesCS4A01G128500	12	244	-4.03405	6.45706e-13	hypothetical protein TRIUR3_06227 [Triticum urartu]
TraesCS3D01G163800	10	130	-3.35127	1.94586e-08	PREDICTED: F-box/WD repeat-containing protein pof1-like [Setaria italica]
TraesCS5B01G140600	3	253	-5.45931	0	hypothetical protein OsI_37327 [Oryza sativa Indica Group]
TraesCS3D01G203400	400	2466	-2.57686	1.03221e-07	unnamed protein product [Triticum aestivum]
TraesCS6B01G088800	33	212	-2.551	1.76113e-06	hypothetical protein [Oryza sativa Japonica Group]
TraesCS7D01G313000	41	337	-2.92084	9.85005e-09	Leucine-rich repeat receptor protein kinase EXS [Aegilops tauschii]
TraesCS2A01G329700	45	298	-2.61844	3.49639e-07	hypothetical protein TRIUR3_18993 [Triticum urartu]
TraesCS7A01G557400	184	1404	-2.8746	1.87399e-09	Protein argonaute 1D [Triticum urartu]
TraesCS3B01G350100	72	523	-2.7767	1.79818e-08	unnamed protein product [Triticum aestivum]
TraesCS1B01G297100	134	707	-2.33743	2.29496e-06	hypothetical protein ZEAMMB73_313798 [Zea mays]
TraesCS5D01G454500	21	123	-2.37074	4.97086e-05	Histone H2A [Triticum urartu]
TraesCS3A01G368200	8	135	-3.65277	1.56716e-09	cytochrome P450, expressed [Triticum aestivum]
TraesCS6B01G079200	76	660	-3.0355	4.94146e-10	hypothetical protein ZEAMMB73_313798 [Zea mays]
TraesCS7B01G052400	0	27	-3.44509	0.00106783	hypothetical protein F775_09703 [Aegilops tauschii]
TraesCS1B01G309300	541	3849	-2.78545	6.87461e-09	predicted protein [Hordeum vulgare subsp. vulgare]
TraesCS4D01G248200	42	244	-2.42671	3.92499e-06	Putative mitochondrial-processing peptidase subunit beta [Aegilops tauschii]
TraesCS3B01G288000	67	334	-2.23398	1.45702e-05	unnamed protein product [Triticum aestivum]
TraesCS1B01G301000	292	1744	-2.52826	1.82861e-07	hypothetical protein ZEAMMB73_313798 [Zea mays]
TraesCS6B01G081600	42	200	-2.14333	8.38707e-05	hypothetical protein ZEAMMB73_313798 [Zea mays]
TraesCS3B01G147300	9	80	-2.788	1.87924e-05	unnamed protein product [Triticum aestivum]
Triticum_aestivum_newGene_21470	1	27	-2.98414	0.0042082	hypothetical protein F775_02274 [Aegilops tauschii]
TraesCS5D01G359600	446	4855	-3.39731	8.41993e-13	HMG1/2-like protein [Triticum urartu]
TraesCS3B01G278600	43	281	-2.59634	5.10091e-07	unnamed protein product [Triticum aestivum]
Triticum_aestivum_newGene_9675	0	35	-3.78889	5.87032e-05	predicted protein [Hordeum vulgare subsp. vulgare]
TraesCS2D01G078300	1	61	-4.0842	1.59421e-07	hypothetical protein F775_19474 [Aegilops tauschii]
TraesCS4B01G302800	275	1176	-2.04657	5.93401e-05	PREDICTED: protein ASPARTIC PROTEASE IN GUARD CELL 2 [Brachypodium distachyon]
TraesCS7B01G243900	0	57	-4.45164	7.52331e-08	hypothetical protein F775_13800 [Aegilops tauschii]
TraesCS3D01G368400	4	38	-2.57399	0.00292543	unnamed protein product [Triticum aestivum]
TraesCS5D01G366900	62	390	-2.56339	3.50262e-07	hypothetical protein F775_01769 [Aegilops tauschii]
TraesCS3D01G524600	22	166	-2.7354	7.94798e-07	Beta-fructofuranosidase, insoluble isoenzyme 4 [Aegilops tauschii]
TraesCS4D01G076900	30	297	-3.15894	1.1916e-09	predicted protein [Hordeum vulgare subsp. vulgare]
TraesCS1D01G331700	38	276	-2.73803	1.25609e-07	Protein BREAST CANCER SUSCEPTIBILITY 1-like protein [Aegilops tauschii]
TraesCS2D01G310800	161	698	-2.0589	5.20447e-05	predicted protein [Hordeum vulgare subsp. vulgare]
TraesCS2A01G337700	3	223	-5.27929	1.11022e-16	predicted protein [Hordeum vulgare subsp. vulgare]
TraesCS7A01G214100	14	91	-2.45315	8.87729e-05	PREDICTED: telomerase reverse transcriptase [Brachypodium distachyon]
Triticum_aestivum_newGene_270	0	40	-3.96843	1.11e-05	hypothetical protein F775_00494 [Aegilops tauschii]
TraesCS5A01G357800	59	411	-2.70708	6.38784e-08	hypothetical protein F775_01769 [Aegilops tauschii]
TraesCS6B01G123400	68	323	-2.1655	3.02463e-05	predicted protein [Hordeum vulgare subsp. vulgare]
TraesCS5A01G075200	14	76	-2.20155	0.000908834	predicted protein [Hordeum vulgare subsp. vulgare]
TraesCS2A01G326100	0	110	-5.36798	8.40217e-13	predicted protein [Hordeum vulgare subsp. vulgare]
TraesCS6A01G131300	48	218	-2.08418	0.000119841	predicted protein [Hordeum vulgare subsp. vulgare]
TraesCS5B01G303500	17	117	-2.56743	1.35172e-05	Sister chromatid cohesion 1 protein 3 [Aegilops tauschii]
TraesCS6A01G040200	59	504	-2.99961	1.34722e-09	PREDICTED: histone H2B.1-like [Brachypodium distachyon]
TraesCS5A01G325700	0	228	-6.40132	0	predicted protein [Hordeum vulgare subsp. vulgare]
TraesCS3B01G412700	142	777	-2.39106	1.16565e-06	unnamed protein product [Triticum aestivum]
TraesCS7D01G428400	237	1393	-2.50269	2.52576e-07	Histone H2A [Triticum urartu]
TraesCS5A01G189300	4	51	-2.97363	9.65406e-05	PREDICTED: uncharacterized protein LOC100841274 [Brachypodium distachyon]
TraesCS5A01G302500	23	240	-3.20268	1.97238e-09	PREDICTED: uncharacterized protein LOC100845687 [Brachypodium distachyon]
TraesCS5B01G564300	4	35	-2.46361	0.00675826	hypothetical protein F775_13043 [Aegilops tauschii]
TraesCS3B01G562500	14	86	-2.37406	0.000189592	unnamed protein product [Triticum aestivum]
TraesCS7A01G117000	0	61	-4.54515	2.62948e-08	hypothetical protein F775_18103 [Aegilops tauschii]
TraesCS7B01G408400	195	859	-2.08495	3.79651e-05	Histone H2AX [Aegilops tauschii]
TraesCS7A01G128400	17	125	-2.66074	4.96476e-06	Spastin [Triticum urartu]
TraesCS3D01G252400	70	359	-2.27646	8.5309e-06	PREDICTED: single myb histone 4-like isoform X1 [Brachypodium distachyon]
TraesCS3A01G369000	36	308	-2.9676	7.95554e-09	hypothetical protein F775_01934 [Aegilops tauschii]
Triticum_aestivum_newGene_28120	0	47	-4.1873	1.26706e-06	hypothetical protein TRIUR3_27413 [Triticum urartu]
Triticum_aestivum_newGene_11051	0	35	-3.78889	5.87032e-05	hypothetical protein F775_17411 [Aegilops tauschii]
TraesCS5B01G003100	44	3173	-6.04958	0	unnamed protein product [Triticum turgidum]
TraesCS7A01G309400	197	1035	-2.33855	1.98638e-06	hypothetical protein F775_13401 [Aegilops tauschii]
TraesCS5A01G458700	1417	5857	-2.00601	0.00021641	hypothetical protein F775_26385 [Aegilops tauschii]
TraesCS5D01G466300	2	46	-3.34824	3.65646e-05	unnamed protein product [Triticum aestivum]
TraesCS7D01G482500	66	611	-3.12085	1.96694e-10	squamosa promoter-binding-like protein 22 [Triticum aestivum]
TraesCS7D01G060500	14	72	-2.12632	0.00173197	PREDICTED: protein TPX2-like [Brachypodium distachyon]
TraesCS1A01G368000	1028	4563	-2.108	5.45817e-05	predicted protein [Hordeum vulgare subsp. vulgare]
TraesCS4B01G247500	381	2551	-2.69543	2.10175e-08	hypothetical protein CARUB_v10021660mg, partial [Capsella rubella]
TraesCS2B01G538600	61	274	-2.08081	8.57743e-05	predicted protein [Hordeum vulgare subsp. vulgare]
TraesCS7A01G306000	1	35	-3.32793	0.000269277	putative calcium-binding protein CML32 [Triticum urartu]
TraesCS2A01G242600	12	59	-2.03515	0.00572471	unnamed protein product [Triticum aestivum]
TraesCS6D01G255100	10	60	-2.27	0.00153184	PREDICTED: uncharacterized protein LOC100827381 [Brachypodium distachyon]
TraesCS5D01G185200	0	266	-6.62127	0	PREDICTED: uncharacterized protein LOC100829937 [Brachypodium distachyon]
TraesCS2B01G585900	28	185	-2.57511	2.18895e-06	hypothetical protein F775_04127 [Aegilops tauschii]
TraesCS5B01G032000	2	32	-2.85961	0.0024445	PREDICTED: transcription factor PCF8-like [Brachypodium distachyon]
TraesCS1A01G295400	394	2783	-2.77281	7.38478e-09	hypothetical protein ZEAMMB73_313798 [Zea mays]
TraesCS4B01G119300	4	34	-2.42485	0.00896612	PREDICTED: F-box/FBD/LRR-repeat protein At1g13570-like [Brachypodium distachyon]
TraesCS5A01G223700	60	278	-2.12436	5.56877e-05	predicted protein [Hordeum vulgare subsp. vulgare]
TraesCS4D01G142700	130	645	-2.24841	6.65538e-06	predicted protein [Hordeum vulgare subsp. vulgare]
TraesCS6D01G340400	9	55	-2.26891	0.00219992	predicted protein [Hordeum vulgare subsp. vulgare]
TraesCS4B01G013400	87	375	-2.03559	9.25631e-05	predicted protein [Hordeum vulgare subsp. vulgare]
TraesCS5A01G234700	25	115	-2.05051	0.00066223	hypothetical protein SORBIDRAFT_02g026330 [Sorghum bicolor]
TraesCS2A01G131700	33	171	-2.24533	4.99851e-05	predicted protein [Hordeum vulgare subsp. vulgare]
TraesCS7B01G472800	77	494	-2.60131	1.53832e-07	Cyclin-B2-2 [Aegilops tauschii]
TraesCS3D01G195200	28	137	-2.14909	0.00019722	Cyclin-B1-3 [Aegilops tauschii]
TraesCS5A01G245600	8	62	-2.56343	0.000265423	PREDICTED: transcription factor bHLH30-like [Brachypodium distachyon]
TraesCS3B01G133100	43	355	-2.9307	7.55365e-09	unnamed protein product [Triticum aestivum]
TraesCS5A01G414300	26	157	-2.43942	1.23998e-05	hypothetical protein F775_00644 [Aegilops tauschii]
TraesCS2D01G401700	86	380	-2.07074	6.45484e-05	predicted protein [Hordeum vulgare subsp. vulgare]
TraesCS6B01G058400	367	2120	-2.48238	3.43413e-07	predicted protein [Hordeum vulgare subsp. vulgare]
TraesCS2B01G037400	31	433	-3.6552	9.31699e-13	predicted protein [Hordeum vulgare subsp. vulgare]
TraesCS4D01G281800	11	113	-3.04383	4.63567e-07	hypothetical protein F775_52322 [Aegilops tauschii]
TraesCS4A01G113000	0	303	-6.80737	0	predicted protein [Hordeum vulgare subsp. vulgare]
TraesCS4A01G244600	33	229	-2.66093	4.84745e-07	predicted protein [Hordeum vulgare subsp. vulgare]
TraesCS1A01G423500	3	83	-3.88256	2.3363e-08	predicted protein [Hordeum vulgare subsp. vulgare]
TraesCS2D01G331700	2	189	-5.32444	6.66134e-16	hypothetical protein OsI_16260 [Oryza sativa Indica Group]
TraesCS2B01G074200	46	305	-2.62168	3.18963e-07	hypothetical protein F775_22801 [Aegilops tauschii]
TraesCS1B01G149600	0	27	-3.44509	0.00106783	predicted protein [Hordeum vulgare subsp. vulgare]
TraesCS1B01G273500	431	2662	-2.58008	1.01194e-07	predicted protein [Hordeum vulgare subsp. vulgare]
TraesCS4D01G225700	138	901	-2.64443	4.83605e-08	Glucan endo-1,3-beta-glucosidase 10 [Aegilops tauschii]
TraesCS2D01G202600	20	114	-2.3259	9.10302e-05	hypothetical protein F775_52110 [Aegilops tauschii]
TraesCS4B01G363700	43	299	-2.68508	1.7306e-07	Nucleoside-triphosphatase [Aegilops tauschii]
TraesCS2D01G474600	48	1233	-4.56919	0	predicted protein [Hordeum vulgare subsp. vulgare]
TraesCS6B01G307500	19	91	-2.07443	0.001106	hypothetical protein TRIUR3_17216 [Triticum urartu]
Triticum_aestivum_newGene_23564	84	409	-2.20903	1.46371e-05	Kinesin-like protein KIF22 [Aegilops tauschii]
TraesCS1B01G008000	19	142	-2.70121	2.05517e-06	Meiosis protein mei2 [Aegilops tauschii]
TraesCS5B01G439500	34	307	-3.03959	3.72905e-09	Histone H2A [Triticum urartu]
TraesCS7D01G191000	0	49	-4.24418	7.03011e-07	PREDICTED: 3-oxo-Delta(4,5)-steroid 5-beta-reductase [Brachypodium distachyon]
TraesCS4B01G350800	2	82	-4.14631	6.75009e-09	hypothetical protein ZEAMMB73_313798 [Zea mays]
TraesCS6A01G255000	9	49	-2.11059	0.00758816	hypothetical protein TRIUR3_26115 [Triticum urartu]
TraesCS6B01G462700	97	710	-2.79904	8.67298e-09	predicted protein [Hordeum vulgare subsp. vulgare]
TraesCS1B01G076900	0	33	-3.71031	0.000117786	hypothetical protein TRIUR3_21415 [Triticum urartu]
TraesCS4B01G171300	264	1097	-2.00481	9.31925e-05	Putative inactive receptor kinase [Aegilops tauschii]
TraesCS1A01G206000	9	80	-2.788	1.87924e-05	hypothetical protein F775_08671 [Aegilops tauschii]
TraesCS1B01G079100	0	27	-3.44509	0.00106783	hypothetical protein F775_31061 [Aegilops tauschii]
TraesCS7B01G012000	0	70	-4.73573	2.84246e-09	hypothetical protein F775_19259 [Aegilops tauschii]
TraesCS5A01G396100	26	133	-2.20452	0.000139292	Kinesin-related protein 4 [Triticum urartu]
TraesCS6A01G233800	11	66	-2.29207	0.000919324	PREDICTED: transcription factor TCP7-like [Brachypodium distachyon]
TraesCS2A01G201400	3	40	-2.87801	0.000636469	hypothetical protein F775_25276 [Aegilops tauschii]
TraesCS1D01G445600	16	78	-2.07415	0.00180727	hypothetical protein TRIUR3_03956 [Triticum urartu]
TraesCS4A01G475100	15	79	-2.17139	0.000951716	--
TraesCS5B01G451400	55	382	-2.69901	8.17738e-08	predicted protein [Hordeum vulgare subsp. vulgare]
TraesCSU01G125300	43	1892	-5.33575	0	predicted protein [Hordeum vulgare subsp. vulgare]
TraesCS4A01G354100	38	338	-3.02779	3.02473e-09	Transcription factor bHLH19 [Triticum urartu]
TraesCS5A01G441200	1	39	-3.47331	7.47486e-05	hypothetical protein F775_04678 [Aegilops tauschii]
TraesCS4B01G228700	0	32	-3.66936	0.000168001	predicted protein [Hordeum vulgare subsp. vulgare]
TraesCS2D01G006900	61	433	-2.73577	4.14363e-08	PREDICTED: premnaspirodiene oxygenase-like [Brachypodium distachyon]
TraesCS4A01G285700	301	1287	-2.04727	5.99981e-05	GDSL esterase/lipase [Aegilops tauschii]
Triticum_aestivum_newGene_20138	1	46	-3.69703	9.063e-06	--
TraesCS3B01G127100	10	75	-2.57932	9.52065e-05	unnamed protein product [Triticum aestivum]
TraesCS1A01G041300	4	74	-3.48769	5.1804e-07	Subtilisin-chymotrypsin inhibitor-2A [Triticum urartu]
TraesCS7A01G009100	2039	9037	-2.10725	8.97669e-05	sucrose:sucrose 1-fructosytransferase [Triticum aestivum]
TraesCS7D01G488600	231	1278	-2.41522	7.62055e-07	Histone H2AX [Aegilops tauschii]
TraesCS5A01G064300	37	253	-2.64971	3.98132e-07	predicted protein [Hordeum vulgare subsp. vulgare]
TraesCSU01G022700	39	419	-3.30042	6.57101e-11	putative Cytochrome P450 71D11 [Aegilops tauschii]
TraesCS6A01G103200	52	348	-2.64261	1.86737e-07	Kinesin-related protein 4 [Triticum urartu]
TraesCS3A01G519200	11	543	-5.28126	0	hypothetical protein F775_28766 [Aegilops tauschii]
TraesCS7B01G246100	8	61	-2.54096	0.000325175	hypothetical protein TRIUR3_12837 [Triticum urartu]
Triticum_aestivum_newGene_3794	0	45	-4.12808	2.31411e-06	predicted protein [Hordeum vulgare subsp. vulgare]
TraesCS1D01G142500	65	425	-2.62112	1.57541e-07	predicted protein [Hordeum vulgare subsp. vulgare]
Triticum_aestivum_newGene_6294	121	558	-2.14168	2.32777e-05	predicted protein [Hordeum vulgare subsp. vulgare]
TraesCS7A01G491000	318	2557	-2.95761	5.37963e-10	PREDICTED: histone H2B.3-like [Brachypodium distachyon]
TraesCS1D01G427500	4	56	-3.102	2.85433e-05	putative ATP-dependent RNA helicase DDX11 [Triticum urartu]
TraesCS7A01G534900	4	39	-2.60898	0.00222172	Putative disease resistance protein RGA4 [Triticum urartu]
TraesCSU01G040800	61	539	-3.04991	6.27009e-10	predicted protein [Hordeum vulgare subsp. vulgare]
TraesCS4A01G281700	39	268	-2.66096	3.0069e-07	hypothetical protein F775_07451 [Aegilops tauschii]
TraesCS6A01G237700	28	386	-3.62522	2.2603e-12	hypothetical protein F775_27799 [Aegilops tauschii]
TraesCSU01G075200	11	178	-3.6869	1.46096e-10	Transcription factor bHLH19 [Triticum urartu]
TraesCS6D01G069300	269	1211	-2.12031	2.58501e-05	predicted protein [Hordeum vulgare subsp. vulgare]
TraesCS5D01G147100	48	303	-2.55416	6.54378e-07	PREDICTED: cyclin-dependent kinase B1-1-like [Oryza brachyantha]
TraesCS5A01G539100	3	32	-2.57894	0.00671513	predicted protein [Hordeum vulgare subsp. vulgare]
TraesCS4A01G423800	9	50	-2.13821	0.00616085	hypothetical protein CARUB_v10002094mg, partial [Capsella rubella]
TraesCS3A01G275200	6	44	-2.39322	0.00316914	hypothetical protein TRIUR3_12759 [Triticum urartu]
TraesCS2D01G423000	9	51	-2.16532	0.00500562	PREDICTED: leucine-rich repeat extensin-like protein 5 [Brachypodium distachyon]
TraesCS2B01G074100	60	358	-2.4861	9.47063e-07	hypothetical protein F775_22266 [Aegilops tauschii]
TraesCS1D01G089100	4	62	-3.24234	7.04572e-06	PREDICTED: zinc finger CCCH domain-containing protein 4 [Brachypodium distachyon]
TraesCS7A01G101900	30	5381	-7.32581	0	putative inactive purple acid phosphatase 27 [Triticum urartu]
TraesCS5D01G319800	699	5688	-2.98049	4.91137e-10	PREDICTED: protein YY1-like [Brachypodium distachyon]
TraesCS2A01G316600	72	771	-3.33421	7.62912e-12	PREDICTED: aspartic proteinase nepenthesin-2-like [Brachypodium distachyon]
Triticum_aestivum_newGene_11294	0	88	-5.05476	5.40317e-11	predicted protein [Hordeum vulgare subsp. vulgare]
TraesCS4D01G140700	107	496	-2.14598	2.39545e-05	hypothetical protein F775_52136 [Aegilops tauschii]
TraesCS2A01G067400	129	780	-2.53245	2.13192e-07	hypothetical protein TRIUR3_00606 [Triticum urartu]
TraesCS7D01G506000	27	123	-2.04463	0.000578758	predicted protein [Hordeum vulgare subsp. vulgare]
TraesCS2D01G181900	5	77	-3.3411	8.67267e-07	predicted protein [Hordeum vulgare subsp. vulgare]
TraesCS1B01G274600	454	2825	-2.59118	8.89507e-08	minichromosomal maintenance factor [Triticum aestivum]
TraesCS7B01G304200	1	46	-3.69703	9.063e-06	putative Exopolygalacturonase [Aegilops tauschii]
TraesCS6D01G111000	20	111	-2.28833	0.000131594	hypothetical protein F775_10167 [Aegilops tauschii]
TraesCS1D01G257800	88	476	-2.36144	2.41844e-06	PREDICTED: glutathione transferase GST 23-like [Brachypodium distachyon]
TraesCS6B01G346100	121	707	-2.48165	4.21743e-07	hypothetical protein OsJ_08458 [Oryza sativa Japonica Group]
[truncated: 713 more rows]

## Sheet: up(P1.vs.P2)
Up-regulated DEGs in P1.vs.P2
Gene_id	readcount_P1	readcount_P2	log2(Fold Change)	FDR	Gene description
TraesCS1D01G196000	400	81	2.29564	9.18226e-08	predicted protein [Hordeum vulgare subsp. vulgare]
Triticum_aestivum_newGene_20772	200	0	6.8599	0	hypothetical protein F775_08862 [Aegilops tauschii]
TraesCS4A01G495100	1622	4	8.15622	0	Cycloartenol synthase [Aegilops tauschii]
Triticum_aestivum_newGene_12094	46	7	2.463	0.000636034	hypothetical protein F775_31131 [Aegilops tauschii]
TraesCS6B01G427600	57	0	5.07976	7.24519e-10	hypothetical protein F775_19787 [Aegilops tauschii]
TraesCS6B01G452100	1589	0	9.83905	0	--
TraesCSU01G107600	228	31	2.82646	9.27523e-10	predicted protein [Hordeum vulgare subsp. vulgare]
TraesCSU01G235500	87	0	5.67503	1.0314e-13	Disease resistance protein RPM1 [Aegilops tauschii]
Triticum_aestivum_newGene_21534	47	1	4.1604	2.13442e-07	Ferredoxin-dependent glutamate synthase, chloroplastic [Aegilops tauschii]
TraesCS5A01G261600	30	1	3.54154	0.000140337	Disease resistance RPP8-like protein 3 [Aegilops tauschii]
TraesCS4D01G295300	373	79	2.23056	2.65793e-07	hypothetical protein F775_05497 [Aegilops tauschii]
TraesCS7A01G246200	39	0	4.55183	4.90294e-07	predicted protein [Hordeum vulgare subsp. vulgare]
TraesCS6B01G311700	29	0	4.14546	3.18827e-05	hypothetical protein TRIUR3_33297 [Triticum urartu]
TraesCS5D01G017700	60	0	5.15163	2.70606e-10	hypothetical protein F775_28231 [Aegilops tauschii]
TraesCS3D01G262900	122	17	2.73814	1.49078e-07	unnamed protein product [Triticum aestivum]
Triticum_aestivum_newGene_18938	323	1	6.89658	0	Zinc finger Ran-binding domain-containing protein 3 [Triticum urartu]
TraesCS3D01G366200	66	12	2.31615	0.000195097	hypothetical protein F775_04868 [Aegilops tauschii]
Triticum_aestivum_newGene_7762	52	11	2.091	0.00258307	hypothetical protein TRIUR3_26090 [Triticum urartu]
TraesCS3B01G090200	203	28	2.79882	2.64526e-09	unnamed protein product [Triticum aestivum]
TraesCS5B01G525600	600	121	2.30966	3.12826e-08	Phospholipase D delta [Triticum urartu]
TraesCS5B01G009100	217	28	2.89425	5.62196e-10	hypothetical protein F775_43366 [Aegilops tauschii]
TraesCS4D01G113100	169	35	2.23203	3.72209e-06	predicted protein [Hordeum vulgare subsp. vulgare]
TraesCS7D01G261100	413	78	2.39485	2.10954e-08	PREDICTED: 65-kDa microtubule-associated protein 8 [Brachypodium distachyon]
TraesCS2A01G410700	46	0	4.7806	3.39672e-08	Actin-depolymerizing factor 6 [Aegilops tauschii]
Triticum_aestivum_newGene_13874	63	0	5.22008	1.03625e-10	--
TraesCS1B01G479400	33	4	2.60952	0.00223347	PREDICTED: uncharacterized protein LOC100845723 [Brachypodium distachyon]
TraesCS3A01G265900	641	122	2.39306	7.82944e-09	unnamed protein product [Triticum aestivum]
TraesCS6A01G027800	225	11	4.16804	2.22045e-16	hypothetical protein TRIUR3_31077 [Triticum urartu]
TraesCS4D01G363300	30	0	4.19165	2.05555e-05	S-norcoclaurine synthase 1 [Aegilops tauschii]
TraesCS7D01G385700	204	3	5.45107	0	predicted protein [Hordeum vulgare subsp. vulgare]
Triticum_aestivum_newGene_10391	65	0	5.26398	5.53739e-11	--
TraesCS5A01G508500	306	19	3.90639	2.22045e-16	Peptide transporter PTR3-A [Triticum urartu]
TraesCS5B01G515100	839	164	2.35892	8.79015e-09	hypothetical protein F775_18766 [Aegilops tauschii]
TraesCS3A01G005900	390	52	2.8817	2.36597e-11	predicted protein [Hordeum vulgare subsp. vulgare]
TraesCS3D01G085000	331	57	2.51789	7.94113e-09	unnamed protein product [Triticum aestivum]
TraesCS2D01G210400	1308	145	3.17411	2.55351e-15	uncharacterized protein LOC100280977 [Zea mays]
TraesCS7D01G036800	95	9	3.18518	2.63294e-08	hypothetical protein F775_30045 [Aegilops tauschii]
Triticum_aestivum_newGene_1788	42	0	4.65434	1.52581e-07	--
TraesCS7A01G402900	36	0	4.44147	1.63533e-06	hypothetical protein TRIUR3_28051 [Triticum urartu]
TraesCS5B01G506300	165	12	3.61571	2.4083e-12	hypothetical protein F775_08261 [Aegilops tauschii]
Triticum_aestivum_newGene_3641	28	0	4.09775	4.97086e-05	hypothetical protein TRIUR3_20134 [Triticum urartu]
Triticum_aestivum_newGene_24472	61	0	5.17481	1.95976e-10	--
TraesCS6A01G161400	53	12	2.00872	0.00379779	--
Triticum_aestivum_newGene_23042	160	0	6.54107	0	Putative transposable element [Oryza sativa Japonica Group]
Triticum_aestivum_newGene_1357	65	0	5.26398	5.53739e-11	40S ribosomal protein S4 [Aegilops tauschii]
TraesCSU01G136100	39	4	2.83938	0.000290214	PREDICTED: G-type lectin S-receptor-like serine/threonine-protein kinase At5g35370 [Brachypodium distachyon]
TraesCS2A01G188600	47	0	4.81051	2.35464e-08	Polyol transporter 5 [Triticum urartu]
Triticum_aestivum_newGene_26591	49	6	2.72587	0.000106141	PREDICTED: uncharacterized protein LOC104582265 [Brachypodium distachyon]
TraesCS3B01G506600	282	0	7.35198	0	Serine/threonine-protein kinase PBS1 [Triticum urartu]
Triticum_aestivum_newGene_22683	257	0	7.21891	0	hypothetical protein F775_24623 [Aegilops tauschii]
TraesCS2D01G311100	696	158	2.14314	3.00761e-07	predicted protein [Hordeum vulgare subsp. vulgare]
TraesCS6A01G398100	1665	383	2.13134	2.19959e-07	predicted protein [Hordeum vulgare subsp. vulgare]
[truncated: 6,026 more rows]

[truncated: 4 more sheets: down(P1.vs.P2), up(Overlapped), down(Overlapped), up(eDEGs)]
