# Supplementary material for: Identification of the vernalization gene VRN-B1 responsible for heading date variation by QTL mapping using a RIL population in wheat
Source: BMC Plant Biol. 2020 Jul 13;20:331. doi: 10.1186/s12870-020-02539-5 (PMC7359472; doi:10.1186/s12870-020-02539-5)
Supplement: Supplementary file 18 — Additional file 18: Table S6. Enriched GO terms of overlapped DEGs. [file 12870_2020_2539_MOESM18_ESM.xlsx]

## Sheet: All enriched GO terms of DEGs 
All enriched GO terms of DEGs
GO_ID	ontology	GO_term	Items	Background_Items	p_adj	pvalue	Gene_ID
GO:0016747	Molecular Function	transferase activity, transferring acyl groups other than amino-acyl groups	72	638	0	0	TraesCS1B01G033700;TraesCS7D01G401000;TraesCS7B01G307700;TraesCS2A01G392700;TraesCS5D01G316200;TraesCS1A01G081200;TraesCS7D01G291900;TraesCS3B01G139000;TraesCSU01G166000;TraesCS6D01G358400;TraesCS3D01G121800;TraesCS5D01G299300;TraesCS2D01G390800;TraesCS7D01G107900;TraesCS2D01G562700;TraesCS5A01G379500;TraesCS2A01G014600;TraesCS4A01G031500;TraesCS2D01G426800;TraesCS2B01G007000;TraesCS5D01G230700;T…
GO:0016705	Molecular Function	oxidoreductase activity, acting on paired donors, with incorporation or reduction of molecular oxygen	143	1278	0	0	TraesCS3D01G505600;TraesCS1D01G121300;TraesCS2A01G175700;TraesCS6D01G119700;TraesCS3D01G334900;TraesCS3D01G325600;TraesCS2D01G043500;TraesCS6D01G015000;TraesCS6A01G012100;TraesCS3D01G117100;TraesCS5D01G084400;TraesCS3D01G024700;TraesCS7B01G310900;TraesCS3D01G061900;TraesCS2A01G425200;TraesCS7B01G204100;TraesCS3D01G061700;TraesCS1D01G366700;TraesCS2A01G002900;TraesCS1D01G176400;TraesCS1B01G205100;…
GO:0005506	Molecular Function	iron ion binding	166	2048	0	0	TraesCS5A01G077900;TraesCS3D01G505600;TraesCS2D01G528500;TraesCS3D01G334900;TraesCS3D01G325600;TraesCS2D01G043500;TraesCSU01G084700;TraesCS6D01G015000;TraesCS7B01G209300;TraesCS3D01G117100;TraesCS6B01G024900;TraesCS4D01G195700;TraesCS7B01G310900;TraesCS3D01G061900;TraesCS3D01G061700;TraesCS1D01G366700;TraesCS1B01G205100;TraesCS2B01G005900;TraesCS4A01G218400;TraesCSU01G029900;TraesCS7D01G036900;Tr…
GO:0004497	Molecular Function	monooxygenase activity	168	1303	0	0	TraesCS3D01G505600;TraesCS1D01G121300;TraesCS2A01G175700;TraesCS6D01G119700;TraesCS3D01G334900;TraesCS3D01G325600;TraesCS2D01G043500;TraesCS6D01G015000;TraesCS6A01G012100;TraesCS3D01G117100;TraesCS4A01G213300;TraesCS5B01G162600;TraesCS5D01G084400;TraesCS3D01G024700;TraesCS7B01G310900;TraesCS3D01G061900;TraesCS2A01G425200;TraesCS7B01G204100;TraesCS3D01G061700;TraesCS1D01G366700;TraesCS2A01G002900;…
GO:0016984	Molecular Function	ribulose-bisphosphate carboxylase activity	23	52	1.20246e-10	2.22267e-13	TraesCS5B01G162600;TraesCS2A01G067300;TraesCS2B01G079100;TraesCS2A01G066800;TraesCS2D01G065300;TraesCS2A01G066700;TraesCS5A01G165400;TraesCS2B01G078900;TraesCS2B01G079200;TraesCS2B01G079500;TraesCS2D01G065400;TraesCS5D01G169900;TraesCS2B01G079300;TraesCS5B01G162800;TraesCS2D01G065200;TraesCS5D01G169600;TraesCS2A01G066900;TraesCS5A01G165700;TraesCS2A01G067000;TraesCS2B01G079400;TraesCS2D01G065600;…
GO:0008812	Molecular Function	choline dehydrogenase activity	13	21	1.8283e-10	3.37947e-13	TraesCS4B01G353200;TraesCS1B01G195300;TraesCS5B01G190800;TraesCS5A01G192300;TraesCS6D01G238700;TraesCS5D01G198700;TraesCS6A01G257400;TraesCS4D01G347200;Triticum_aestivum_newGene_24650;TraesCS1A01G187500;TraesCS6B01G267700;TraesCS1D01G189200;TraesCS5A01G522000
GO:0004144	Molecular Function	diacylglycerol O-acyltransferase activity	15	51	1.70439e-06	3.15044e-09	TraesCS3D01G267000;Triticum_aestivum_newGene_24983;TraesCS2B01G007200;TraesCS6A01G100300;TraesCS1A01G385500;TraesCSU01G029300;TraesCS7D01G111200;TraesCS3B01G339300;TraesCS3A01G297400;TraesCS3A01G266800;TraesCS2D01G016300;Triticum_aestivum_newGene_28295;TraesCS3D01G304900;TraesCS6B01G128300;TraesCS5D01G329000
GO:0004553	Molecular Function	hydrolase activity, hydrolyzing O-glycosyl compounds	58	567	1.91512e-06	3.53997e-09	TraesCS6A01G048200;TraesCS5B01G064100;TraesCS1A01G284900;TraesCS5A01G388200;TraesCS7D01G009400;TraesCS4A01G173100;TraesCS7A01G009800;TraesCS1A01G195900;TraesCS7B01G285700;TraesCS7D01G097400;TraesCS3A01G092800;TraesCS3D01G092900;TraesCS7B01G153600;TraesCS3B01G369000;TraesCS3D01G331000;TraesCSU01G107200;TraesCS7A01G194300;TraesCS2A01G384600;TraesCS2B01G401600;TraesCS7A01G427100;TraesCS5A01G389100;T…
GO:0008422	Molecular Function	beta-glucosidase activity	17	69	3.09308e-06	5.71733e-09	Triticum_aestivum_newGene_27696;TraesCS7A01G450500;TraesCS5D01G302900;TraesCS2A01G038400;TraesCS5B01G295100;TraesCS2B01G401500;TraesCS2A01G384400;TraesCS5A01G295400;TraesCS2D01G381100;TraesCS7D01G245000;TraesCS5B01G294700;TraesCS3B01G483500;TraesCS2D01G381000;TraesCSU01G242100;TraesCS2A01G384300;TraesCS2D01G037400;TraesCS5D01G302800
GO:0020037	Molecular Function	heme binding	156	2289	3.1416e-05	5.80702e-08	TraesCS3D01G505600;TraesCS3D01G334900;TraesCS4A01G076600;TraesCS3D01G325600;TraesCS2D01G043500;TraesCS7B01G336600;TraesCSU01G084700;TraesCS6D01G015000;TraesCS7B01G209300;TraesCS3D01G117100;TraesCS6B01G024900;TraesCS6B01G056800;TraesCS3B01G549200;TraesCS7B01G310900;TraesCS2A01G107600;TraesCS3D01G061900;TraesCS1A01G079400;TraesCS3D01G061700;TraesCS1A01G317900;TraesCS1D01G366700;TraesCS1B01G205100;T…
GO:0016491	Molecular Function	oxidoreductase activity	102	1365	0.000108928	2.01345e-07	TraesCS6B01G265800;TraesCS4B01G005800;TraesCS7A01G220900;TraesCS2D01G403100;TraesCS3B01G044900;TraesCS3B01G036600;TraesCS2D01G089000;TraesCS6B01G450100;TraesCS2B01G189700;TraesCS3D01G035900;TraesCS2A01G326100;TraesCS4B01G009700;TraesCS7A01G328700;TraesCS5A01G220200;TraesCS7A01G361600;TraesCS3A01G340200;TraesCS1B01G279100;TraesCS7D01G221100;TraesCS2A01G544900;TraesCS7D01G297700;TraesCS2A01G371100;…
GO:0005215	Molecular Function	transporter activity	61	698	0.000225315	4.1648e-07	TraesCS3B01G332000;TraesCS1A01G257900;TraesCS2D01G009100;TraesCS5A01G485300;TraesCS4A01G278800;TraesCS7D01G119800;TraesCS2B01G615300;TraesCS2B01G013000;TraesCS4B01G226400;TraesCS7A01G121600;TraesCS5A01G409600;TraesCS5B01G567600;TraesCS5B01G332500;TraesCS1B01G206900;TraesCSU01G207500;TraesCS5D01G338200;TraesCS4B01G231800;TraesCS2D01G259400;TraesCS4A01G259600;TraesCS1A01G165400;TraesCS2D01G226000;T…
GO:0050662	Molecular Function	coenzyme binding	39	366	0.000234452	4.33368e-07	TraesCSU01G087500;TraesCS2D01G481900;TraesCS5B01G414500;TraesCS1B01G447900;TraesCS6A01G418400;TraesCS6D01G029300;TraesCS3D01G033300;TraesCS7D01G150600;TraesCS2D01G111400;TraesCS2D01G482000;TraesCS7B01G350500;TraesCS5B01G223700;TraesCS3B01G036600;TraesCS6B01G470900;TraesCS5A01G163400;TraesCS5A01G314800;TraesCS5A01G036200;TraesCS7B01G094800;TraesCS5B01G160700;TraesCS7D01G248800;TraesCS7A01G250100;T…
GO:0042972	Molecular Function	licheninase activity	7	14	0.000454203	8.39563e-07	TraesCS3B01G530000;TraesCS3D01G478500;TraesCS3D01G477700;TraesCS1D01G237500;TraesCS1A01G234600;TraesCS1B01G249000;TraesCS3B01G529100
GO:0004312	Molecular Function	fatty acid synthase activity	5	6	0.000519579	9.60405e-07	TraesCS2D01G135400;TraesCS2D01G135300;TraesCS2B01G156900;TraesCS2B01G156800;TraesCS2A01G133400
GO:0009674	Molecular Function	potassium	9	28	0.00108319	2.00221e-06	TraesCS2B01G305900;TraesCS2D01G266600;TraesCS2A01G289300;TraesCS6B01G084200;TraesCS3B01G481800;TraesCS3D01G473400;TraesCS6D01G061800;TraesCS2D01G287300;TraesCS3D01G439200
GO:0033897	Molecular Function	ribonuclease T2 activity	9	28	0.00108319	2.00221e-06	TraesCS2D01G163300;TraesCS1B01G170100;TraesCS6A01G339600;TraesCS2A01G264000;TraesCS1B01G170200;TraesCS2A01G157400;TraesCS1D01G149700;TraesCS6D01G320200;TraesCS1A01G152600
GO:0018685	Molecular Function	alkane 1-monooxygenase activity	8	23	0.00206908	3.82454e-06	TraesCS4B01G135200;TraesCS3B01G403400;TraesCS1D01G276600;TraesCS4A01G183600;TraesCS3D01G364300;TraesCS3A01G368200;TraesCS3D01G361200;TraesCS3B01G399900
GO:0042132	Molecular Function	fructose 1,6-bisphosphate 1-phosphatase activity	7	17	0.00228935	4.2317e-06	TraesCS3B01G410400;TraesCS3A01G367000;TraesCS1D01G274000;TraesCS3D01G370700;TraesCS1B01G283600;TraesCS4B01G211400;TraesCS3B01G398300
GO:0052716	Molecular Function	hydroquinone	15	86	0.00271676	5.02173e-06	TraesCS4A01G096400;TraesCS3B01G392700;TraesCS4B01G208000;TraesCS4D01G208900;TraesCS3A01G360400;TraesCS1D01G283000;TraesCS3B01G397200;TraesCS3A01G360600;TraesCS3A01G365300;TraesCS1B01G293100;TraesCS3D01G354400;TraesCS2D01G267200;TraesCS3D01G354200;TraesCS3D01G358500;TraesCS3B01G393000
GO:0016760	Molecular Function	cellulose synthase (UDP-forming) activity	17	111	0.00408124	7.54387e-06	TraesCS1A01G149300;TraesCS1D01G146600;TraesCS1B01G167200;TraesCS3D01G289600;TraesCS2B01G236400;TraesCS5B01G252100;TraesCS2B01G318100;TraesCS5B01G221600;TraesCS2D01G217000;TraesCS5D01G261000;TraesCS2A01G210300;TraesCS2D01G217100;TraesCS3B01G324500;TraesCS3A01G289900;TraesCS5B01G221500;TraesCS5D01G230300;TraesCS5A01G222500
GO:0071771	Molecular Function	aldehyde decarbonylase activity	7	20	0.00811874	1.50069e-05	TraesCS6A01G226500;TraesCS2B01G402100;TraesCS1A01G150800;TraesCS1D01G147800;TraesCS2A01G385100;TraesCS2D01G381900;TraesCS1B01G168400
GO:0047746	Molecular Function	chlorophyllase activity	5	9	0.00975641	1.8034e-05	Triticum_aestivum_newGene_18235;TraesCS6D01G135300;TraesCS3A01G101900;TraesCS3D01G103900;TraesCS3B01G119400
GO:0004565	Molecular Function	beta-galactosidase activity	14	86	0.0125709	2.32365e-05	TraesCS7D01G363100;TraesCS6D01G172400;TraesCS3D01G379100;TraesCS2A01G520900;TraesCS1D01G024200;TraesCS1B01G030400;TraesCS7A01G359700;TraesCS2B01G550300;TraesCS2A01G521000;TraesCS1A01G024100;TraesCS3A01G386100;TraesCS2D01G522600;TraesCS1B01G278400;TraesCS3B01G418200
GO:0015175	Molecular Function	neutral amino acid transmembrane transporter activity	6	15	0.0140275	2.59289e-05	TraesCS5A01G472600;TraesCS7B01G060400;TraesCS7D01G157000;TraesCS7A01G156600;TraesCS5D01G485100;TraesCS5A01G472500
GO:0003993	Molecular Function	acid phosphatase activity	20	167	0.0279943	5.17454e-05	TraesCS6D01G339100;TraesCS4A01G400600;TraesCS4B01G364000;TraesCS7D01G095900;TraesCSU01G209300;TraesCS4A01G431300;TraesCS4B01G337500;TraesCS3B01G359800;TraesCS7A01G101900;TraesCS5A01G532400;TraesCS7A01G040400;TraesCS4D01G357200;TraesCS4D01G332800;TraesCS2D01G506800;TraesCS3D01G323100;TraesCS7D01G035600;TraesCS2B01G534400;TraesCS2A01G506000;TraesCS5D01G136600;TraesCS5B01G285200
GO:0016829	Molecular Function	lyase activity	21	182	0.0319186	5.89993e-05	TraesCS1B01G195300;TraesCS6D01G238700;TraesCS4D01G347200;TraesCS1D01G189200;TraesCS5D01G198700;TraesCS2D01G139100;Triticum_aestivum_newGene_24650;TraesCS4B01G353200;TraesCS5A01G192300;TraesCS7D01G463500;TraesCS4A01G187200;TraesCS1A01G187500;TraesCS5B01G190800;TraesCS6A01G257400;TraesCS6B01G211900;TraesCS4A01G055600;TraesCS4D01G126300;TraesCS6B01G267700;TraesCS5A01G522000;TraesCS2B01G160400;TraesC…
GO:0009055	Molecular Function	electron carrier activity	142	2327	0.0358202	6.62112e-05	TraesCS3D01G505600;TraesCS3D01G334900;TraesCS3D01G325600;TraesCS2D01G043500;TraesCSU01G084700;TraesCS6D01G015000;TraesCS7B01G209300;TraesCS3D01G117100;TraesCS6B01G024900;TraesCS3D01G450400;TraesCS7B01G310900;TraesCS3D01G061900;TraesCS3D01G061700;TraesCS1D01G366700;TraesCS1B01G205100;TraesCS2B01G005900;TraesCSU01G029900;TraesCS7D01G036900;TraesCS2A01G044900;TraesCS1D01G276600;TraesCSU01G084800;Tra…
GO:0046910	Molecular Function	pectinesterase inhibitor activity	3	3	0.0463463	8.56679e-05	TraesCS3B01G414100;TraesCS3D01G374600;TraesCS3A01G381400
GO:0004760	Molecular Function	serine-pyruvate transaminase activity	3	3	0.0463463	8.56679e-05	Triticum_aestivum_newGene_27009;Triticum_aestivum_newGene_23899;TraesCS7B01G148000
GO:0008974	Molecular Function	phosphoribulokinase activity	3	3	0.0463463	8.56679e-05	TraesCS6D01G247400;TraesCS6A01G267300;TraesCS6B01G294700
GO:0031956	Molecular Function	medium-chain fatty acid-CoA ligase activity	3	3	0.0463463	8.56679e-05	TraesCS2D01G272200;TraesCS2A01G272900;TraesCS2B01G291100
GO:0004451	Molecular Function	isocitrate lyase activity	3	3	0.0463463	8.56679e-05	TraesCS2B01G244600;TraesCS2A01G219100;TraesCS2D01G224200
GO:0008887	Molecular Function	glycerate kinase activity	3	3	0.0463463	8.56679e-05	TraesCS3B01G299300;TraesCS3D01G266100;TraesCS3A01G265900
GO:0031679	Molecular Function	NADH dehydrogenase (plastoquinone) activity	3	3	0.0463463	8.56679e-05	TraesCS6A01G302500;TraesCS6B01G331700;TraesCS6D01G282000
GO:0090439	Molecular Function	tetraketide alpha-pyrone synthase activity	3	3	0.0463463	8.56679e-05	TraesCS5D01G003600;TraesCS5B01G003100;TraesCS5A01G002900
GO:0045431	Molecular Function	flavonol synthase activity	3	3	0.0463463	8.56679e-05	TraesCS6A01G331400;TraesCS6B01G362100;TraesCS6D01G310700
GO:0015172	Molecular Function	acidic amino acid transmembrane transporter activity	3	3	0.0463463	8.56679e-05	TraesCS7D01G157000;TraesCS7A01G156600;TraesCS7B01G060400
GO:0008886	Molecular Function	glyceraldehyde-3-phosphate dehydrogenase (NADP+) (non-phosphorylating) activity	3	3	0.0463463	8.56679e-05	TraesCS2A01G190700;TraesCS2D01G197300;TraesCS2B01G216400
GO:0045480	Molecular Function	galactose oxidase activity	3	3	0.0463463	8.56679e-05	TraesCS4D01G108400;TraesCS4B01G110700;TraesCS4A01G207200
GO:0050281	Molecular Function	serine-glyoxylate transaminase activity	3	3	0.0463463	8.56679e-05	Triticum_aestivum_newGene_27009;Triticum_aestivum_newGene_23899;TraesCS7B01G148000
GO:0045548	Molecular Function	phenylalanine ammonia-lyase activity	11	63	0.0480636	8.88422e-05	TraesCS2D01G377600;TraesCS6D01G212300;TraesCS2D01G377500;TraesCS6D01G212200;TraesCS6A01G223000;TraesCS4A01G401300;TraesCS2B01G398400;TraesCS6A01G222900;TraesCS6B01G258400;TraesCS6B01G258500;TraesCS2A01G381100
GO:0016207	Molecular Function	4-coumarate-CoA ligase activity	7	26	0.0545711	0.000100871	TraesCS2D01G272200;TraesCS6D01G141800;TraesCS6D01G141700;TraesCS6A01G151700;TraesCS2A01G272900;TraesCS6A01G151800;TraesCS2B01G291100
GO:0044183	Molecular Function	protein binding involved in protein folding	5	12	0.0548564	0.000101398	TraesCS5D01G470300;TraesCS7D01G174200;TraesCS5A01G459200;TraesCS5B01G468800;TraesCS7B01G078200
GO:0004575	Molecular Function	sucrose alpha-glucosidase activity	17	139	0.0765835	0.000141559	TraesCS2D01G382600;TraesCS6A01G023300;TraesCS6B01G031500;TraesCS2A01G488900;TraesCS5B01G556600;TraesCS3B01G584500;TraesCS6D01G026600;TraesCS7A01G009100;TraesCS7D01G010000;TraesCS6B01G031600;TraesCS6B01G031700;TraesCS2B01G516700;TraesCS5D01G552900;TraesCS3D01G524600;TraesCS2D01G489200;TraesCS3A01G516900;TraesCS4A01G321700
GO:0016621	Molecular Function	cinnamoyl-CoA reductase activity	9	46	0.0843108	0.000155842	TraesCS1A01G417800;TraesCS5B01G414500;TraesCS1B01G447900;TraesCS5A01G163400;TraesCS5B01G160700;TraesCS1D01G425400;TraesCS7D01G150600;TraesCS5B01G223700;TraesCS7B01G052700
GO:0016788	Molecular Function	hydrolase activity, acting on ester bonds	39	484	0.137739	0.000254601	TraesCS6A01G228200;TraesCS1A01G295000;TraesCS7D01G385700;TraesCS7A01G100600;TraesCS4A01G397000;TraesCS7A01G389600;TraesCS7B01G270000;TraesCS4B01G339400;TraesCS5B01G161500;TraesCS4A01G399300;TraesCS6D01G372000;TraesCS5D01G169000;TraesCS3A01G140900;TraesCS4B01G006600;TraesCS7B01G291400;TraesCS6B01G427200;TraesCS3D01G431500;TraesCS7A01G097100;TraesCS6A01G387800;TraesCS1D01G090800;TraesCS3A01G258100;…
GO:0042973	Molecular Function	glucan endo-1,3-beta-D-glucosidase activity	13	95	0.149146	0.000275686	TraesCS3B01G528300;TraesCS7D01G363100;TraesCS1A01G312700;TraesCS3D01G481400;TraesCS3A01G330500;TraesCS7A01G359700;TraesCS1D01G312800;TraesCS5D01G001100;TraesCS3B01G360500;TraesCS3D01G477100;TraesCS3D01G323900;TraesCS3A01G482000;TraesCS3D01G478900
GO:0008553	Molecular Function	hydrogen-exporting ATPase activity, phosphorylative mechanism	8	40	0.166195	0.000307199	TraesCS7A01G510800;TraesCS7D01G146700;TraesCS7B01G421700;TraesCS7D01G500200;TraesCS7A01G145400;TraesCS7B01G047600;TraesCS7D01G146800;TraesCS4A01G283100
GO:0005507	Molecular Function	copper ion binding	67	982	0.177641	0.000328356	TraesCS6D01G295000;TraesCS4B01G282700;Triticum_aestivum_newGene_2340;TraesCS7B01G355200;TraesCS3B01G593800;TraesCS3D01G450400;TraesCS2D01G403100;TraesCS4A01G020900;TraesCS3A01G360400;TraesCS2A01G406200;TraesCS3D01G220900;TraesCS1D01G067500;TraesCS6A01G287100;TraesCS3D01G531600;TraesCS4A01G096400;TraesCS2D01G075000;TraesCS1A01G045800;TraesCS7A01G361600;TraesCS3B01G397200;TraesCS2D01G267200;TraesCS…
GO:0016757	Molecular Function	transferase activity, transferring glycosyl groups	41	526	0.192838	0.000356447	TraesCS1A01G033200;TraesCS7D01G236300;TraesCS5A01G325200;TraesCS4D01G081600;TraesCS3D01G024500;TraesCS3B01G021900;TraesCS4A01G232300;TraesCS3B01G023700;TraesCS7D01G235800;TraesCS2A01G329400;TraesCS3B01G556600;TraesCS2A01G132600;TraesCS1D01G034600;TraesCS6A01G351300;TraesCS3A01G021800;TraesCS7A01G139400;TraesCS3A01G023000;TraesCS2A01G097400;TraesCS7D01G235700;TraesCS7B01G133800;TraesCS2B01G261000;…
GO:0080019	Molecular Function	fatty-acyl-CoA reductase (alcohol-forming) activity	8	41	0.198556	0.000367017	TraesCS5A01G363200;TraesCS7B01G291100;TraesCS1B01G402600;TraesCS7A01G389300;TraesCS4A01G388600;TraesCS1D01G003400;TraesCS1D01G021800;TraesCS3A01G014900
GO:0016210	Molecular Function	naringenin-chalcone synthase activity	7	32	0.22141	0.000409261	TraesCS2B01G558400;TraesCS2D01G027900;TraesCS2A01G527700;TraesCS2A01G025700;TraesCS2A01G035300;TraesCS2B01G038700;TraesCS2D01G530600
GO:0015145	Molecular Function	monosaccharide transmembrane transporter activity	6	24	0.26793	0.000495249	TraesCS1A01G341100;TraesCS1B01G353800;TraesCS5D01G001600;TraesCS1D01G343200;TraesCS5A01G001100;TraesCS5B01G001000
GO:0016844	Molecular Function	strictosidine synthase activity	10	66	0.326151	0.000602867	TraesCS5D01G139700;TraesCS5A01G131200;TraesCS5B01G133600;TraesCS7D01G076300;TraesCS2B01G196600;TraesCS3B01G559100;TraesCS2B01G196500;TraesCS3A01G298200;TraesCS1B01G217600;TraesCS1D01G207200
GO:0030598	Molecular Function	rRNA N-glycosylase activity	6	25	0.339448	0.000627446	TraesCSU01G125300;TraesCS5A01G552500;TraesCS5A01G552300;TraesCS2D01G474600;TraesCS2A01G475200;TraesCS2B01G498800
GO:0052852	Molecular Function	very-long-chain-(S)-2-hydroxy-acid oxidase activity	5	17	0.356229	0.000658465	TraesCS2D01G251800;TraesCS5D01G432900;TraesCS5A01G424400;TraesCS2A01G250800;TraesCS5B01G426500
GO:0008725	Molecular Function	DNA-3-methyladenine glycosylase activity	5	17	0.356229	0.000658465	TraesCS3D01G346700;TraesCS3B01G385400;TraesCS3A01G352700;TraesCS5D01G231700;TraesCS5B01G223100
GO:0052854	Molecular Function	medium-chain-(S)-2-hydroxy-acid oxidase activity	5	17	0.356229	0.000658465	TraesCS2D01G251800;TraesCS5D01G432900;TraesCS5A01G424400;TraesCS2A01G250800;TraesCS5B01G426500
GO:0052853	Molecular Function	long-chain-(S)-2-hydroxy-long-chain-acid oxidase activity	5	17	0.356229	0.000658465	TraesCS2D01G251800;TraesCS5D01G432900;TraesCS5A01G424400;TraesCS2A01G250800;TraesCS5B01G426500
GO:0004364	Molecular Function	glutathione transferase activity	20	202	0.361502	0.000668212	TraesCS2A01G218700;TraesCS1D01G094800;TraesCS1A01G186100;TraesCS1D01G094700;TraesCS5A01G502300;TraesCS4D01G327900;TraesCS4B01G330900;TraesCS6D01G016700;TraesCS2A01G504300;TraesCS1D01G257800;TraesCS2D01G504900;TraesCS1A01G203900;TraesCS4D01G327800;TraesCS1D01G207400;TraesCS5A01G024100;TraesCS4B01G331000;TraesCS5A01G502400;TraesCS5B01G020700;TraesCS1D01G191100;TraesCS1B01G217700
GO:0016168	Molecular Function	chlorophyll binding	13	104	0.362596	0.000670233	TraesCS2A01G523700;TraesCS2B01G553600;TraesCS1A01G306600;TraesCS5A01G213000;TraesCS7A01G276400;TraesCS5B01G210800;TraesCS1D01G306200;TraesCS1D01G411600;TraesCS2D01G525900;TraesCS1B01G433300;TraesCS7D01G276300;TraesCS1B01G317500;TraesCS1A01G403800
GO:0043765	Molecular Function	T/G mismatch-specific endonuclease activity	5	18	0.475392	0.000878728	TraesCS2B01G535500;TraesCS2A01G507400;TraesCS2D01G507900;TraesCS2A01G507500;TraesCS2D01G507700
GO:0004091	Molecular Function	carboxylic ester hydrolase activity	19	192	0.489083	0.000904035	TraesCS1B01G272100;TraesCS2B01G335600;TraesCS2D01G146700;TraesCS6D01G030700;TraesCS6A01G027000;TraesCS6B01G038200;TraesCS7A01G003700;TraesCS6A01G270300;TraesCS1A01G261300;TraesCS2B01G415200;TraesCS3B01G204500;TraesCS3A01G174100;TraesCS2A01G317400;TraesCS2D01G146600;TraesCS7D01G004200;TraesCS2D01G315300;Triticum_aestivum_newGene_13198;TraesCS2D01G394700;TraesCS2A01G143300
GO:1990137	Molecular Function	plant seed peroxidase activity	4	11	0.524755	0.000969973	TraesCS2D01G364800;TraesCS2B01G385200;TraesCS2A01G367700;TraesCS2D01G382300
GO:0051119	Molecular Function	sugar transmembrane transporter activity	12	96	0.575146	0.00106312	TraesCS6A01G382400;TraesCS6D01G367400;TraesCS7B01G451200;TraesCS7D01G521400;TraesCS6D01G367200;TraesCS7A01G533900;TraesCS7A01G503200;TraesCS4D01G183800;TraesCS6B01G421800;TraesCS6B01G421700;TraesCS1B01G377200;TraesCS1D01G365200
GO:0016165	Molecular Function	linoleate 13S-lipoxygenase activity	11	84	0.623009	0.00115159	TraesCS2A01G367700;TraesCS5A01G378700;TraesCS3B01G549200;TraesCS5B01G382400;TraesCS2D01G528500;TraesCS6B01G160400;TraesCS2B01G385200;TraesCS2D01G364800;TraesCS2B01G555400;TraesCS7D01G244800;TraesCS2D01G382300
GO:0016702	Molecular Function	oxidoreductase activity, acting on single donors with incorporation of molecular oxygen, incorporation of two atoms of oxygen	12	97	0.630419	0.00116528	TraesCS6A01G271600;TraesCS1D01G072700;TraesCS3D01G149600;TraesCS6D01G251800;TraesCS6D01G015100;TraesCS3D01G381800;TraesCS6B01G018700;TraesCS3A01G351400;TraesCS1B01G088600;TraesCS1A01G070200;TraesCS6B01G298800;TraesCS2B01G521500
GO:0015115	Molecular Function	silicate transmembrane transporter activity	3	6	0.838254	0.00154945	TraesCS6A01G307300;TraesCS6D01G286400;TraesCS6B01G335900
GO:0080054	Molecular Function	low-affinity nitrate transmembrane transporter activity	3	6	0.838254	0.00154945	TraesCS3B01G454100;TraesCS3A01G418800;TraesCS3D01G414400
GO:0010297	Molecular Function	heteropolysaccharide binding	3	6	0.838254	0.00154945	TraesCS5B01G036800;TraesCS5D01G044400;TraesCS5A01G036200
GO:0015193	Molecular Function	L-proline transmembrane transporter activity	3	6	0.838254	0.00154945	TraesCS4A01G179500;TraesCS4D01G134400;TraesCS4B01G139700
GO:0003908	Molecular Function	methylated-DNA-[protein]-cysteine S-methyltransferase activity	3	6	0.838254	0.00154945	TraesCS3B01G392800;TraesCS3A01G360500;TraesCS3D01G354300
GO:0050306	Molecular Function	sucrose 1F-fructosyltransferase activity	6	30	0.942414	0.00174199	TraesCS4A01G485400;TraesCS7A01G009800;TraesCS2D01G382600;TraesCS7A01G009100;TraesCS7D01G009400;TraesCS7D01G010000
GO:0016762	Molecular Function	xyloglucan	14	130	1	0.00185107	TraesCS7B01G327400;TraesCS2B01G104700;TraesCS5D01G552800;TraesCS4A01G321800;TraesCS7D01G419400;TraesCS7A01G194300;TraesCS7D01G360100;TraesCS7A01G427100;TraesCS1A01G195900;TraesCS1D01G199300;TraesCS7D01G195900;TraesCS7A01G427300;TraesCS1B01G210500;TraesCS7D01G097400
GO:0000014	Molecular Function	single-stranded DNA endodeoxyribonuclease activity	5	21	1	0.00186902	TraesCS2B01G535500;TraesCS2A01G507400;TraesCS2D01G507900;TraesCS2A01G507500;TraesCS2D01G507700
GO:0048032	Molecular Function	galacturonate binding	2	2	1	0.00194407	TraesCS1D01G164300;Triticum_aestivum_newGene_1305
GO:0015398	Molecular Function	high-affinity secondary active ammonium transmembrane transporter activity	4	13	1	0.00195781	TraesCS6D01G208200;TraesCS2B01G383600;TraesCS2D01G362900;TraesCS2A01G365000
GO:0000254	Molecular Function	C-4 methylsterol oxidase activity	4	13	1	0.00195781	TraesCS4A01G218400;TraesCS4D01G093600;TraesCS4D01G329200;TraesCS4B01G097200
GO:0015189	Molecular Function	L-lysine transmembrane transporter activity	5	22	1	0.00233162	TraesCS3D01G157800;TraesCS5D01G051400;TraesCS3D01G149300;TraesCS5B01G046500;TraesCS3A01G149900
GO:0008891	Molecular Function	glycolate oxidase activity	5	22	1	0.00233162	TraesCS2D01G251800;TraesCS5D01G432900;TraesCS5A01G424400;TraesCS2A01G250800;TraesCS5B01G426500
GO:0015181	Molecular Function	arginine transmembrane transporter activity	5	22	1	0.00233162	TraesCS3D01G157800;TraesCS5D01G051400;TraesCS3D01G149300;TraesCS5B01G046500;TraesCS3A01G149900
GO:0008289	Molecular Function	lipid binding	22	256	1	0.00236279	TraesCS3B01G062700;TraesCS7B01G012800;TraesCS5D01G145300;TraesCS3A01G144200;TraesCS1B01G310400;Triticum_aestivum_newGene_24984;TraesCS6D01G321000;TraesCS5B01G145900;TraesCS1D01G164000;TraesCS3D01G052100;TraesCS1D01G050000;TraesCS3D01G152900;TraesCS7D01G110800;TraesCS5B01G461500;TraesCS1A01G300300;TraesCS3B01G170800;TraesCS4A01G087100;TraesCS4B01G217300;TraesCS3B01G063200;TraesCS4D01G217600;Tritic…
GO:0016671	Molecular Function	oxidoreductase activity, acting on a sulfur group of donors, disulfide as acceptor	7	43	1	0.00256776	TraesCS6D01G356100;TraesCS6B01G409800;TraesCS5D01G118500;TraesCS4A01G130400;TraesCS6A01G372100;TraesCS5A01G110300;TraesCS5B01G111800
GO:0047100	Molecular Function	glyceraldehyde-3-phosphate dehydrogenase (NADP+) (phosphorylating) activity	3	7	1	0.00262257	TraesCS5A01G495100;TraesCS4D01G319400;TraesCS4B01G323000
GO:0004803	Molecular Function	transposase activity	3	7	1	0.00262257	TraesCS4D01G320100;TraesCS4B01G323100;TraesCS5A01G495700
GO:0046608	Molecular Function	carotenoid isomerase activity	3	7	1	0.00262257	TraesCS5B01G529400;TraesCS5D01G528500;TraesCSU01G062000
GO:0071614	Molecular Function	linoleic acid epoxygenase activity	4	14	1	0.00264573	TraesCS2D01G364800;TraesCS2B01G385200;TraesCS2A01G367700;TraesCS2D01G382300
GO:0016706	Molecular Function	oxidoreductase activity, acting on paired donors, with incorporation or reduction of molecular oxygen, 2-oxoglutarate as one donor, and incorporation of one atom each of oxygen into both donors	31	409	1	0.00266233	TraesCS1A01G089500;TraesCS3D01G405500;TraesCS2B01G413000;TraesCS7D01G529400;TraesCS6B01G225200;TraesCS1D01G072700;TraesCS2D01G028900;TraesCS7D01G081900;TraesCS1D01G098000;TraesCS4D01G195700;TraesCS1B01G410800;TraesCS4B01G081200;TraesCS4D01G339900;TraesCS4D01G079900;TraesCS1D01G098100;TraesCS4B01G344800;TraesCS3B01G520100;TraesCS4D01G339800;TraesCS1A01G070200;TraesCS2A01G394900;TraesCS7A01G140100;…
GO:0015171	Molecular Function	amino acid transmembrane transporter activity	11	94	1	0.00287086	TraesCS4D01G344800;TraesCS6A01G285300;TraesCS2A01G305900;TraesCS3A01G484900;TraesCS3D01G479700;TraesCS5A01G126900;TraesCS2D01G304300;TraesCS2B01G322600;TraesCS5D01G091100;TraesCS5A01G256600;TraesCS3B01G531700
GO:0031219	Molecular Function	levanase activity	9	69	1	0.00323684	TraesCS2B01G516700;TraesCS5D01G552900;TraesCS3D01G524600;TraesCS2A01G488900;TraesCS2D01G489200;TraesCS5B01G556600;TraesCS3B01G584500;TraesCS3A01G516900;TraesCS4A01G321700
GO:0051670	Molecular Function	inulinase activity	9	69	1	0.00323684	TraesCS2B01G516700;TraesCS5D01G552900;TraesCS3D01G524600;TraesCS2A01G488900;TraesCS2D01G489200;TraesCS5B01G556600;TraesCS3B01G584500;TraesCS3A01G516900;TraesCS4A01G321700
GO:0045300	Molecular Function	acyl-[acyl-carrier-protein] desaturase activity	6	34	1	0.00339513	TraesCS5D01G548700;TraesCS5A01G123600;TraesCS5B01G123200;TraesCS4A01G326700;TraesCS5D01G131500;TraesCS5B01G539600
GO:0004363	Molecular Function	glutathione synthase activity	4	16	1	0.00448286	TraesCS2D01G500600;TraesCS7B01G341200;TraesCS2B01G528300;TraesCS2A01G500400
GO:0031491	Molecular Function	nucleosome binding	4	16	1	0.00448286	TraesCS3A01G069900;TraesCS3B01G419600;TraesCS3A01G389000;TraesCS2A01G296200
GO:0015250	Molecular Function	water channel activity	4	16	1	0.00448286	TraesCS3B01G608500;TraesCS3A01G535300;TraesCS3D01G540800;TraesCS3D01G540900
GO:0004338	Molecular Function	glucan exo-1,3-beta-glucosidase activity	6	37	1	0.00524538	TraesCS2A01G591900;TraesCS2D01G522600;TraesCS2A01G520900;TraesCS2B01G550300;TraesCS2A01G521000;TraesCS2D01G562400
GO:0004348	Molecular Function	glucosylceramidase activity	4	17	1	0.00565959	TraesCS7B01G221100;TraesCS7D01G316700;Triticum_aestivum_newGene_11287;TraesCS7A01G320000
GO:0003869	Molecular Function	phosphatase activity	2	3	1	0.00566087	TraesCS2B01G366900;TraesCS2A01G348500
GO:0047654	Molecular Function	alliin lyase activity	2	3	1	0.00566087	TraesCS3D01G246700;TraesCS3B01G275200
GO:0000293	Molecular Function	ferric-chelate reductase activity	2	3	1	0.00566087	TraesCS2B01G329600;TraesCS2D01G311100
GO:0005476	Molecular Function	carnitine	2	3	1	0.00566087	TraesCS3A01G149900;TraesCS3D01G157800
GO:0004474	Molecular Function	malate synthase activity	2	3	1	0.00566087	TraesCS2A01G345500;TraesCS2B01G364000
GO:0035798	Molecular Function	2-alkenal reductase (NADP+) activity	2	3	1	0.00566087	TraesCS6D01G122800;TraesCS6A01G133100
GO:0035671	Molecular Function	enone reductase activity	2	3	1	0.00566087	TraesCS6D01G122800;TraesCS6A01G133100
GO:0050278	Molecular Function	sedoheptulose-bisphosphatase activity	2	3	1	0.00566087	TraesCS3A01G367000;TraesCS3B01G398300
GO:0018454	Molecular Function	acetoacetyl-CoA reductase activity	3	9	1	0.00588932	TraesCS2D01G342100;TraesCS2A01G321400;TraesCS2B01G361100
GO:0045703	Molecular Function	ketoreductase activity	3	9	1	0.00588932	TraesCS2D01G342100;TraesCS2A01G321400;TraesCS2B01G361100
GO:0033907	Molecular Function	beta-D-fucosidase activity	6	39	1	0.00683177	TraesCS7D01G363100;TraesCS2D01G522600;TraesCS2A01G520900;TraesCS7A01G359700;TraesCS2B01G550300;TraesCS2A01G521000
GO:0016206	Molecular Function	catechol O-methyltransferase activity	5	28	1	0.00698973	TraesCS7D01G341500;TraesCS3D01G540200;TraesCS2B01G066100;TraesCS3A01G534900;TraesCS3B01G612000
GO:0008378	Molecular Function	galactosyltransferase activity	10	92	1	0.00736162	TraesCS5D01G225100;TraesCS5D01G225000;TraesCS2B01G390400;TraesCS2D01G369500;TraesCS5B01G215800;TraesCS1D01G384900;TraesCS5B01G215900;TraesCS5A01G217000;TraesCS5A01G216900;TraesCS2A01G373300
GO:0003935	Molecular Function	GTP cyclohydrolase II activity	3	10	1	0.00813921	TraesCS1D01G284400;TraesCS1A01G285400;TraesCS1B01G294600
GO:0008686	Molecular Function	3,4-dihydroxy-2-butanone-4-phosphate synthase activity	3	10	1	0.00813921	TraesCS1D01G284400;TraesCS1A01G285400;TraesCS1B01G294600
GO:0004560	Molecular Function	alpha-L-fucosidase activity	4	19	1	0.00859252	TraesCS5B01G309300;TraesCS3A01G025300;TraesCS5A01G309000;TraesCS5A01G308800
GO:0005381	Molecular Function	iron ion transmembrane transporter activity	6	41	1	0.00873917	TraesCS7A01G464300;TraesCS7D01G451900;TraesCS7A01G357400;TraesCS4A01G294300;TraesCS7B01G364800;TraesCS7A01G327300
GO:0004601	Molecular Function	peroxidase activity	47	742	1	0.0090234	TraesCS5B01G147200;TraesCS4A01G076600;TraesCS1D01G203700;TraesCS4D01G170600;TraesCS3B01G549200;Triticum_aestivum_newGene_8234;TraesCS7B01G353100;TraesCS2A01G107600;TraesCS1A01G079400;TraesCS1A01G317900;TraesCS1B01G330400;TraesCS2B01G098100;TraesCS7B01G251100;TraesCS2D01G107300;TraesCS3B01G278100;TraesCS7D01G442200;TraesCS3A01G180300;TraesCS4A01G076700;TraesCS5A01G323200;TraesCS7A01G319100;TraesCS…
GO:0004332	Molecular Function	fructose-bisphosphate aldolase activity	5	30	1	0.00942495	TraesCS5A01G108000;TraesCS7B01G283000;TraesCS5D01G122600;TraesCS7A01G381100;TraesCS7D01G377400
GO:0016161	Molecular Function	beta-amylase activity	5	30	1	0.00942495	TraesCS2B01G240200;TraesCS2D01G220900;TraesCS2D01G221000;TraesCS2B01G240100;TraesCS2A01G215300
GO:0008131	Molecular Function	primary amine oxidase activity	5	31	1	0.0108374	TraesCS4D01G281700;TraesCS4A01G020900;TraesCS2D01G075000;TraesCS3B01G280200;TraesCS4B01G282700
GO:0005548	Molecular Function	phospholipid transporter activity	2	4	1	0.0109904	TraesCS5A01G313100;TraesCS5D01G319800
GO:0008465	Molecular Function	glycerate dehydrogenase activity	2	4	1	0.0109904	TraesCS6A01G000400;TraesCS6B01G004400
GO:0080011	Molecular Function	baruol synthase activity	2	4	1	0.0109904	TraesCS4A01G495100;TraesCS7A01G003500
GO:0034075	Molecular Function	arabidiol synthase activity	2	4	1	0.0109904	TraesCS4A01G495100;TraesCS7A01G003500
GO:0051746	Molecular Function	thalianol synthase activity	2	4	1	0.0109904	TraesCS4A01G495100;TraesCS7A01G003500
GO:0042300	Molecular Function	beta-amyrin synthase activity	2	4	1	0.0109904	TraesCS4A01G495100;TraesCS7A01G003500
GO:0034074	Molecular Function	marneral synthase activity	2	4	1	0.0109904	TraesCS4A01G495100;TraesCS7A01G003500
GO:0042299	Molecular Function	lupeol synthase activity	2	4	1	0.0109904	TraesCS4A01G495100;TraesCS7A01G003500
GO:0004568	Molecular Function	chitinase activity	9	84	1	0.0117173	TraesCS3A01G223700;TraesCS5D01G408200;TraesCS1D01G207100;TraesCS3D01G260300;Triticum_aestivum_newGene_7654;TraesCS3B01G159700;TraesCS4D01G325400;TraesCS1A01G203700;TraesCS3A01G239200
GO:0080083	Molecular Function	beta-gentiobiose beta-glucosidase activity	6	45	1	0.0136456	TraesCS7D01G363100;TraesCS2D01G522600;TraesCS2A01G520900;TraesCS7A01G359700;TraesCS2B01G550300;TraesCS2A01G521000
GO:0045430	Molecular Function	chalcone isomerase activity	3	12	1	0.0139688	TraesCS5B01G145800;TraesCS1A01G036200;TraesCS1D01G037900
GO:0008453	Molecular Function	alanine-glyoxylate transaminase activity	3	12	1	0.0139688	Triticum_aestivum_newGene_27009;Triticum_aestivum_newGene_23899;TraesCS7B01G148000
GO:0050373	Molecular Function	UDP-arabinose 4-epimerase activity	3	12	1	0.0139688	TraesCS5A01G314800;TraesCS5D01G321100;TraesCS5B01G315700
GO:0015173	Molecular Function	aromatic amino acid transmembrane transporter activity	3	12	1	0.0139688	TraesCS5A01G472600;TraesCS5D01G485100;TraesCS5A01G472500
GO:0004467	Molecular Function	long-chain fatty acid-CoA ligase activity	3	12	1	0.0139688	TraesCS2D01G272200;TraesCS2A01G272900;TraesCS2B01G291100
GO:0004834	Molecular Function	tryptophan synthase activity	5	33	1	0.0140814	TraesCS3A01G041800;TraesCS5B01G444600;TraesCS7A01G392800;TraesCS5D01G447900;TraesCS5B01G444500
GO:0080023	Molecular Function	3R-hydroxyacyl-CoA dehydratase activity	4	23	1	0.0170727	TraesCS3A01G075100;TraesCS6B01G373100;TraesCS3D01G075500;TraesCS3B01G089500
GO:0015079	Molecular Function	potassium ion transmembrane transporter activity	8	75	1	0.0173944	TraesCS7A01G071000;TraesCS2A01G256100;TraesCS2B01G286400;TraesCS7D01G245600;TraesCS7A01G469300;TraesCS7A01G246800;TraesCS3A01G450600;TraesCS3D01G443400
GO:0019825	Molecular Function	oxygen binding	7	61	1	0.0175573	TraesCS6A01G404500;TraesCS3A01G368200;TraesCS7B01G209300;TraesCS3B01G399900;TraesCS3A01G103800;TraesCS3D01G361200;TraesCS3D01G106100
GO:0004629	Molecular Function	phospholipase C activity	3	13	1	0.0175721	TraesCS4B01G015300;TraesCS4A01G298300;TraesCS4D01G013500
GO:0004096	Molecular Function	catalase activity	3	13	1	0.0175721	TraesCS4B01G325800;TraesCS6B01G056800;TraesCS5A01G498000
GO:0003960	Molecular Function	NADPH	2	5	1	0.0177833	TraesCS6D01G122800;TraesCS6A01G133100
GO:0046820	Molecular Function	4-amino-4-deoxychorismate synthase activity	2	5	1	0.0177833	TraesCS2D01G468300;Triticum_aestivum_newGene_27617
GO:0030599	Molecular Function	pectinesterase activity	17	223	1	0.0207531	TraesCS2A01G518500;TraesCS2B01G473900;TraesCS2A01G452400;TraesCS2B01G546900;TraesCS2B01G474200;TraesCS4B01G277900;TraesCS3D01G374600;TraesCS3A01G381400;TraesCS3B01G414100;TraesCS2D01G519900;TraesCS2A01G384600;TraesCS3B01G204500;TraesCS3A01G174100;TraesCS2A01G452700;TraesCS2B01G474000;TraesCS2D01G452500;TraesCS2D01G452200
GO:0008198	Molecular Function	ferrous iron binding	3	14	1	0.0216429	TraesCS6D01G015100;TraesCS3D01G381800;TraesCS6B01G018700
GO:0046424	Molecular Function	ferulate 5-hydroxylase activity	3	14	1	0.0216429	TraesCS1A01G177800;TraesCS1D01G176400;TraesCS1B01G202400
GO:0004557	Molecular Function	alpha-galactosidase activity	3	14	1	0.0216429	TraesCS6B01G332900;TraesCS6A01G303200;TraesCS6D01G282800
GO:0042907	Molecular Function	xanthine transmembrane transporter activity	3	14	1	0.0216429	TraesCS7D01G466800;TraesCS5A01G104200;TraesCS7A01G479700
GO:0015505	Molecular Function	uracil	3	14	1	0.0216429	TraesCS7D01G466800;TraesCS5A01G104200;TraesCS7A01G479700
GO:0005274	Molecular Function	allantoin uptake transmembrane transporter activity	3	14	1	0.0216429	TraesCS7D01G466800;TraesCS5A01G104200;TraesCS7A01G479700
GO:0004392	Molecular Function	heme oxygenase (decyclizing) activity	4	25	1	0.0227539	TraesCS2D01G364800;TraesCS2B01G385200;TraesCS2A01G367700;TraesCS2D01G382300
GO:0043546	Molecular Function	molybdopterin cofactor binding	4	25	1	0.0227539	TraesCS6B01G024900;TraesCS5A01G427600;TraesCS5D01G436200;TraesCS5B01G429600
GO:0004190	Molecular Function	aspartic-type endopeptidase activity	26	387	1	0.0231223	TraesCS7A01G489300;TraesCS7A01G052600;TraesCS3D01G467500;TraesCS7A01G219300;TraesCS2D01G132500;TraesCS6D01G263700;TraesCS2D01G314400;TraesCS3B01G042800;TraesCS7A01G405600;TraesCS5A01G235000;TraesCS4B01G302800;TraesCS7D01G048200;TraesCS4D01G301300;TraesCS7D01G211000;TraesCS7B01G115900;Triticum_aestivum_newGene_22203;TraesCS7B01G128000;TraesCS3A01G040800;TraesCS3B01G042700;TraesCS7A01G489400;TraesC…
GO:0016655	Molecular Function	oxidoreductase activity, acting on NAD(P)H, quinone or similar compound as acceptor	7	65	1	0.0241084	TraesCS5A01G230400;TraesCS3B01G566000;TraesCS2B01G405600;TraesCS2A01G387800;TraesCS2D01G385300;TraesCS5B01G228900;TraesCS5D01G237400
GO:0016758	Molecular Function	transferase activity, transferring hexosyl groups	37	598	1	0.0255909	TraesCS3B01G137400;TraesCS4D01G054900;TraesCS7B01G116900;TraesCS2A01G568000;TraesCS7D01G081000;TraesCS2B01G459900;TraesCS7A01G452400;TraesCS7B01G104700;TraesCS1B01G349900;TraesCS7A01G450200;TraesCS1D01G339300;TraesCSU01G194500;TraesCS2A01G081100;TraesCS2B01G395100;TraesCS3D01G044700;TraesCS7D01G405700;TraesCS1D01G432600;TraesCS4B01G054800;TraesCS7B01G350000;TraesCS5D01G344500;TraesCS4A01G385500;T…
GO:0005290	Molecular Function	L-histidine transmembrane transporter activity	2	6	1	0.0259002	TraesCS3A01G149900;TraesCS3D01G157800
GO:0031409	Molecular Function	pigment binding	2	6	1	0.0259002	TraesCS6B01G350500;TraesCS6D01G299200
GO:0080123	Molecular Function	jasmonate-amino synthetase activity	2	6	1	0.0259002	TraesCS3A01G145300;TraesCS3B01G172400
GO:0016297	Molecular Function	acyl-[acyl-carrier-protein] hydrolase activity	2	6	1	0.0259002	TraesCS7B01G255800;TraesCS7D01G351000
GO:0070566	Molecular Function	adenylyltransferase activity	2	6	1	0.0259002	TraesCS3A01G145300;TraesCS3B01G172400
GO:0000064	Molecular Function	L-ornithine transmembrane transporter activity	2	6	1	0.0259002	TraesCS3A01G149900;TraesCS3D01G157800
GO:0000036	Molecular Function	ACP phosphopantetheine attachment site binding involved in fatty acid biosynthetic process	2	6	1	0.0259002	TraesCS7B01G255800;TraesCS7D01G351000
GO:0004365	Molecular Function	glyceraldehyde-3-phosphate dehydrogenase (NAD+) (phosphorylating) activity	3	15	1	0.026183	TraesCS5A01G495100;TraesCS4B01G323000;TraesCS4D01G319400
GO:0080116	Molecular Function	glucuronoxylan glucuronosyltransferase activity	3	15	1	0.026183	TraesCS3A01G440800;TraesCS5A01G299100;TraesCS3B01G474900
GO:0046524	Molecular Function	sucrose-phosphate synthase activity	3	15	1	0.026183	TraesCS3D01G420300;TraesCS3B01G461800;TraesCS3A01G425500
GO:0005275	Molecular Function	amine transmembrane transporter activity	5	39	1	0.0275284	TraesCS3D01G363200;TraesCS4D01G134400;TraesCS1B01G459700;TraesCS4A01G179500;TraesCS4B01G139700
GO:0010181	Molecular Function	FMN binding	13	163	1	0.0289168	TraesCS7D01G524400;TraesCS7B01G079300;TraesCS7B01G455300;TraesCS2A01G250800;TraesCS5D01G432900;TraesCS5A01G424400;TraesCS7B01G392900;TraesCS7A01G489800;TraesCS7A01G537100;TraesCS4B01G356100;TraesCS2D01G271600;TraesCS2D01G251800;TraesCS5B01G426500
GO:0015204	Molecular Function	urea transmembrane transporter activity	4	27	1	0.0294581	TraesCS3A01G535300;TraesCS3D01G540800;TraesCS3B01G608500;TraesCS3D01G540900
GO:0008970	Molecular Function	phosphatidylcholine 1-acylhydrolase activity	6	54	1	0.0310521	TraesCS1B01G277100;TraesCS1D01G420400;TraesCS1B01G442400;TraesCS1D01G420100;TraesCS1A01G412300;TraesCS1A01G412800
GO:0010290	Molecular Function	chlorophyll catabolite transmembrane transporter activity	3	16	1	0.0311907	TraesCS1B01G321200;TraesCS4B01G253200;TraesCS1D01G309600
GO:0071949	Molecular Function	FAD binding	3	16	1	0.0311907	TraesCS5A01G427600;TraesCS5B01G429600;TraesCS5D01G436200
GO:0004563	Molecular Function	beta-N-acetylhexosaminidase activity	3	16	1	0.0311907	TraesCS3A01G401600;TraesCS3D01G396400;TraesCS3B01G434500
GO:0015431	Molecular Function	glutathione S-conjugate-exporting ATPase activity	3	16	1	0.0311907	TraesCS1B01G321200;TraesCS4B01G253200;TraesCS1D01G309600
GO:0004595	Molecular Function	pantetheine-phosphate adenylyltransferase activity	2	7	1	0.0352112	Triticum_aestivum_newGene_28073;Triticum_aestivum_newGene_28226
GO:0046914	Molecular Function	transition metal ion binding	7	72	1	0.0392722	TraesCS5D01G548700;TraesCS5A01G123600;TraesCS5B01G539600;TraesCS5B01G123200;TraesCS4A01G326700;TraesCS5D01G131500;Triticum_aestivum_newGene_18453
GO:0004675	Molecular Function	transmembrane receptor protein serine/threonine kinase activity	9	104	1	0.0404812	TraesCS3B01G119500;TraesCS6A01G132400;TraesCS2D01G219800;TraesCS3A01G101800;TraesCS3D01G104000;TraesCS3B01G119600;TraesCS6A01G132300;TraesCS6B01G160600;TraesCS5A01G406100
GO:0042937	Molecular Function	tripeptide transporter activity	4	30	1	0.0414872	TraesCS4B01G338600;TraesCS3A01G056400;TraesCS5A01G508500;TraesCS4D01G335100
GO:0047701	Molecular Function	beta-L-arabinosidase activity	4	30	1	0.0414872	TraesCS2B01G550300;TraesCS2D01G522600;TraesCS2A01G521000;TraesCS2A01G520900
GO:0042936	Molecular Function	dipeptide transporter activity	4	30	1	0.0414872	TraesCS4B01G338600;TraesCS3A01G056400;TraesCS5A01G508500;TraesCS4D01G335100
GO:0004366	Molecular Function	glycerol-3-phosphate O-acyltransferase activity	3	18	1	0.0425889	TraesCS1A01G139200;TraesCS1D01G132800;TraesCS4A01G021500
GO:0015326	Molecular Function	basic amino acid transmembrane transporter activity	3	18	1	0.0425889	TraesCS5D01G051400;TraesCS3D01G149300;TraesCS5B01G046500
GO:0003978	Molecular Function	UDP-glucose 4-epimerase activity	3	18	1	0.0425889	TraesCS5A01G314800;TraesCS5D01G321100;TraesCS5B01G315700
GO:0052883	Molecular Function	tyrosine ammonia-lyase activity	1	1	1	0.0441	TraesCS6A01G223000
GO:0008266	Molecular Function	poly(U) RNA binding	7	74	1	0.0445365	TraesCS4D01G068100;TraesCS4A01G246100;TraesCS6B01G004400;TraesCS6D01G029300;TraesCS6B01G036400;TraesCS6A01G000400;TraesCS4A01G472500
GO:0016709	Molecular Function	oxidoreductase activity, acting on paired donors, with incorporation or reduction of molecular oxygen, NAD(P)H as one donor, and incorporation of one atom of oxygen	6	59	1	0.0451229	TraesCS2A01G019400;TraesCSU01G029900;TraesCS7B01G209300;TraesCS4A01G445600;TraesCS3A01G103800;TraesCS3D01G106100
GO:0016833	Molecular Function	oxo-acid-lyase activity	2	8	1	0.0455953	TraesCS2D01G468300;Triticum_aestivum_newGene_27617
GO:0008083	Molecular Function	growth factor activity	2	8	1	0.0455953	TraesCS2D01G256900;TraesCS2A01G267200
GO:0015198	Molecular Function	oligopeptide transporter activity	3	19	1	0.0489632	TraesCS2B01G465500;TraesCS2A01G444400;TraesCS2D01G443600
GO:0004028	Molecular Function	3-chloroallyl aldehyde dehydrogenase activity	3	19	1	0.0489632	TraesCS2D01G197300;TraesCS2A01G190700;TraesCS2B01G216400
GO:0005313	Molecular Function	L-glutamate transmembrane transporter activity	3	19	1	0.0489632	TraesCS5D01G051400;TraesCS3D01G149300;TraesCS5B01G046500
GO:0047800	Molecular Function	cysteamine dioxygenase activity	3	20	1	0.0557736	TraesCS5D01G186400;TraesCS5A01G182000;TraesCS5B01G180000
GO:0004030	Molecular Function	aldehyde dehydrogenase [NAD(P)+] activity	3	20	1	0.0557736	TraesCS5B01G120100;TraesCS5A01G113200;TraesCSU01G066700
GO:0004148	Molecular Function	dihydrolipoyl dehydrogenase activity	2	9	1	0.0569399	TraesCS1A01G066400;TraesCS1D01G067500
GO:0005504	Molecular Function	fatty acid binding	2	9	1	0.0569399	TraesCS1A01G036200;TraesCS1D01G037900
GO:0015271	Molecular Function	outward rectifier potassium channel activity	2	9	1	0.0569399	TraesCS7A01G200100;TraesCS7D01G203100
GO:0015137	Molecular Function	citrate transmembrane transporter activity	2	9	1	0.0569399	TraesCS1A01G207300;TraesCS1B01G221100
GO:0005247	Molecular Function	voltage-gated chloride channel activity	4	35	1	0.0668223	TraesCS3D01G379600;TraesCS3A01G390100;TraesCS6B01G126400;TraesCS3B01G418700
GO:0080099	Molecular Function	L-methionine	2	10	1	0.0691401	TraesCS1D01G114800;TraesCS1A01G113400
GO:0050048	Molecular Function	L-leucine	2	10	1	0.0691401	TraesCS1D01G114800;TraesCS1A01G113400
GO:0050362	Molecular Function	L-tryptophan	2	10	1	0.0691401	TraesCS1D01G114800;TraesCS1A01G113400
GO:0080097	Molecular Function	L-tryptophan	2	10	1	0.0691401	TraesCS1D01G114800;TraesCS1A01G113400
GO:0047312	Molecular Function	L-phenylalanine	2	10	1	0.0691401	TraesCS1D01G114800;TraesCS1A01G113400
GO:0004838	Molecular Function	L-tyrosine	2	10	1	0.0691401	TraesCS1D01G114800;TraesCS1A01G113400
GO:0080100	Molecular Function	L-glutamine	2	10	1	0.0691401	TraesCS1D01G114800;TraesCS1A01G113400
GO:0080098	Molecular Function	L-tyrosine	2	10	1	0.0691401	TraesCS1D01G114800;TraesCS1A01G113400
GO:0005544	Molecular Function	calcium-dependent phospholipid binding	5	51	1	0.0733563	TraesCS1D01G239800;TraesCS5B01G234000;TraesCS1B01G251900;TraesCS1A01G239600;TraesCS1B01G251800
GO:0004812	Molecular Function	aminoacyl-tRNA ligase activity	6	67	1	0.0747762	TraesCS2A01G591900;TraesCS2B01G591900;TraesCS5B01G394000;TraesCS5A01G388200;TraesCS5D01G398300;TraesCS2D01G562400
GO:0022857	Molecular Function	transmembrane transporter activity	5	52	1	0.0783578	Triticum_aestivum_newGene_6078;TraesCS5A01G376900;TraesCS7D01G553900;TraesCS5D01G386900;TraesCS7A01G556800
GO:0016157	Molecular Function	sucrose synthase activity	3	23	1	0.0786865	TraesCS2D01G175600;TraesCS2B01G194200;TraesCS2A01G168200
GO:0022891	Molecular Function	substrate-specific transmembrane transporter activity	7	85	1	0.0813708	TraesCS7B01G481200;TraesCS4B01G262900;TraesCS4B01G339600;TraesCS2D01G564400;TraesCS2B01G339100;TraesCS4B01G339700;TraesCS2A01G341400
GO:0004140	Molecular Function	dephospho-CoA kinase activity	2	11	1	0.0820984	Triticum_aestivum_newGene_28073;Triticum_aestivum_newGene_28226
GO:0008506	Molecular Function	sucrose	4	38	1	0.085099	TraesCS5A01G001100;TraesCS2D01G505700;TraesCS5D01G001600;TraesCS5B01G001000
GO:0004351	Molecular Function	glutamate decarboxylase activity	3	24	1	0.0871006	TraesCS2A01G315700;TraesCS2D01G313700;TraesCS2B01G333900
GO:0046030	Molecular Function	inositol trisphosphate phosphatase activity	2	12	1	0.0957243	TraesCS4B01G276600;TraesCS4D01G275200
GO:0004372	Molecular Function	glycine hydroxymethyltransferase activity	2	12	1	0.0957243	TraesCS4D01G068100;TraesCS4A01G246100
GO:0005366	Molecular Function	myo-inositol	2	12	1	0.0957243	TraesCS2B01G402400;TraesCS2A01G385500
GO:0004664	Molecular Function	prephenate dehydratase activity	3	25	1	0.0958752	TraesCS2D01G290000;TraesCS2A01G291900;TraesCS2B01G308500
GO:0004518	Molecular Function	nuclease activity	7	89	1	0.0981123	TraesCS3D01G524700;TraesCS6A01G367000;TraesCS3B01G584700;TraesCS6B01G402300;Triticum_aestivum_newGene_8830;TraesCS3A01G517100;TraesCS6D01G350000
GO:0045735	Molecular Function	nutrient reservoir activity	23	390	1	0.0984263	TraesCSU01G057500;TraesCS2B01G090300;TraesCS7D01G383300;TraesCS1D01G375400;TraesCS3B01G200200;TraesCS7B01G468800;TraesCS3B01G593800;TraesCS7B01G289600;TraesCS1A01G317500;TraesCS7A01G386800;TraesCS1B01G330000;TraesCS3A01G526500;TraesCS2A01G075000;TraesCS6B01G015900;TraesCS3D01G531600;TraesCS3D01G176100;TraesCS7D01G428900;TraesCS5B01G355800;TraesCS1A01G045800;TraesCS7D01G531900;TraesCS1A01G369500;T…
GO:0005528	Molecular Function	FK506 binding	6	73	1	0.10282	TraesCS4D01G041200;TraesCS6B01G331700;TraesCS4A01G270400;TraesCS6D01G282000;TraesCS6A01G302500;TraesCS2B01G067100
GO:0004356	Molecular Function	glutamate-ammonia ligase activity	3	26	1	0.104992	TraesCS2D01G500600;TraesCS2B01G528300;TraesCS2A01G500400
GO:0004805	Molecular Function	trehalose-phosphatase activity	3	26	1	0.104992	TraesCS2B01G430700;TraesCS2A01G412100;TraesCS2D01G409300
GO:0016985	Molecular Function	mannan endo-1,4-beta-mannosidase activity	3	26	1	0.104992	TraesCS6D01G311900;TraesCS6B01G363700;TraesCS6A01G333300
GO:0004034	Molecular Function	aldose 1-epimerase activity	4	42	1	0.112797	TraesCS3D01G403500;TraesCS3A01G408400;TraesCS2B01G341200;TraesCS3B01G442100
GO:0010293	Molecular Function	abscisic aldehyde oxidase activity	3	28	1	0.124182	TraesCS5A01G427600;TraesCS5D01G436200;TraesCS5B01G429600
GO:0050664	Molecular Function	oxidoreductase activity, acting on NAD(P)H, oxygen as acceptor	3	28	1	0.124182	TraesCS3A01G354200;Triticum_aestivum_newGene_8234;TraesCS3B01G386600
GO:0018479	Molecular Function	benzaldehyde dehydrogenase (NAD+) activity	3	28	1	0.124182	TraesCS5A01G427600;TraesCS5D01G436200;TraesCS5B01G429600
GO:0050302	Molecular Function	indole-3-acetaldehyde oxidase activity	3	28	1	0.124182	TraesCS5A01G427600;TraesCS5D01G436200;TraesCS5B01G429600
GO:0016787	Molecular Function	hydrolase activity	62	1209	1	0.124508	TraesCS2D01G373700;TraesCS2B01G168300;TraesCS7B01G229300;Triticum_aestivum_newGene_1902;TraesCS2D01G414200;TraesCS5D01G163100;TraesCS5A01G180200;TraesCS1A01G144100;TraesCS2B01G007100;TraesCS4D01G285300;TraesCS6B01G343600;TraesCS4D01G330300;TraesCS4B01G038800;TraesCSU01G106100;TraesCS6B01G191000;TraesCS2A01G076100;TraesCS3D01G252900;TraesCS4A01G275300;TraesCS5A01G517200;TraesCS5D01G184700;TraesCS7…
GO:0005199	Molecular Function	structural constituent of cell wall	2	14	1	0.124649	TraesCS1B01G350100;TraesCS1D01G339600
GO:0016041	Molecular Function	glutamate synthase (ferredoxin) activity	1	3	1	0.126554	TraesCS2A01G130600
GO:0004860	Molecular Function	protein kinase inhibitor activity	1	3	1	0.126554	TraesCS4B01G360900
GO:0004969	Molecular Function	histamine receptor activity	1	3	1	0.126554	TraesCS4A01G419700
GO:0047213	Molecular Function	anthocyanidin 3-O-glucosyltransferase activity	1	3	1	0.126554	TraesCS7D01G155700
GO:0004411	Molecular Function	homogentisate 1,2-dioxygenase activity	1	3	1	0.126554	TraesCS7D01G004100
GO:0080059	Molecular Function	flavonol 3-O-arabinosyltransferase activity	1	3	1	0.126554	TraesCS7D01G155700
GO:0008515	Molecular Function	sucrose transmembrane transporter activity	1	3	1	0.126554	TraesCS4A01G122100
GO:0008889	Molecular Function	glycerophosphodiester phosphodiesterase activity	4	44	1	0.127957	TraesCS2A01G285900;TraesCS2B01G202800;TraesCS2D01G332500;TraesCS2A01G176400
GO:0004650	Molecular Function	polygalacturonase activity	9	132	1	0.12981	TraesCS3D01G396300;TraesCS6D01G153500;TraesCS4A01G066700;TraesCS7B01G304200;TraesCS4D01G243600;TraesCS4B01G244300;TraesCS6A01G159000;TraesCS3A01G401500;TraesCS3B01G434400
GO:0008146	Molecular Function	sulfotransferase activity	8	114	1	0.131296	TraesCS2A01G536200;TraesCS2D01G037300;TraesCS7B01G365500;TraesCS6D01G035000;TraesCS2D01G372000;TraesCS2B01G392700;TraesCS2A01G056700;TraesCS2D01G055400
GO:0050660	Molecular Function	flavin adenine dinucleotide binding	32	588	1	0.131655	TraesCS1D01G189200;TraesCS3D01G111300;TraesCS6B01G024900;TraesCS5A01G192300;TraesCS7A01G559400;TraesCS1D01G067500;TraesCS6A01G257400;TraesCS4D01G223000;TraesCS4D01G347200;TraesCS1A01G187500;TraesCS1D01G001600;TraesCS1A01G066400;TraesCS6B01G267700;TraesCS5A01G522000;TraesCS3B01G128700;TraesCS4B01G353200;TraesCS3A01G109500;TraesCS4A01G081300;TraesCS5B01G190800;TraesCS4A01G472500;TraesCS2A01G542600;…
GO:0018456	Molecular Function	aryl-alcohol dehydrogenase (NAD+) activity	3	29	1	0.134217	TraesCS6D01G353700;TraesCS6B01G406200;TraesCS6A01G369800
GO:0016798	Molecular Function	hydrolase activity, acting on glycosyl bonds	3	29	1	0.134217	TraesCS2A01G181500;TraesCS2B01G208100;TraesCS2D01G189400
GO:0008234	Molecular Function	cysteine-type peptidase activity	16	267	1	0.134226	TraesCS5A01G391500;TraesCS2A01G296200;Triticum_aestivum_newGene_18387;TraesCS3B01G419600;TraesCS3B01G380400;Triticum_aestivum_newGene_16870;TraesCS3B01G378600;TraesCS3A01G389000;TraesCSU01G207700;TraesCS7B01G485300;TraesCS3A01G346900;TraesCS3A01G348500;TraesCS3D01G340500;TraesCS5D01G401300;TraesCS5B01G274600;TraesCS3D01G342100
GO:0016618	Molecular Function	hydroxypyruvate reductase activity	2	15	1	0.139798	TraesCS6A01G000400;TraesCS6B01G004400
GO:0016720	Molecular Function	delta12-fatty acid dehydrogenase activity	2	15	1	0.139798	TraesCS6B01G309300;TraesCS6D01G260300
GO:0045485	Molecular Function	omega-6 fatty acid desaturase activity	2	15	1	0.139798	TraesCS6B01G309300;TraesCS6D01G260300
GO:0018858	Molecular Function	benzoate-CoA ligase activity	2	15	1	0.139798	TraesCS4D01G320900;TraesCS5D01G365800
GO:0004784	Molecular Function	superoxide dismutase activity	3	30	1	0.14452	TraesCS3D01G176100;TraesCS3B01G200200;TraesCS3A01G165500
GO:0004089	Molecular Function	carbonate dehydratase activity	5	63	1	0.144535	TraesCS3D01G223300;TraesCS4A01G388900;TraesCS7D01G523800;TraesCS3B01G259300;TraesCS3A01G230000
GO:0004185	Molecular Function	serine-type carboxypeptidase activity	13	212	1	0.145805	TraesCS1A01G086100;TraesCS1B01G416700;TraesCS3A01G329200;Triticum_aestivum_newGene_13264;TraesCS1D01G087600;TraesCS3D01G438800;TraesCS6B01G050700;TraesCS4B01G060600;TraesCS7D01G496000;TraesCS7B01G416000;TraesCS5D01G314100;TraesCS6D01G032900;TraesCS7A01G507800
GO:0004197	Molecular Function	cysteine-type endopeptidase activity	11	174	1	0.147941	TraesCS3B01G233000;TraesCS3B01G471700;TraesCS5B01G227600;TraesCS5D01G153500;TraesCS2B01G540100;TraesCS3D01G430000;TraesCS3B01G597800;TraesCS3D01G232500;TraesCS5A01G228900;TraesCS5D01G238800;TraesCS3A01G437700
GO:0030060	Molecular Function	L-malate dehydrogenase activity	3	31	1	0.155073	TraesCS5B01G412500;TraesCS5A01G407700;TraesCS5D01G417600
GO:0004021	Molecular Function	L-alanine	2	16	1	0.155313	TraesCS1D01G114800;TraesCS1A01G113400
GO:0004097	Molecular Function	catechol oxidase activity	2	16	1	0.155313	TraesCS2D01G468200;TraesCS6D01G048400
GO:0033949	Molecular Function	fructan beta-(2,6)-fructosidase activity	2	16	1	0.155313	TraesCS2B01G516700;TraesCS2D01G489200
GO:0051669	Molecular Function	fructan beta-fructosidase activity	2	16	1	0.155313	TraesCS2D01G382600;TraesCS7D01G010000
GO:0015369	Molecular Function	calcium	2	16	1	0.155313	TraesCS6A01G108700;TraesCS6D01G096900
GO:0008375	Molecular Function	acetylglucosaminyltransferase activity	7	101	1	0.158481	TraesCS5D01G015600;TraesCS3D01G140900;TraesCS3A01G313400;TraesCS4B01G031700;TraesCS5A01G010800;TraesCS3B01G158500;TraesCS2D01G250900
GO:0045551	Molecular Function	cinnamyl-alcohol dehydrogenase activity	4	48	1	0.160599	TraesCS6B01G406200;TraesCS6A01G369800;TraesCS6D01G353700;TraesCS7B01G350500
GO:0050017	Molecular Function	L-3-cyanoalanine synthase activity	1	4	1	0.165075	Triticum_aestivum_newGene_2340
GO:0045486	Molecular Function	naringenin 3-dioxygenase activity	1	4	1	0.165075	TraesCS2B01G521500
GO:0047130	Molecular Function	saccharopine dehydrogenase (NADP+, L-lysine-forming) activity	1	4	1	0.165075	TraesCS6A01G344000
GO:0030674	Molecular Function	protein binding, bridging	3	32	1	0.165856	TraesCS5D01G064000;TraesCS1A01G093300;TraesCS5B01G064100
GO:0047274	Molecular Function	galactinol-sucrose galactosyltransferase activity	2	17	1	0.171133	TraesCS3A01G092800;TraesCS3D01G092900
GO:0016614	Molecular Function	oxidoreductase activity, acting on CH-OH group of donors	3	33	1	0.176852	TraesCS5B01G429600;TraesCS5A01G427600;TraesCS5D01G436200
GO:0045156	Molecular Function	electron transporter, transferring electrons within the cyclic electron transport pathway of photosynthesis activity	4	50	1	0.177948	TraesCS6A01G206600;TraesCS6D01G187800;TraesCS4D01G045400;TraesCS4A01G472500
GO:0032440	Molecular Function	2-alkenal reductase [NAD(P)] activity	6	86	1	0.179133	TraesCS5D01G310600;TraesCS2A01G046400;TraesCS5A01G303300;Triticum_aestivum_newGene_18387;TraesCS5D01G310500;TraesCS4B01G211400
GO:0030554	Molecular Function	adenyl nucleotide binding	8	124	1	0.182134	TraesCS6B01G126400;TraesCS3B01G418700;TraesCS5A01G053000;TraesCS5D01G064300;TraesCS5B01G063400;TraesCS6B01G432300;TraesCS3D01G379600;TraesCS3A01G390100
GO:0004623	Molecular Function	phospholipase A2 activity	4	51	1	0.186849	TraesCS4D01G217600;TraesCS2B01G540100;TraesCS4A01G087100;TraesCS4B01G217300
GO:0016846	Molecular Function	carbon-sulfur lyase activity	2	18	1	0.187201	TraesCS1D01G114800;TraesCS1A01G113400
GO:0004765	Molecular Function	shikimate kinase activity	2	18	1	0.187201	TraesCS2A01G523400;TraesCS2B01G553300
GO:0008762	Molecular Function	UDP-N-acetylmuramate dehydrogenase activity	12	203	1	0.187544	TraesCS2A01G542600;TraesCS3D01G111300;TraesCS3A01G109500;TraesCS7B01G484200;TraesCS7A01G559400;TraesCS4A01G081300;TraesCS2D01G037100;TraesCS1D01G001600;TraesCS4D01G223000;TraesCS4B01G222500;TraesCS3A01G374700;TraesCS3B01G128700
GO:0004857	Molecular Function	enzyme inhibitor activity	12	203	1	0.187544	TraesCS2A01G518500;TraesCS2B01G473900;TraesCS2A01G452400;TraesCS2B01G546900;TraesCS2B01G474200;TraesCS2D01G519900;TraesCS3B01G204500;TraesCS3A01G174100;TraesCS2A01G452700;TraesCS2B01G474000;TraesCS2D01G452500;TraesCS2D01G452200
GO:0003914	Molecular Function	DNA (6-4) photolyase activity	1	5	1	0.201897	TraesCS6D01G167100
GO:0005222	Molecular Function	intracellular cAMP activated cation channel activity	1	5	1	0.201897	TraesCS7B01G161600
GO:0005262	Molecular Function	calcium channel activity	1	5	1	0.201897	TraesCS7B01G161600
GO:0004112	Molecular Function	cyclic-nucleotide phosphodiesterase activity	1	5	1	0.201897	TraesCS7B01G072600
GO:0050253	Molecular Function	retinyl-palmitate esterase activity	1	5	1	0.201897	TraesCS3B01G506700
GO:0010277	Molecular Function	chlorophyllide a oxygenase [overall] activity	2	19	1	0.203464	TraesCS7A01G137000;TraesCS7D01G137200
GO:0004176	Molecular Function	ATP-dependent peptidase activity	4	53	1	0.205062	TraesCS4B01G108100;TraesCS6B01G099300;TraesCS6B01G099600;TraesCS6A01G074700
GO:0019139	Molecular Function	cytokinin dehydrogenase activity	3	36	1	0.210927	TraesCS3D01G111300;TraesCS3B01G128700;TraesCS3A01G109500
GO:0044212	Molecular Function	transcription regulatory region DNA binding	2	20	1	0.219874	TraesCS2A01G491000;TraesCS2B01G519200
GO:0042802	Molecular Function	identical protein binding	25	482	1	0.229982	TraesCS2A01G491000;TraesCS1B01G281800;TraesCS7B01G391700;TraesCS1B01G246400;TraesCS5D01G322200;TraesCS2A01G368300;TraesCS3B01G171200;TraesCS2D01G271600;Triticum_aestivum_newGene_6250;TraesCS5B01G319300;TraesCS1A01G237900;TraesCS1B01G434100;Triticum_aestivum_newGene_22661;TraesCS4A01G407900;TraesCS4A01G438200;TraesCS6A01G161600;Triticum_aestivum_newGene_21171;TraesCS4A01G438100;TraesCS2B01G519200;…
GO:0051087	Molecular Function	chaperone binding	4	56	1	0.233272	TraesCS7D01G270100;TraesCS3A01G350700;TraesCS7A01G269600;TraesCS7B01G167800
GO:0030551	Molecular Function	cyclic nucleotide binding	2	21	1	0.236387	TraesCS6A01G212000;TraesCS7B01G161600
GO:0003913	Molecular Function	DNA photolyase activity	2	21	1	0.236387	TraesCS7B01G392900;TraesCS7A01G489800
GO:0045157	Molecular Function	electron transporter, transferring electrons within the noncyclic electron transport pathway of photosynthesis activity	1	6	1	0.237097	TraesCS4A01G472500
GO:0080062	Molecular Function	cytokinin 9-beta-glucosyltransferase activity	1	6	1	0.237097	TraesCS5B01G500700
GO:0052684	Molecular Function	L-serine hydro-lyase (adding indole, L-tryptophan-forming) activity	1	6	1	0.237097	TraesCS7A01G392800
GO:0033854	Molecular Function	glutamate-prephenate aminotransferase activity	1	6	1	0.237097	Triticum_aestivum_newGene_3714
GO:0043864	Molecular Function	indoleacetamide hydrolase activity	1	6	1	0.237097	Triticum_aestivum_newGene_17388
GO:0015142	Molecular Function	tricarboxylic acid transmembrane transporter activity	1	6	1	0.237097	TraesCS3A01G135800
GO:0047085	Molecular Function	hydroxyphenylacetonitrile 2-monooxygenase activity	1	6	1	0.237097	TraesCSU01G084800
GO:0009671	Molecular Function	nitrate	1	6	1	0.237097	TraesCS6B01G126400
GO:0047807	Molecular Function	cytokinin 7-beta-glucosyltransferase activity	1	6	1	0.237097	TraesCS5B01G500700
GO:0050592	Molecular Function	4-hydroxyphenylacetaldehyde oxime monooxygenase activity	1	6	1	0.237097	TraesCSU01G084800
GO:0033853	Molecular Function	aspartate-prephenate aminotransferase activity	1	6	1	0.237097	Triticum_aestivum_newGene_3714
GO:0008233	Molecular Function	peptidase activity	23	445	1	0.246366	TraesCS6A01G283500;TraesCS1D01G265800;TraesCS5B01G498100;TraesCS4B01G334700;TraesCS4A01G439400;TraesCS1D01G164000;TraesCS2D01G409000;TraesCS1D01G050000;TraesCS5D01G498300;TraesCS1A01G265800;TraesCS6D01G264000;TraesCS2A01G337700;TraesCS6D01G084600;TraesCS5A01G118900;TraesCS1D01G163900;TraesCS5D01G282500;TraesCS5D01G328100;TraesCS1D01G159700;TraesCS5A01G484800;TraesCS5B01G461500;TraesCS7D01G372200;…
GO:0030246	Molecular Function	carbohydrate binding	27	531	1	0.250511	TraesCS3B01G119500;TraesCS7D01G451800;TraesCS6B01G160600;TraesCS4A01G187200;TraesCS6A01G132400;TraesCS3D01G104000;Triticum_aestivum_newGene_25000;TraesCS3A01G408400;TraesCS6A01G132300;TraesCS1B01G278400;TraesCS1D01G024200;TraesCS2D01G219800;TraesCS1A01G024100;TraesCS3A01G386100;TraesCS3B01G418200;TraesCS3B01G364500;TraesCS3D01G379100;TraesCS2B01G341200;TraesCS5B01G391800;TraesCS3A01G101800;TraesC…
GO:0017077	Molecular Function	oxidative phosphorylation uncoupler activity	1	7	1	0.270744	TraesCS3A01G135800
GO:0004903	Molecular Function	growth hormone receptor activity	1	7	1	0.270744	TraesCS3D01G496100
GO:0008865	Molecular Function	fructokinase activity	3	42	1	0.282418	TraesCS5B01G497400;TraesCS5B01G497600;TraesCS3D01G008400
GO:0004737	Molecular Function	pyruvate decarboxylase activity	2	24	1	0.286145	TraesCS3B01G120000;TraesCS2B01G103900
GO:0015035	Molecular Function	protein disulfide oxidoreductase activity	17	332	1	0.298583	TraesCS3D01G166500;TraesCS5D01G118500;TraesCS4A01G130400;TraesCS6A01G372100;TraesCS3A01G158800;TraesCS1B01G339000;TraesCS6B01G409800;TraesCS1A01G396900;TraesCS6D01G302900;TraesCS3B01G189800;TraesCS6D01G356100;TraesCS4B01G253200;TraesCS7A01G182500;TraesCS3B01G453600;TraesCS1D01G404800;TraesCS5A01G110300;TraesCS5B01G111800
GO:0080130	Molecular Function	L-phenylalanine	2	25	1	0.30269	TraesCS1D01G114800;TraesCS1A01G113400
GO:0003840	Molecular Function	gamma-glutamyltransferase activity	1	8	1	0.302909	TraesCS3B01G090400
GO:0042951	Molecular Function	arbutin transmembrane transporter activity	1	8	1	0.302909	TraesCS2D01G505700
GO:0016166	Molecular Function	phytoene dehydrogenase activity	1	8	1	0.302909	TraesCS7D01G244800
GO:0015185	Molecular Function	gamma-aminobutyric acid transmembrane transporter activity	1	8	1	0.302909	TraesCS3D01G363200
GO:0015098	Molecular Function	molybdate ion transmembrane transporter activity	1	8	1	0.302909	TraesCS2D01G496500
GO:0030170	Molecular Function	pyridoxal phosphate binding	22	440	1	0.303275	Triticum_aestivum_newGene_23899;TraesCS4D01G068100;TraesCS2A01G315700;TraesCS7D01G269700;Triticum_aestivum_newGene_2340;TraesCS2D01G475800;TraesCS2B01G333900;TraesCS1A01G113400;Triticum_aestivum_newGene_27009;TraesCS1D01G073000;TraesCS3B01G275200;TraesCS1D01G114800;Triticum_aestivum_newGene_3714;TraesCS3D01G246700;TraesCS3B01G340000;TraesCS7B01G148000;TraesCS7B01G167400;TraesCS4A01G246100;TraesCS…
GO:0005351	Molecular Function	sugar	9	167	1	0.317411	TraesCS4B01G322000;TraesCS5A01G226800;TraesCS5D01G234200;TraesCS5B01G225400;TraesCS5A01G182600;TraesCS2D01G369400;TraesCS5A01G490000;TraesCS2A01G046400;TraesCS4D01G318500
GO:0004747	Molecular Function	ribokinase activity	3	45	1	0.31898	TraesCS5B01G497400;TraesCS5B01G497600;TraesCS3D01G008400
GO:0009044	Molecular Function	xylan 1,4-beta-xylosidase activity	2	26	1	0.319165	TraesCS2A01G098400;TraesCS4D01G125100
GO:0051015	Molecular Function	actin filament binding	4	65	1	0.322146	TraesCS1A01G093300;TraesCS5B01G064100;TraesCS5D01G064000;TraesCS2A01G371100
GO:0004180	Molecular Function	carboxypeptidase activity	3	46	1	0.331194	TraesCS4A01G198500;TraesCS4D01G114700;TraesCS4B01G117000
GO:0032542	Molecular Function	sulfiredoxin activity	1	9	1	0.333655	TraesCS7B01G036800
GO:0009703	Molecular Function	nitrate reductase (NADH) activity	1	9	1	0.333655	TraesCS6B01G024900
GO:0005094	Molecular Function	Rho GDP-dissociation inhibitor activity	1	9	1	0.333655	TraesCS3D01G414900
GO:0004026	Molecular Function	alcohol O-acetyltransferase activity	1	9	1	0.333655	TraesCS3B01G407000
GO:0051538	Molecular Function	3 iron, 4 sulfur cluster binding	1	9	1	0.333655	TraesCS2A01G130600
GO:0047412	Molecular Function	N-(long-chain-acyl)ethanolamine deacylase activity	1	9	1	0.333655	TraesCS2D01G040000
GO:0046556	Molecular Function	alpha-L-arabinofuranosidase activity	2	27	1	0.335543	TraesCS2A01G098400;TraesCS4D01G125100
GO:0003854	Molecular Function	3-beta-hydroxy-delta5-steroid dehydrogenase activity	3	47	1	0.3434	TraesCS1A01G417800;TraesCS1B01G447900;TraesCS1D01G425400
GO:0052747	Molecular Function	sinapyl alcohol dehydrogenase activity	3	47	1	0.3434	TraesCS6B01G406200;TraesCS6A01G369800;TraesCS6D01G353700
GO:0008374	Molecular Function	O-acyltransferase activity	2	28	1	0.351802	TraesCS3A01G028700;TraesCS4A01G253900
GO:0016298	Molecular Function	lipase activity	4	69	1	0.36256	TraesCS2B01G415200;TraesCS5B01G532500;TraesCS2B01G170800;TraesCS2D01G394700
GO:0035252	Molecular Function	UDP-xylosyltransferase activity	1	10	1	0.363045	TraesCS7D01G441500
GO:0031176	Molecular Function	endo-1,4-beta-xylanase activity	1	10	1	0.363045	TraesCS5D01G448800
GO:0004781	Molecular Function	sulfate adenylyltransferase (ATP) activity	1	10	1	0.363045	TraesCS2D01G031800
GO:0004473	Molecular Function	malate dehydrogenase (decarboxylating) (NADP+) activity	1	10	1	0.363045	TraesCS1D01G123400
GO:0008792	Molecular Function	arginine decarboxylase activity	1	10	1	0.363045	TraesCSU01G047800
GO:0016866	Molecular Function	intramolecular transferase activity	2	29	1	0.367919	TraesCS4D01G000600;TraesCS6B01G139500
GO:0009001	Molecular Function	serine O-acetyltransferase activity	1	11	1	0.39114	TraesCS3B01G321600
GO:0004331	Molecular Function	fructose-2,6-bisphosphate 2-phosphatase activity	1	11	1	0.39114	TraesCS4B01G211400
GO:0042950	Molecular Function	salicin transmembrane transporter activity	1	11	1	0.39114	TraesCS2D01G505700
GO:0033843	Molecular Function	xyloglucan 6-xylosyltransferase activity	1	11	1	0.39114	TraesCS7D01G441500
GO:0003865	Molecular Function	3-oxo-5-alpha-steroid 4-dehydrogenase activity	1	11	1	0.39114	TraesCS2B01G269300
GO:0015140	Molecular Function	malate transmembrane transporter activity	1	11	1	0.39114	TraesCS5B01G261500
GO:0004350	Molecular Function	glutamate-5-semialdehyde dehydrogenase activity	1	11	1	0.39114	TraesCS1D01G160400
GO:0004029	Molecular Function	aldehyde dehydrogenase (NAD) activity	1	11	1	0.39114	Triticum_aestivum_newGene_20815
GO:0008428	Molecular Function	ribonuclease inhibitor activity	1	11	1	0.39114	TraesCS7A01G538300
GO:0005364	Molecular Function	maltose	1	11	1	0.39114	TraesCS2D01G505700
GO:0043022	Molecular Function	ribosome binding	2	31	1	0.399656	Triticum_aestivum_newGene_23500;TraesCS5A01G396600
GO:0003729	Molecular Function	mRNA binding	3	52	1	0.403923	TraesCS7B01G229300;TraesCS6D01G029300;TraesCS6B01G036400
GO:0016688	Molecular Function	L-ascorbate peroxidase activity	3	52	1	0.403923	TraesCS2A01G071600;TraesCS6A01G412900;TraesCS6B01G462300
GO:0043169	Molecular Function	cation binding	6	117	1	0.412668	Triticum_aestivum_newGene_27696;TraesCS7A01G450500;TraesCS2D01G221000;TraesCS3A01G223700;TraesCS4D01G191900;TraesCS5D01G001100
GO:0015112	Molecular Function	nitrate transmembrane transporter activity	2	32	1	0.415243	TraesCS3A01G254000;TraesCS6A01G263500
GO:0015099	Molecular Function	nickel cation transmembrane transporter activity	1	12	1	0.417996	TraesCS7A01G357400
GO:0003987	Molecular Function	acetate-CoA ligase activity	1	12	1	0.417996	TraesCS2A01G290900
GO:0005310	Molecular Function	dicarboxylic acid transmembrane transporter activity	1	12	1	0.417996	TraesCS3A01G135800
GO:0015088	Molecular Function	copper uptake transmembrane transporter activity	1	12	1	0.417996	TraesCS4A01G294300
GO:0004324	Molecular Function	ferredoxin-NADP+ reductase activity	1	12	1	0.417996	TraesCS4A01G472500
GO:0047216	Molecular Function	inositol 3-alpha-galactosyltransferase activity	1	12	1	0.417996	TraesCS2D01G095800
GO:0015087	Molecular Function	cobalt ion transmembrane transporter activity	1	12	1	0.417996	TraesCS7A01G357400
GO:0005198	Molecular Function	structural molecule activity	9	185	1	0.430073	TraesCS2A01G412000;TraesCS2A01G413700;TraesCS2D01G271600;TraesCS2B01G402000;TraesCS2B01G402100;TraesCS2D01G409200;TraesCS2B01G316500;TraesCS2A01G385100;TraesCS2D01G381700
GO:0005315	Molecular Function	inorganic phosphate transmembrane transporter activity	4	76	1	0.432807	TraesCS5A01G460300;TraesCS6A01G223800;TraesCS5B01G470100;TraesCS5D01G472000
GO:0008810	Molecular Function	cellulase activity	4	77	1	0.442696	TraesCS6B01G150300;TraesCS7A01G197900;TraesCS6A01G312400;TraesCS6D01G112100
GO:0015116	Molecular Function	sulfate transmembrane transporter activity	1	13	1	0.443668	TraesCS2D01G496500
GO:0008878	Molecular Function	glucose-1-phosphate adenylyltransferase activity	1	13	1	0.443668	TraesCS1B01G449700
GO:0033760	Molecular Function	2'-deoxymugineic-acid 2'-dioxygenase activity	1	13	1	0.443668	TraesCS6B01G048100
GO:0016756	Molecular Function	glutathione gamma-glutamylcysteinyltransferase activity	1	13	1	0.443668	TraesCS3B01G090400
GO:0003959	Molecular Function	NADPH dehydrogenase activity	1	13	1	0.443668	TraesCS4A01G472500
GO:0051213	Molecular Function	dioxygenase activity	2	34	1	0.445784	TraesCS2B01G076400;TraesCS6B01G145400
GO:0003824	Molecular Function	catalytic activity	48	1064	1	0.456621	TraesCS6A01G165400;TraesCS7B01G128900;TraesCS6A01G418400;TraesCS2D01G556600;TraesCS7A01G250100;TraesCS2A01G177400;TraesCS7B01G141100;TraesCS7B01G167400;TraesCS3A01G046700;Triticum_aestivum_newGene_20735;TraesCS5A01G053000;TraesCS6B01G432300;TraesCS6D01G029300;TraesCS5D01G064300;TraesCS4D01G295300;TraesCS5A01G036200;TraesCS7B01G094800;TraesCS5B01G036800;TraesCS3B01G604900;TraesCS5D01G396700;TraesC…
GO:0016717	Molecular Function	oxidoreductase activity, acting on paired donors, with oxidation of a pair of donors resulting in the reduction of molecular oxygen to two molecules of water	2	35	1	0.460716	TraesCS6B01G309300;TraesCS6D01G260300
GO:0003922	Molecular Function	GMP synthase (glutamine-hydrolyzing) activity	1	14	1	0.468207	TraesCS7B01G285700
GO:0008429	Molecular Function	phosphatidylethanolamine binding	1	14	1	0.468207	TraesCS7B01G013100
GO:0004751	Molecular Function	ribose-5-phosphate isomerase activity	1	14	1	0.468207	TraesCS6B01G084400
GO:0004550	Molecular Function	nucleoside diphosphate kinase activity	1	14	1	0.468207	TraesCS1D01G452300
GO:0010279	Molecular Function	indole-3-acetic acid amido synthetase activity	1	14	1	0.468207	TraesCS7D01G059300
GO:0016799	Molecular Function	hydrolase activity, hydrolyzing N-glycosyl compounds	2	36	1	0.47541	TraesCS1D01G367400;TraesCS5B01G561300
GO:0004124	Molecular Function	cysteine synthase activity	2	36	1	0.47541	TraesCS4A01G401700;Triticum_aestivum_newGene_2340
GO:0030976	Molecular Function	thiamine pyrophosphate binding	2	37	1	0.489857	TraesCS3B01G120000;TraesCS2B01G103900
GO:0015036	Molecular Function	disulfide oxidoreductase activity	2	37	1	0.489857	TraesCS1A01G066400;TraesCS1D01G067500
GO:0050403	Molecular Function	trans-zeatin O-beta-D-glucosyltransferase activity	6	127	1	0.490663	Triticum_aestivum_newGene_22813;TraesCS5B01G500700;TraesCS7D01G051000;TraesCS2B01G041800;TraesCS6D01G323900;TraesCS2D01G272800
GO:0005216	Molecular Function	ion channel activity	1	15	1	0.491665	TraesCS6A01G349400
GO:0004337	Molecular Function	geranyltranstransferase activity	1	15	1	0.491665	TraesCS2D01G502400
GO:0048040	Molecular Function	UDP-glucuronate decarboxylase activity	1	15	1	0.491665	TraesCS2D01G111400
GO:0008113	Molecular Function	peptide-methionine (S)-S-oxide reductase activity	1	15	1	0.491665	TraesCS7D01G343600
GO:0032450	Molecular Function	maltose alpha-glucosidase activity	1	15	1	0.491665	TraesCS7D01G451800
GO:0008517	Molecular Function	folic acid transporter activity	1	15	1	0.491665	TraesCSU01G014100
GO:0005093	Molecular Function	Rab GDP-dissociation inhibitor activity	1	15	1	0.491665	TraesCS5A01G041100
GO:0016884	Molecular Function	carbon-nitrogen ligase activity, with glutamine as amido-N-donor	3	60	1	0.496754	Triticum_aestivum_newGene_28302;Triticum_aestivum_newGene_17388;TraesCS2D01G040000
GO:0004252	Molecular Function	serine-type endopeptidase activity	22	491	1	0.500255	TraesCS2D01G398500;TraesCS1B01G281800;TraesCS7B01G391700;TraesCS1B01G246400;TraesCS5B01G186700;TraesCS5D01G322200;Triticum_aestivum_newGene_6250;TraesCS5B01G319300;TraesCS1A01G237900;TraesCS1B01G434100;Triticum_aestivum_newGene_22661;TraesCS3A01G254900;TraesCS4A01G407900;TraesCS6A01G161600;Triticum_aestivum_newGene_21171;TraesCS2B01G419100;TraesCS5A01G318800;TraesCS4D01G305500;TraesCS6B01G370000;…
GO:0080079	Molecular Function	cellobiose glucosidase activity	2	38	1	0.50405	TraesCS7D01G363100;TraesCS7A01G359700
GO:0015095	Molecular Function	magnesium ion transmembrane transporter activity	3	61	1	0.507858	TraesCS3B01G413100;TraesCS3A01G380500;TraesCS3D01G373600
GO:0008171	Molecular Function	O-methyltransferase activity	6	130	1	0.51344	TraesCS2B01G460000;TraesCS3D01G392500;TraesCS1A01G335200;TraesCS7A01G084800;Triticum_aestivum_newGene_13331;TraesCS4A01G239900
GO:0033743	Molecular Function	peptide-methionine (R)-S-oxide reductase activity	1	16	1	0.514089	TraesCS7D01G343600
GO:0004165	Molecular Function	dodecenoyl-CoA delta-isomerase activity	1	16	1	0.514089	TraesCS1D01G352100
GO:0043565	Molecular Function	sequence-specific DNA binding	45	1018	1	0.515187	TraesCS4A01G249400;TraesCS4D01G279300;TraesCS4D01G340700;TraesCS5B01G176700;TraesCS4A01G081000;TraesCS4B01G345600;TraesCS1D01G193800;TraesCS5A01G514700;TraesCS4A01G022700;TraesCS2A01G331200;TraesCS3D01G173300;TraesCS3B01G393300;TraesCS4B01G114700;TraesCS5A01G174200;Triticum_aestivum_newGene_7801;TraesCS3A01G360900;TraesCS4B01G346100;TraesCS1D01G054000;TraesCS3B01G461800;TraesCS5A01G515000;TraesCS…
GO:0008107	Molecular Function	galactoside 2-alpha-L-fucosyltransferase activity	2	39	1	0.517985	TraesCS6A01G320500;TraesCS6D01G300400
GO:0050502	Molecular Function	cis-zeatin O-beta-D-glucosyltransferase activity	6	132	1	0.528407	TraesCS5B01G500700;Triticum_aestivum_newGene_22813;TraesCS7D01G051000;TraesCS2B01G041800;TraesCS6D01G323900;TraesCS2D01G272800
GO:0008017	Molecular Function	microtubule binding	12	270	1	0.530332	TraesCS4B01G398000;TraesCS7B01G158100;TraesCS7D01G261100;TraesCS4D01G244000;TraesCS5D01G240800;TraesCS1D01G343800;TraesCS4B01G245400;TraesCS1B01G354200;TraesCS5A01G233900;TraesCS4A01G078900;TraesCS7A01G260100;TraesCS5B01G232400
GO:0008081	Molecular Function	phosphoric diester hydrolase activity	2	40	1	0.531655	TraesCS2B01G318600;TraesCS2D01G181900
GO:0019204	Molecular Function	nucleotide phosphatase activity	1	17	1	0.535524	TraesCS5D01G485500
GO:0009916	Molecular Function	alternative oxidase activity	1	17	1	0.535524	TraesCS6A01G269100
GO:0004725	Molecular Function	protein tyrosine phosphatase activity	4	88	1	0.547035	TraesCS3D01G075500;TraesCS6B01G373100;TraesCS3A01G075100;TraesCS3B01G089500
GO:0003746	Molecular Function	translation elongation factor activity	7	159	1	0.555671	TraesCS3A01G232300;TraesCS3B01G261500;Triticum_aestivum_newGene_13305;Triticum_aestivum_newGene_18310;Triticum_aestivum_newGene_23500;TraesCS3D01G220900;TraesCS5A01G396600
GO:0004315	Molecular Function	3-oxoacyl-[acyl-carrier-protein] synthase activity	1	18	1	0.556013	TraesCS2A01G133300
GO:0005319	Molecular Function	lipid transporter activity	1	18	1	0.556013	TraesCS6D01G334400
GO:0004067	Molecular Function	asparaginase activity	1	19	1	0.575599	TraesCS2B01G538700
GO:0016538	Molecular Function	cyclin-dependent protein serine/threonine kinase regulator activity	1	19	1	0.575599	TraesCS5B01G199100
GO:0008569	Molecular Function	minus-end-directed microtubule motor activity	1	20	1	0.594322	TraesCS4B01G398000
GO:0005375	Molecular Function	copper ion transmembrane transporter activity	1	20	1	0.594322	TraesCS3A01G296400
GO:0052692	Molecular Function	raffinose alpha-galactosidase activity	1	20	1	0.594322	TraesCS5D01G177700
GO:0016462	Molecular Function	pyrophosphatase activity	1	20	1	0.594322	TraesCS7B01G285700
GO:0016208	Molecular Function	AMP binding	1	20	1	0.594322	TraesCS2A01G290900
GO:0052634	Molecular Function	C-19 gibberellin 2-beta-dioxygenase activity	1	20	1	0.594322	TraesCS3D01G149600
GO:0004349	Molecular Function	glutamate 5-kinase activity	1	20	1	0.594322	TraesCS1D01G160400
GO:0015238	Molecular Function	drug transmembrane transporter activity	10	239	1	0.61201	TraesCS7B01G167700;TraesCS3B01G562500;TraesCS4A01G066800;TraesCS7D01G130800;TraesCS4D01G245000;TraesCS1B01G369300;TraesCS4B01G244400;TraesCS3D01G301400;TraesCS4B01G304300;TraesCS7A01G131500
GO:0009882	Molecular Function	blue light photoreceptor activity	1	21	1	0.612218	TraesCS2D01G271600
GO:0008441	Molecular Function	3'(2'),5'-bisphosphate nucleotidase activity	1	21	1	0.612218	TraesCS5D01G485500
GO:0009678	Molecular Function	hydrogen-translocating pyrophosphatase activity	1	21	1	0.612218	TraesCS1D01G107600
GO:0005354	Molecular Function	galactose transmembrane transporter activity	1	21	1	0.612218	TraesCS5A01G182600
GO:0005242	Molecular Function	inward rectifier potassium channel activity	1	21	1	0.612218	TraesCS7B01G161600
GO:0004161	Molecular Function	dimethylallyltranstransferase activity	1	22	1	0.629326	TraesCS2D01G502400
GO:0004040	Molecular Function	amidase activity	1	22	1	0.629326	TraesCS2D01G040000
GO:0016619	Molecular Function	malate dehydrogenase (decarboxylating) (NAD+) activity	1	22	1	0.629326	TraesCS1D01G123400
GO:0003843	Molecular Function	1,3-beta-D-glucan synthase activity	2	48	1	0.631221	TraesCS7B01G048700;TraesCS4D01G317900
GO:0015293	Molecular Function	symporter activity	2	48	1	0.631221	TraesCS1D01G079900;TraesCS1A01G077800
GO:0045330	Molecular Function	aspartyl esterase activity	4	98	1	0.632287	TraesCS3B01G204500;TraesCS3A01G174100;TraesCS4B01G277900;TraesCS2A01G384600
GO:0019901	Molecular Function	protein kinase binding	5	123	1	0.635927	TraesCS3B01G183400;TraesCS2B01G503500;TraesCS6A01G083300;TraesCS2A01G413300;TraesCS5B01G199100
GO:0005385	Molecular Function	zinc ion transmembrane transporter activity	2	49	1	0.642433	TraesCS4A01G294300;TraesCS6B01G201300
GO:0051980	Molecular Function	iron-nicotianamine transmembrane transporter activity	1	23	1	0.645679	TraesCS2D01G387800
GO:0015297	Molecular Function	antiporter activity	10	246	1	0.647945	TraesCS7B01G167700;TraesCS3B01G562500;TraesCS4A01G066800;TraesCS7D01G130800;TraesCS4D01G245000;TraesCS1B01G369300;TraesCS4B01G244400;TraesCS3D01G301400;TraesCS4B01G304300;TraesCS7A01G131500
GO:0030234	Molecular Function	enzyme regulator activity	1	24	1	0.661311	TraesCS7B01G321900
GO:0080043	Molecular Function	quercetin 3-O-glucosyltransferase activity	3	77	1	0.665693	TraesCS7A01G212800;TraesCS7D01G155700;TraesCS6B01G144400
GO:0004069	Molecular Function	L-aspartate	1	25	1	0.676253	Triticum_aestivum_newGene_3714
GO:0016746	Molecular Function	transferase activity, transferring acyl groups	5	130	1	0.683607	TraesCS4A01G438200;TraesCS6A01G024400;TraesCS2B01G405400;TraesCS4A01G438100;TraesCS5D01G314100
GO:0030151	Molecular Function	molybdenum ion binding	1	26	1	0.690537	TraesCS6B01G024900
GO:0004806	Molecular Function	triglyceride lipase activity	7	182	1	0.695763	TraesCS1D01G420400;TraesCS1D01G420100;TraesCS1A01G412300;TraesCS7D01G171000;TraesCS1B01G277100;TraesCS3B01G506700;TraesCS1A01G412800
GO:0010333	Molecular Function	terpene synthase activity	5	133	1	0.7027	TraesCS2A01G425500;TraesCS2D01G423400;TraesCS2D01G477300;TraesCS3D01G021600;TraesCS2B01G031500
GO:0003682	Molecular Function	chromatin binding	38	928	1	0.703824	TraesCS4B01G312100;TraesCS2B01G466400;Triticum_aestivum_newGene_1828;TraesCS4D01G142900;TraesCSU01G069000;TraesCS3A01G107000;TraesCS2A01G331200;TraesCS6D01G249200;TraesCS4B01G191200;TraesCS6B01G292500;TraesCS4D01G309700;Triticum_aestivum_newGene_7801;TraesCS6A01G265300;TraesCS5B01G320800;TraesCS3B01G280700;TraesCS4A01G113000;Triticum_aestivum_newGene_9892;TraesCS3D01G252400;TraesCS2D01G444300;Tra…
GO:0033926	Molecular Function	glycopeptide alpha-N-acetylgalactosaminidase activity	1	27	1	0.70419	TraesCS6A01G084100
GO:0004869	Molecular Function	cysteine-type endopeptidase inhibitor activity	2	56	1	0.713462	TraesCS2D01G274900;TraesCS3B01G456500
GO:0000976	Molecular Function	transcription regulatory region sequence-specific DNA binding	2	56	1	0.713462	TraesCS2B01G407600;TraesCS6D01G222600
GO:0003755	Molecular Function	peptidyl-prolyl cis-trans isomerase activity	7	186	1	0.716919	TraesCS4D01G041200;TraesCS4A01G270400;TraesCS3A01G005900;TraesCS6B01G331700;TraesCS6D01G282000;TraesCS6A01G302500;TraesCS2B01G067100
GO:0004792	Molecular Function	thiosulfate sulfurtransferase activity	1	28	1	0.717242	TraesCS7D01G531600
GO:0005509	Molecular Function	calcium ion binding	50	1223	1	0.72965	TraesCS1D01G239800;TraesCS6A01G206600;TraesCS1A01G239600;Triticum_aestivum_newGene_19776;TraesCS7D01G085900;TraesCS2A01G367700;TraesCS6A01G225300;TraesCS7A01G248600;TraesCS5B01G234000;TraesCS7A01G306000;TraesCS2D01G097600;TraesCS7B01G387100;TraesCS5A01G239100;TraesCS4B01G217300;TraesCS7A01G483700;TraesCS5A01G365700;TraesCS2D01G220900;TraesCS2D01G364800;TraesCS1B01G251800;TraesCS6D01G187800;TraesC…
GO:0031072	Molecular Function	heat shock protein binding	8	214	1	0.731074	TraesCS3D01G203800;TraesCS4D01G104200;TraesCS5B01G114900;TraesCS2B01G586400;TraesCS1D01G030500;TraesCS2A01G384200;TraesCS4A01G203400;TraesCS6D01G307500
GO:0004556	Molecular Function	alpha-amylase activity	2	59	1	0.74008	TraesCS2D01G220900;TraesCS2B01G240100
GO:0016811	Molecular Function	hydrolase activity, acting on carbon-nitrogen (but not peptide) bonds, in linear amides	1	30	1	0.741643	TraesCS3D01G300800
GO:0042626	Molecular Function	ATPase activity, coupled to transmembrane movement of substances	10	269	1	0.751875	TraesCS3B01G291100;TraesCSU01G014100;TraesCS3D01G258300;TraesCS7D01G069500;TraesCS3D01G258200;TraesCS3B01G291000;TraesCS3A01G258400;TraesCS4A01G372100;TraesCS3A01G258300;TraesCS7A01G074500
GO:0015018	Molecular Function	galactosylgalactosylxylosylprotein 3-beta-glucuronosyltransferase activity	1	32	1	0.76394	TraesCS4D01G197300
GO:0003885	Molecular Function	D-arabinono-1,4-lactone oxidase activity	2	62	1	0.764554	TraesCS2D01G037100;TraesCS1D01G001600
GO:0005249	Molecular Function	voltage-gated potassium channel activity	2	62	1	0.764554	TraesCS6A01G212000;TraesCS3B01G167100
GO:0048037	Molecular Function	cofactor binding	1	33	1	0.774356	Triticum_aestivum_newGene_26147
GO:0050370	Molecular Function	tyrosine N-monooxygenase activity	1	33	1	0.774356	TraesCSU01G084700
GO:0004867	Molecular Function	serine-type endopeptidase inhibitor activity	10	275	1	0.775171	TraesCS3B01G037000;TraesCS1D01G265800;Triticum_aestivum_newGene_8066;TraesCS5B01G498100;TraesCS1A01G317500;TraesCS3A01G046100;TraesCS5D01G498300;TraesCS1B01G330000;TraesCS1A01G265800;TraesCS5A01G484800
GO:0051537	Molecular Function	2 iron, 2 sulfur cluster binding	5	147	1	0.781031	TraesCS5A01G427600;TraesCS7A01G137000;TraesCS5B01G429600;TraesCS7D01G137200;TraesCS5D01G436200
GO:0042393	Molecular Function	histone binding	3	93	1	0.78317	TraesCS3A01G389000;TraesCS2A01G296200;TraesCS3B01G419600
GO:0016597	Molecular Function	amino acid binding	3	94	1	0.789227	TraesCS2A01G285300;TraesCS2B01G302400;TraesCS2D01G284100
GO:0016629	Molecular Function	12-oxophytodienoate reductase activity	1	35	1	0.79383	TraesCS7B01G079300
GO:0016881	Molecular Function	acid-amino acid ligase activity	3	95	1	0.795142	Triticum_aestivum_newGene_966;TraesCS6A01G283900;TraesCS5B01G174300
GO:0005516	Molecular Function	calmodulin binding	20	533	1	0.799735	TraesCS5B01G261100;TraesCS7A01G559400;TraesCS5A01G262700;TraesCS4D01G319100;TraesCS2B01G133500;TraesCS6D01G307600;TraesCS4A01G117500;TraesCS4D01G188200;TraesCS4B01G322700;TraesCS6B01G359400;TraesCS6D01G220700;TraesCS3D01G394800;TraesCS7B01G010100;TraesCS6A01G212000;TraesCS7B01G161600;TraesCS6A01G328700;TraesCS5D01G270300;TraesCS7B01G484200;TraesCS4D01G061200;TraesCS5B01G536000
GO:0004523	Molecular Function	RNA-DNA hybrid ribonuclease activity	1	36	1	0.802928	TraesCS4B01G107000
GO:0016887	Molecular Function	ATPase activity	14	386	1	0.807437	TraesCS7B01G292700;TraesCS6D01G170100;TraesCS4B01G332300;TraesCS6A01G140300;TraesCS7A01G356100;TraesCS7B01G167100;TraesCS2A01G049700;TraesCS7B01G271600;TraesCS4D01G271500;TraesCS4B01G272400;TraesCS7D01G366600;TraesCS3D01G234300;TraesCS7D01G366500;TraesCS7A01G268800
GO:0003950	Molecular Function	NAD+ ADP-ribosyltransferase activity	1	37	1	0.811624	Triticum_aestivum_newGene_27636
GO:0008236	Molecular Function	serine-type peptidase activity	3	98	1	0.81206	TraesCS4A01G198500;TraesCS4B01G117000;TraesCS4D01G114700
GO:0008483	Molecular Function	transaminase activity	3	99	1	0.81743	TraesCS1D01G073000;TraesCS4D01G170300;TraesCS4A01G137000
GO:0005515	Molecular Function	protein binding	12	339	1	0.818661	TraesCS4D01G068100;Triticum_aestivum_newGene_2324;Triticum_aestivum_newGene_1357;TraesCS3A01G532700;TraesCS7D01G441500;TraesCS4B01G031400;TraesCS2D01G557300;TraesCS7B01G127100;TraesCS1B01G191600;TraesCS4B01G337400;TraesCS4A01G246100;Triticum_aestivum_newGene_10584
GO:0070290	Molecular Function	N-acylphosphatidylethanolamine-specific phospholipase D activity	1	38	1	0.819937	TraesCS5B01G525600
GO:0008094	Molecular Function	DNA-dependent ATPase activity	2	70	1	0.820228	TraesCS5A01G133000;TraesCS5B01G379700
GO:0004427	Molecular Function	inorganic diphosphatase activity	1	40	1	0.835479	TraesCS1D01G107600
GO:0005089	Molecular Function	Rho guanyl-nucleotide exchange factor activity	1	41	1	0.842739	TraesCS1D01G400200
GO:0051536	Molecular Function	iron-sulfur cluster binding	5	162	1	0.846172	TraesCS6B01G406200;TraesCS7D01G103500;TraesCS6A01G369800;TraesCS6D01G353700;TraesCS1B01G364200
GO:0046982	Molecular Function	protein heterodimerization activity	28	754	1	0.848412	TraesCSU01G095700;TraesCS4A01G081000;TraesCS3D01G150200;TraesCS6D01G040300;TraesCS3D01G351400;TraesCS3B01G410200;TraesCS6B01G079000;TraesCS5B01G464900;TraesCS6B01G078200;TraesCS3D01G348200;TraesCS2A01G268800;TraesCS2D01G267800;TraesCS5D01G454500;TraesCS4A01G402000;TraesCS2A01G417700;TraesCS7D01G117100;TraesCS7B01G016900;TraesCS6D01G040400;TraesCS5B01G301800;TraesCSU01G095800;TraesCS7D01G520000;Tr…
GO:0016831	Molecular Function	carboxy-lyase activity	2	76	1	0.85391	TraesCS2D01G475800;TraesCS3B01G340000
GO:0030145	Molecular Function	manganese ion binding	10	300	1	0.855354	TraesCSU01G057500;TraesCS2B01G090300;TraesCS7D01G383300;TraesCS3B01G200200;TraesCS7B01G289600;TraesCS7A01G386800;TraesCS2A01G075000;TraesCS3D01G176100;TraesCS7D01G428900;TraesCS3A01G165500
GO:0004722	Molecular Function	protein serine/threonine phosphatase activity	9	274	1	0.85681	TraesCS4A01G050000;TraesCS3B01G359800;TraesCS3D01G323100;TraesCS4B01G210100;TraesCS7A01G423900;TraesCS4B01G254700;TraesCS4A01G094300;TraesCS4D01G254500;TraesCS5B01G285200
GO:0048038	Molecular Function	quinone binding	7	223	1	0.865333	TraesCS2D01G075000;TraesCS4B01G282700;TraesCS2A01G387800;TraesCS4A01G020900;TraesCS4D01G281700;TraesCS2B01G405600;TraesCS2D01G385300
GO:0008237	Molecular Function	metallopeptidase activity	2	79	1	0.868497	TraesCS7D01G130800;TraesCS7A01G131500
GO:0030276	Molecular Function	clathrin binding	1	45	1	0.868716	TraesCS1A01G211900
GO:0008353	Molecular Function	RNA polymerase II carboxy-terminal domain kinase activity	1	46	1	0.874511	Triticum_aestivum_newGene_24617
GO:0004630	Molecular Function	phospholipase D activity	1	46	1	0.874511	TraesCS5B01G525600
GO:0004143	Molecular Function	diacylglycerol kinase activity	1	48	1	0.885343	TraesCS3A01G315800
GO:0050897	Molecular Function	cobalt ion binding	8	261	1	0.892703	TraesCS4D01G068100;TraesCS6B01G056800;TraesCS1D01G067500;TraesCS1D01G452300;TraesCS1D01G123400;TraesCS4A01G246100;TraesCS1A01G066400;TraesCS4B01G325800
GO:0001104	Molecular Function	RNA polymerase II transcription cofactor activity	1	50	1	0.895241	TraesCS5B01G332100
GO:0003887	Molecular Function	DNA-directed DNA polymerase activity	2	86	1	0.897466	TraesCS3B01G137500;TraesCS7B01G352800
GO:0080046	Molecular Function	quercetin 4'-O-glucosyltransferase activity	1	51	1	0.899865	TraesCS7A01G212800
GO:0031418	Molecular Function	L-ascorbic acid binding	1	53	1	0.90851	TraesCS2B01G521500
GO:0004519	Molecular Function	endonuclease activity	3	122	1	0.909169	TraesCS3A01G044000;TraesCS3B01G039600;TraesCS3D01G036800
GO:0005388	Molecular Function	calcium-transporting ATPase activity	1	58	1	0.926997	TraesCS1D01G335400
GO:0003712	Molecular Function	transcription cofactor activity	1	59	1	0.93022	TraesCS3D01G394800
GO:0035251	Molecular Function	UDP-glucosyltransferase activity	2	101	1	0.940664	TraesCS4D01G069500;TraesCS3A01G466200
GO:0050661	Molecular Function	NADP binding	7	260	1	0.943008	TraesCS4B01G323000;TraesCS5A01G495100;TraesCS4A01G472500;TraesCS2A01G071600;TraesCS4D01G319400;TraesCS3A01G149500;TraesCS3D01G157600
GO:0016616	Molecular Function	oxidoreductase activity, acting on the CH-OH group of donors, NAD or NADP as acceptor	1	66	1	0.94913	Triticum_aestivum_newGene_26147
GO:0004707	Molecular Function	MAP kinase activity	1	66	1	0.94913	TraesCS4B01G197800
GO:0004499	Molecular Function	N,N-dimethylaniline monooxygenase activity	3	140	1	0.949205	TraesCS2A01G071600;TraesCS3A01G149500;TraesCS3D01G157600
GO:0035091	Molecular Function	phosphatidylinositol binding	1	67	1	0.951376	TraesCS7D01G511100
GO:0042803	Molecular Function	protein homodimerization activity	6	238	1	0.953373	TraesCS4B01G108900;TraesCS2A01G268800;TraesCS1D01G367400;TraesCS7A01G392800;TraesCS2D01G267800;TraesCS1D01G123400
GO:0004693	Molecular Function	cyclin-dependent protein serine/threonine kinase activity	1	68	1	0.953523	TraesCS2B01G503500
GO:0080044	Molecular Function	quercetin 7-O-glucosyltransferase activity	1	69	1	0.955575	TraesCS7A01G212800
GO:0003697	Molecular Function	single-stranded DNA binding	1	70	1	0.957536	TraesCS5B01G379700
GO:0000155	Molecular Function	phosphorelay sensor kinase activity	1	71	1	0.959411	TraesCS2D01G271600
GO:0051287	Molecular Function	NAD binding	6	247	1	0.963366	TraesCS6A01G000400;TraesCS4D01G319400;TraesCS4B01G323000;TraesCS6B01G004400;TraesCS5A01G495100;TraesCS1D01G123400
GO:0004402	Molecular Function	histone acetyltransferase activity	1	75	1	0.966119	TraesCS3D01G394800
GO:0005234	Molecular Function	extracellular-glutamate-gated ion channel activity	1	75	1	0.966119	TraesCS6A01G347400
GO:0004970	Molecular Function	ionotropic glutamate receptor activity	1	75	1	0.966119	TraesCS6A01G347400
GO:0008168	Molecular Function	methyltransferase activity	18	600	1	0.969343	TraesCS7B01G286500;TraesCS3A01G395800;TraesCS1D01G337900;TraesCS3B01G514300;TraesCS4B01G125500;TraesCS5A01G306100;TraesCS4A01G246100;TraesCS7D01G225700;TraesCS4D01G068100;TraesCS1B01G348700;TraesCS3D01G389400;TraesCS5B01G306500;TraesCS7A01G224000;TraesCS4D01G150500;TraesCS7B01G190700;TraesCS4A01G463400;TraesCS5D01G313100;TraesCS7A01G383700
GO:0003779	Molecular Function	actin binding	2	134	1	0.983046	TraesCS1A01G343400;TraesCS1A01G183100
GO:0008061	Molecular Function	chitin binding	1	91	1	0.983553	TraesCS3D01G260300
GO:0017111	Molecular Function	nucleoside-triphosphatase activity	14	535	1	0.988664	TraesCS5A01G231800;TraesCS5B01G161000;TraesCS3B01G171200;TraesCS5D01G168800;TraesCS5A01G163800;TraesCS5D01G328100;TraesCS1B01G201700;TraesCS5A01G074200;TraesCS5D01G087900;TraesCS5A01G118900;TraesCS4A01G384300;TraesCS6D01G407600;TraesCS5D01G236100;TraesCS2A01G060000
GO:0030247	Molecular Function	polysaccharide binding	9	388	1	0.989694	TraesCS5D01G073900;TraesCS5A01G365700;TraesCS5A01G365300;TraesCS7D01G085900;TraesCS1A01G256000;TraesCS3A01G034300;TraesCS6A01G225300;TraesCS5B01G069900;TraesCS3D01G049300
GO:0015078	Molecular Function	hydrogen ion transmembrane transporter activity	1	115	1	0.99444	Triticum_aestivum_newGene_17388
GO:0003684	Molecular Function	damaged DNA binding	1	115	1	0.99444	TraesCS5A01G133000
GO:0003777	Molecular Function	microtubule motor activity	2	164	1	0.99479	TraesCS1D01G343800;TraesCS1B01G354200
GO:0016740	Molecular Function	transferase activity	19	717	1	0.994829	TraesCS3D01G545300;Triticum_aestivum_newGene_2340;TraesCS6B01G031600;TraesCS4A01G361400;TraesCS2B01G315600;TraesCS2D01G297200;TraesCS2A01G503600;TraesCS6D01G026600;TraesCS5D01G512000;TraesCS6B01G031500;TraesCS2D01G008500;TraesCS6B01G031700;Triticum_aestivum_newGene_11090;Triticum_aestivum_newGene_18276;TraesCS4B01G330800;TraesCS5B01G511500;TraesCS6A01G023300;TraesCS3B01G259500;TraesCS3B01G296500
GO:0016853	Molecular Function	isomerase activity	1	121	1	0.99576	TraesCS7B01G250100
GO:0008565	Molecular Function	protein transporter activity	1	133	1	0.997535	TraesCS1A01G211900
GO:0051082	Molecular Function	unfolded protein binding	6	343	1	0.99787	TraesCS2A01G384200;TraesCS6D01G307500;TraesCS3D01G203800;TraesCS1B01G278300;TraesCS2B01G586400;TraesCS1D01G030500
GO:0003899	Molecular Function	DNA-directed RNA polymerase activity	3	239	1	0.998512	TraesCS2D01G571500;TraesCS5D01G499000;TraesCS2A01G558100
GO:0004386	Molecular Function	helicase activity	2	205	1	0.999004	TraesCS3A01G069900;Triticum_aestivum_newGene_20849
GO:0016874	Molecular Function	ligase activity	2	207	1	0.999083	TraesCS5A01G501700;TraesCS4B01G330100
GO:0046983	Molecular Function	protein dimerization activity	30	1128	1	0.999244	TraesCS1A01G335200;TraesCS6A01G071300;TraesCS1D01G262700;TraesCS2B01G066100;TraesCS2B01G519200;TraesCS5B01G315700;TraesCS6A01G273000;TraesCS7B01G014500;TraesCS6D01G069400;TraesCS4A01G204900;TraesCS4A01G239900;TraesCS7D01G215900;TraesCS6D01G357500;TraesCS3D01G392500;TraesCS6B01G300400;TraesCS7A01G084800;TraesCS6D01G069300;TraesCS6A01G071200;TraesCS5A01G314800;Triticum_aestivum_newGene_13331;TraesC…
GO:0097159	Molecular Function	organic cyclic compound binding	3	257	1	0.999248	TraesCS5D01G184600;TraesCS5A01G180000;TraesCS5B01G177900
GO:1901363	Molecular Function	heterocyclic compound binding	3	257	1	0.999248	TraesCS5D01G184600;TraesCS5A01G180000;TraesCS5B01G177900
GO:0004842	Molecular Function	ubiquitin-protein transferase activity	14	665	1	0.999541	TraesCS1A01G208100;TraesCS4A01G313600;TraesCS4B01G337400;TraesCS5B01G566100;TraesCS1B01G222200;TraesCS4B01G228700;TraesCS5D01G558500;TraesCS1D01G211400;TraesCS4A01G382900;TraesCS3A01G532700;TraesCS6A01G018500;TraesCS6B01G027000;TraesCS5D01G323600;TraesCS1D01G331700
GO:0004713	Molecular Function	protein tyrosine kinase activity	15	714	1	0.999706	TraesCS1A01G208100;TraesCS2D01G271600;TraesCS3A01G439200;TraesCS1D01G082500;TraesCS1B01G222200;TraesCS1D01G211400;TraesCS3B01G473100;TraesCS5D01G203800;TraesCS3B01G429600;TraesCS5A01G187300;TraesCS6A01G018500;TraesCS6B01G027000;TraesCS1A01G080600;TraesCS5A01G186500;TraesCS5B01G196600
GO:0003743	Molecular Function	translation initiation factor activity	4	337	1	0.999816	Triticum_aestivum_newGene_23500;TraesCS3B01G350700;TraesCS3D01G315200;TraesCS7D01G275900
GO:0003924	Molecular Function	GTPase activity	6	422	1	0.999843	TraesCS3A01G232300;TraesCS3B01G261500;TraesCS3D01G220900;TraesCS1B01G347000;Triticum_aestivum_newGene_13305;Triticum_aestivum_newGene_18310
GO:0016301	Molecular Function	kinase activity	16	770	1	0.999843	TraesCS5D01G387300;TraesCS7B01G013100;TraesCS5A01G377200;TraesCS7B01G257400;TraesCS5B01G476500;TraesCS5D01G245600;TraesCS6A01G228900;TraesCS5B01G380800;TraesCS3A01G532700;TraesCS5A01G525100;TraesCS5D01G387200;TraesCS5B01G380900;TraesCS7A01G528600;TraesCS2B01G540200;TraesCS5A01G377300;TraesCS2D01G181900
GO:0000287	Molecular Function	magnesium ion binding	7	512	1	0.999973	TraesCS2D01G423400;TraesCS3D01G021600;TraesCS3B01G120000;TraesCS2B01G103900;TraesCS2A01G425500;TraesCS2D01G477300;TraesCS2B01G031500
GO:0016772	Molecular Function	transferase activity, transferring phosphorus-containing groups	5	484	1	0.999996	Triticum_aestivum_newGene_8056;TraesCS7B01G446600;TraesCS7B01G049100;TraesCS4A01G272600;TraesCS7A01G032200
GO:0005488	Molecular Function	binding	25	1269	1	0.999999	Triticum_aestivum_newGene_26952;TraesCS5A01G535200;TraesCS1A01G396900;Triticum_aestivum_newGene_4366;TraesCS4B01G298200;TraesCS6B01G346100;TraesCS4A01G262500;TraesCS2D01G400100;TraesCS4A01G404700;TraesCS2D01G378700;TraesCS6A01G081800;TraesCS1D01G404800;TraesCS7A01G495100;TraesCS2D01G468400;TraesCS6A01G081900;TraesCS5A01G137200;TraesCS4B01G304500;Triticum_aestivum_newGene_19676;TraesCS5B01G476500;…
GO:0003964	Molecular Function	RNA-directed DNA polymerase activity	2	425	1	1	TraesCS2D01G279800;TraesCS4B01G107000
GO:0003700	Molecular Function	sequence-specific DNA binding transcription factor activity	53	2255	1	1	TraesCS4A01G249400;TraesCS4A01G081000;TraesCS1D01G193800;TraesCS2B01G407600;TraesCS2A01G331200;TraesCS7D01G276700;TraesCS1D01G262700;TraesCS5A01G515000;TraesCS5D01G240500;TraesCS3D01G148200;TraesCS1A01G183400;TraesCS6D01G069300;TraesCS4D01G279300;TraesCS6D01G281200;TraesCS5A01G514700;TraesCS2A01G306800;TraesCS6B01G095600;TraesCS3B01G461800;TraesCS5B01G232100;TraesCS3B01G404600;TraesCS4D01G188200;…
GO:0005525	Molecular Function	GTP binding	9	791	1	1	TraesCS3D01G220900;TraesCS1A01G285400;Triticum_aestivum_newGene_13305;TraesCS3A01G232300;TraesCS3B01G261500;TraesCS1B01G347000;TraesCS1D01G284400;Triticum_aestivum_newGene_18310;TraesCS1B01G294600
GO:0019843	Molecular Function	rRNA binding	1	408	1	1	Triticum_aestivum_newGene_2514
GO:0046872	Molecular Function	metal ion binding	93	3631	1	1	TraesCS6A01G094300;TraesCS1A01G306600;TraesCS6B01G265800;TraesCS4A01G076600;TraesCS7B01G336600;TraesCS6D01G299200;Triticum_aestivum_newGene_3744;TraesCS3B01G359800;TraesCS1A01G300600;TraesCS2A01G107600;TraesCS3B01G044900;TraesCS1A01G079400;TraesCS7D01G276700;TraesCS6B01G450100;TraesCS1A01G317900;TraesCS6A01G094400;TraesCS1D01G335400;TraesCS6A01G094200;TraesCS3B01G278100;TraesCS4D01G339800;TraesCS…
GO:0043531	Molecular Function	ADP binding	11	1115	1	1	TraesCS7A01G039200;Triticum_aestivum_newGene_18186;TraesCS5D01G532500;TraesCS7B01G437300;TraesCS7B01G437400;TraesCS5B01G535400;TraesCS1B01G201700;TraesCS7B01G474800;TraesCS2D01G264700;TraesCS6D01G407600;TraesCS5B01G075900
GO:0004672	Molecular Function	protein kinase activity	16	1421	1	1	TraesCS1B01G236000;TraesCS1D01G140300;TraesCSU01G166000;TraesCS1D01G335400;TraesCS1A01G141300;TraesCS2B01G154100;TraesCS6D01G206000;TraesCS2A01G299200;TraesCS3D01G436900;TraesCS1B01G157700;TraesCS2B01G539800;TraesCS2D01G297100;TraesCS5A01G152700;Triticum_aestivum_newGene_7784;TraesCS4B01G198900;TraesCS3B01G366600
GO:0003723	Molecular Function	RNA binding	21	1782	1	1	TraesCS2A01G264000;TraesCS5D01G532100;TraesCSU01G040800;TraesCS2A01G506000;TraesCS2A01G157400;TraesCS7A01G247400;Triticum_aestivum_newGene_1357;TraesCS5B01G113800;TraesCS1A01G152600;TraesCS2D01G506800;TraesCS2B01G534400;Triticum_aestivum_newGene_5556;TraesCS5A01G036200;TraesCS6A01G339600;TraesCS5B01G036800;TraesCS2D01G182800;Triticum_aestivum_newGene_22250;TraesCS4A01G340600;TraesCS1B01G170200;Tr…
GO:0005524	Molecular Function	ATP binding	44	9328	1	1	TraesCS1D01G067500;Triticum_aestivum_newGene_25000;TraesCS6A01G132300;TraesCS5D01G407700;TraesCS2A01G334300;TraesCS3A01G439200;TraesCS3A01G258400;TraesCS2B01G154100;TraesCS2A01G217200;TraesCS3B01G473100;TraesCS7B01G292700;TraesCS3B01G119600;TraesCS4D01G202300;Triticum_aestivum_newGene_26887;TraesCS5B01G497400;TraesCS6B01G366900;TraesCS5B01G196600;TraesCS3D01G008400;TraesCS5A01G133000;TraesCS3B01G…
GO:0003677	Molecular Function	DNA binding	52	4922	1	1	TraesCS2A01G348900;TraesCS1A01G263700;TraesCS1D01G263800;TraesCS3B01G439600;TraesCS7D01G062600;TraesCS1D01G262700;TraesCS3D01G348200;TraesCS7B01G392900;TraesCS2A01G558100;TraesCS3D01G401200;TraesCS5A01G320500;TraesCS5A01G519300;TraesCS2B01G534400;TraesCS6A01G378600;TraesCS6B01G072300;TraesCS6B01G049400;TraesCS6D01G069300;TraesCS7B01G305000;TraesCS3D01G150200;TraesCS7A01G246500;TraesCS6D01G096300;…
GO:0003676	Molecular Function	nucleic acid binding	13	2365	1	1	TraesCS3A01G044000;TraesCS3D01G036800;Triticum_aestivum_newGene_25933;Triticum_aestivum_newGene_15974;TraesCS4A01G187200;TraesCS7A01G533200;TraesCS3B01G039600;TraesCS1B01G360300;Triticum_aestivum_newGene_18453;TraesCS7B01G450400;TraesCS2B01G535500;TraesCS1A01G346500;Triticum_aestivum_newGene_14797
GO:0008270	Molecular Function	zinc ion binding	48	4109	1	1	TraesCS2A01G348900;TraesCS4A01G249400;TraesCS1D01G067500;TraesCS7A01G497200;TraesCS7D01G330900;TraesCS6A01G133100;TraesCS1D01G123400;TraesCS1A01G045800;TraesCS3B01G324500;TraesCS2A01G394900;TraesCS4D01G064500;TraesCS4A01G388900;TraesCS2D01G063300;TraesCS6D01G122800;TraesCS2B01G370700;TraesCS3A01G095400;TraesCS6B01G406200;TraesCS5A01G198500;TraesCS2B01G077400;TraesCS5D01G230300;TraesCS4B01G305700;…
GO:0004674	Molecular Function	protein serine/threonine kinase activity	44	4026	1	1	TraesCS2D01G222000;TraesCS2A01G308400;TraesCS7D01G085900;Triticum_aestivum_newGene_25000;TraesCS5D01G407700;TraesCS2A01G334300;TraesCS2B01G138400;TraesCS5A01G558000;TraesCS3A01G439200;TraesCS6D01G206100;TraesCS3D01G049300;TraesCS5A01G492000;TraesCS1B01G203200;TraesCS3B01G364500;TraesCS2D01G178100;TraesCS2A01G217200;TraesCS1D01G076200;TraesCS3B01G473100;TraesCS3D01G335700;TraesCS3B01G429600;TraesC…
GO:0003735	Molecular Function	structural constituent of ribosome	11	1488	1	1	Triticum_aestivum_newGene_2514;TraesCS5A01G196400;TraesCS5B01G260700;TraesCS4B01G277900;Triticum_aestivum_newGene_1357;TraesCS5D01G194700;Triticum_aestivum_newGene_5556;TraesCS5B01G554700;TraesCS5B01G187200;TraesCS5D01G269800;TraesCS5B01G226500
GO:0000166	Molecular Function	nucleotide binding	33	2534	1	1	TraesCS6A01G418400;TraesCS6A01G133100;TraesCS7A01G250100;TraesCS1A01G417800;TraesCSU01G040800;TraesCS6D01G206000;TraesCS6D01G122800;TraesCS1A01G152600;TraesCS5B01G219400;TraesCS3A01G485100;TraesCS5B01G270200;TraesCS2A01G299200;TraesCS3D01G436900;TraesCS7B01G350500;TraesCS7A01G533200;TraesCS2D01G342100;TraesCSU01G087500;TraesCS5A01G269800;TraesCS4B01G188800;TraesCS7D01G248800;TraesCS7B01G450400;Tr…
GO:0010598	Cellular Component	NAD(P)H dehydrogenase complex (plastoquinone)	15	30	0	0	TraesCS3B01G566000;TraesCS4A01G232300;TraesCS2B01G405600;TraesCS6B01G331700;TraesCS6D01G282000;TraesCS7D01G103500;TraesCS6B01G336800;TraesCS4D01G081600;TraesCS2A01G387800;TraesCS2D01G385300;TraesCS5B01G228900;TraesCS5A01G179300;TraesCS5D01G237400;TraesCS6A01G302500;TraesCS5A01G230400
GO:0048046	Cellular Component	apoplast	151	1351	0	0	TraesCS1A01G306600;TraesCS7D01G451800;TraesCS4A01G397000;TraesCS6D01G247400;TraesCS5B01G556600;TraesCS6A01G000400;TraesCS5D01G322200;TraesCS7D01G130800;TraesCS6B01G056800;TraesCS1A01G312700;TraesCS3D01G478500;TraesCS3A01G360400;Triticum_aestivum_newGene_27009;TraesCS1D01G067500;TraesCS4D01G223000;TraesCS1B01G278400;TraesCS6A01G133100;TraesCS3A01G516900;TraesCS1D01G123400;TraesCS4D01G301300;TraesC…
GO:0009514	Cellular Component	glyoxysome	8	19	3.41285e-05	2.47308e-07	TraesCS2B01G364000;TraesCS6B01G056800;TraesCS5A01G498000;TraesCS2D01G224200;TraesCS4B01G325800;TraesCS2A01G345500;TraesCS2B01G244600;TraesCS2A01G219100
GO:0043668	Cellular Component	exine	7	17	0.000238282	1.72668e-06	TraesCS7A01G239800;TraesCS7B01G135400;TraesCS1A01G150800;TraesCS1D01G147800;TraesCS5D01G265200;TraesCS7D01G237600;TraesCS1B01G168400
GO:0009543	Cellular Component	chloroplast thylakoid lumen	22	184	0.000378828	2.74513e-06	TraesCS6A01G206600;TraesCS7B01G026100;TraesCS7B01G486500;TraesCS4D01G045400;TraesCS7A01G248600;TraesCS3A01G005900;TraesCS1B01G191600;TraesCS7A01G126700;TraesCS3B01G098000;TraesCS4A01G499500;TraesCS2B01G133500;TraesCS6B01G331700;TraesCS6D01G282000;TraesCS6D01G187800;TraesCS3B01G362600;TraesCS4A01G134100;TraesCS4B01G170800;TraesCS6A01G302500;TraesCS7D01G247600;TraesCS4B01G203100;TraesCS2B01G067100;…
GO:0010287	Cellular Component	plastoglobule	24	222	0.000805561	5.8374e-06	TraesCS7B01G250100;TraesCS5D01G122600;TraesCS1A01G306600;TraesCS3A01G129300;TraesCS6A01G271600;TraesCS3D01G130200;TraesCS6D01G029300;TraesCS6B01G036400;TraesCS5B01G036800;TraesCS2B01G391200;Triticum_aestivum_newGene_28298;TraesCS6B01G298800;TraesCS6B01G128300;Triticum_aestivum_newGene_13319;TraesCSU01G182700;TraesCS6D01G358400;TraesCS6B01G411800;TraesCS5D01G044400;TraesCS5B01G291100;TraesCS6A01G1…
GO:0009505	Cellular Component	plant-type cell wall	56	814	0.00338233	2.45097e-05	TraesCS6D01G339100;TraesCS7D01G451800;TraesCS5D01G322200;TraesCS6B01G031600;TraesCS2B01G201500;TraesCS7B01G353100;TraesCS4D01G332800;TraesCS2B01G550300;TraesCS2A01G583600;TraesCS5D01G177700;TraesCS4D01G301300;TraesCS7B01G153600;TraesCS2A01G098400;TraesCS7A01G361600;TraesCS3A01G401600;TraesCS7D01G245000;TraesCS6D01G026600;TraesCS7D01G442200;TraesCS2B01G277200;TraesCS7A01G450500;TraesCS6B01G332900;…
GO:0030095	Cellular Component	chloroplast photosystem II	7	32	0.0248348	0.000179962	TraesCS6A01G206600;TraesCS4D01G045400;TraesCS6D01G187800;TraesCS7B01G486500;TraesCS4A01G134100;TraesCS4B01G203100;TraesCS4B01G170800
GO:0005773	Cellular Component	vacuole	109	2015	0.0311603	0.0002258	TraesCS6B01G265800;TraesCS7D01G451800;TraesCS2B01G194200;TraesCS5B01G556600;TraesCS6B01G024900;TraesCS5D01G322200;TraesCS7D01G130800;TraesCS6B01G031600;TraesCS6B01G056800;TraesCS5A01G460300;TraesCS3B01G090400;TraesCS1A01G312700;TraesCS3D01G478500;TraesCS2B01G079900;TraesCS2A01G168200;TraesCS3A01G516900;TraesCS2A01G367700;TraesCS7D01G171000;TraesCS1B01G249000;TraesCS5A01G407700;TraesCS1D01G087600;…
GO:0010319	Cellular Component	stromule	15	135	0.0320002	0.000231886	TraesCS4D01G068100;TraesCS6D01G247400;TraesCS5B01G036800;TraesCS6D01G122800;TraesCS5D01G044400;TraesCS6B01G294700;TraesCS4A01G246100;TraesCS4D01G319400;TraesCS4B01G323000;TraesCS4B01G325800;TraesCS6A01G133100;TraesCS5A01G495100;TraesCS5A01G036200;TraesCS6A01G267300;TraesCS4B01G211400
GO:0005576	Cellular Component	extracellular region	70	1182	0.037834	0.000274159	TraesCS1D01G265800;TraesCS2D01G256900;TraesCS5B01G498100;TraesCS5D01G319800;TraesCS2A01G264000;TraesCS4B01G244300;TraesCS3A01G046100;TraesCS6A01G159000;TraesCS2A01G107600;TraesCS1A01G317900;TraesCS1B01G330400;TraesCS7A01G361600;TraesCS1D01G211500;TraesCS1D01G087600;TraesCS6A01G312400;TraesCS4B01G217300;TraesCS6B01G150300;TraesCS5A01G183300;TraesCS3A01G480000;TraesCS2B01G390000;TraesCS7B01G391700;…
GO:0030093	Cellular Component	chloroplast photosystem I	4	10	0.0529304	0.000383554	TraesCS1D01G203500;TraesCS1A01G200000;TraesCS1B01G214700;TraesCS2B01G133500
GO:0009531	Cellular Component	secondary cell wall	3	5	0.0744788	0.000539701	TraesCS5B01G101400;TraesCS5D01G107900;TraesCS5A01G095200
GO:0005887	Cellular Component	integral component of plasma membrane	14	137	0.118775	0.000860689	TraesCS6A01G382400;TraesCS7B01G451200;TraesCS7D01G521400;TraesCS6D01G367200;TraesCS7A01G533900;TraesCS7A01G503200;TraesCS4D01G183800;TraesCS2D01G505700;TraesCS1B01G377200;TraesCS1D01G365200;TraesCS4A01G122100;TraesCS6D01G367400;TraesCS6B01G421800;TraesCS6B01G421700
GO:0048226	Cellular Component	Casparian strip	3	6	0.144676	0.00104838	TraesCS6A01G307300;TraesCS6D01G286400;TraesCS6B01G335900
GO:0009941	Cellular Component	chloroplast envelope	80	1470	0.177505	0.00128627	TraesCS1A01G306600;TraesCS6A01G418400;TraesCS1A01G200000;TraesCS6D01G247400;TraesCS7D01G130800;TraesCS6B01G056800;TraesCS6A01G133100;TraesCS5D01G168800;TraesCS2A01G326100;TraesCS3B01G398300;TraesCS2D01G135300;TraesCS1D01G203500;TraesCS5A01G407700;TraesCS5D01G277900;TraesCS6B01G294700;TraesCS4D01G319400;TraesCS5A01G108000;TraesCS7B01G486500;TraesCS3A01G367000;TraesCS6D01G029300;TraesCS6D01G122800;…
GO:0009535	Cellular Component	chloroplast thylakoid membrane	72	1296	0.179899	0.00130362	TraesCS5A01G077900;TraesCS1A01G306600;TraesCS6D01G247400;TraesCS6D01G299200;TraesCS1B01G339500;TraesCS6A01G048600;TraesCS1A01G403800;TraesCS2B01G405600;TraesCS4A01G232300;TraesCS7A01G248600;TraesCS3B01G477300;TraesCS2A01G387800;TraesCS5D01G277900;TraesCS6B01G294700;TraesCS4D01G319400;TraesCS4B01G129700;TraesCS5D01G090700;TraesCS4A01G270400;TraesCS5B01G114900;TraesCS6B01G331700;TraesCS3D01G354300;…
GO:0009654	Cellular Component	photosystem II oxygen evolving complex	10	85	0.219969	0.00159398	TraesCS6A01G206600;TraesCS6D01G187800;TraesCS4D01G045400;TraesCS3B01G392800;TraesCS3B01G362600;TraesCS7A01G248600;TraesCS3D01G354300;TraesCS7D01G247600;TraesCS4B01G203100;TraesCS3A01G360500
GO:0009705	Cellular Component	plant-type vacuole membrane	20	248	0.223168	0.00161716	TraesCS2D01G496500;TraesCS3D01G163400;TraesCS2D01G027900;TraesCS2A01G025700;TraesCS4D01G344300;TraesCS3D01G379600;TraesCS3B01G182200;TraesCS6A01G108700;TraesCS2B01G038700;TraesCS1A01G165400;TraesCS7A01G357400;TraesCS6B01G126400;TraesCS3B01G418700;TraesCS4B01G349500;TraesCS6D01G096900;TraesCS2B01G558400;TraesCS2A01G035300;TraesCS3A01G390100;TraesCS2D01G530600;TraesCS2A01G527700
GO:0000323	Cellular Component	lytic vacuole	5	27	0.464317	0.00336461	TraesCS5B01G227600;TraesCS5A01G228900;TraesCS3B01G597800;TraesCS5D01G238800;TraesCS3B01G233000
GO:0042807	Cellular Component	central vacuole	5	27	0.464317	0.00336461	TraesCS4B01G349500;TraesCS4D01G344300;TraesCS3D01G163400;TraesCS1A01G165400;TraesCS3B01G182200
GO:0005811	Cellular Component	lipid particle	4	17	0.483342	0.00350248	TraesCS2D01G364800;TraesCS2B01G385200;TraesCS2A01G367700;TraesCS2D01G382300
GO:0012511	Cellular Component	monolayer-surrounded lipid storage body	4	17	0.483342	0.00350248	TraesCS2A01G417500;TraesCS2B01G436400;TraesCS7D01G234400;TraesCS2D01G414800
GO:0009523	Cellular Component	photosystem II	10	98	0.629533	0.00456183	TraesCS1A01G326100;TraesCS1A01G306600;TraesCS7A01G276400;TraesCS1D01G306200;TraesCS1D01G411600;TraesCS1B01G339500;TraesCS1B01G433300;TraesCS7D01G276300;TraesCS1B01G317500;TraesCS1A01G403800
GO:0009522	Cellular Component	photosystem I	9	84	0.697573	0.00505488	TraesCS4D01G061200;TraesCS1A01G306600;TraesCS7A01G276400;TraesCS1D01G306200;TraesCS1D01G411600;TraesCS1B01G433300;TraesCS7D01G276300;TraesCS1B01G317500;TraesCS1A01G403800
GO:0009344	Cellular Component	nitrite reductase complex [NAD(P)H]	3	10	0.772934	0.00560097	TraesCS6D01G187800;TraesCS4D01G045400;TraesCS6A01G206600
GO:0009923	Cellular Component	fatty acid elongase complex	4	20	0.897544	0.00650394	TraesCS3A01G075100;TraesCS6B01G373100;TraesCS3D01G075500;TraesCS3B01G089500
GO:0005618	Cellular Component	cell wall	91	1817	0.910168	0.00659542	TraesCS3B01G539400;TraesCS5B01G186700;TraesCS3B01G159700;TraesCS5B01G556600;TraesCS6B01G056800;TraesCS4A01G020900;TraesCS2A01G264000;TraesCS1A01G312700;TraesCS3D01G478500;TraesCS3B01G171200;TraesCS4D01G223000;TraesCS1B01G278400;TraesCS2B01G079900;Triticum_aestivum_newGene_22661;TraesCS3A01G516900;TraesCS1D01G123400;TraesCS3D01G289600;TraesCS2A01G543700;Triticum_aestivum_newGene_21171;TraesCS1B01G…
GO:0009986	Cellular Component	cell surface	3	15	1	0.0183941	TraesCS1D01G239800;TraesCS1B01G251800;TraesCS1A01G239600
GO:0009782	Cellular Component	photosystem I antenna complex	2	6	1	0.0200996	TraesCS6B01G350500;TraesCS6D01G299200
GO:0005885	Cellular Component	Arp2/3 protein complex	4	31	1	0.0302624	TraesCS2B01G402100;TraesCS2A01G385100;TraesCS2D01G381700;TraesCS2B01G402000
GO:0044430	Cellular Component	cytoskeletal part	3	18	1	0.0302853	TraesCS1B01G170100;TraesCS1D01G149700;TraesCS1A01G152600
GO:0015630	Cellular Component	microtubule cytoskeleton	3	18	1	0.0302853	TraesCS1B01G170100;TraesCS1D01G149700;TraesCS1A01G152600
GO:0009534	Cellular Component	chloroplast thylakoid	11	150	1	0.0311209	TraesCS4D01G068100;TraesCS7B01G078200;TraesCS7A01G317900;TraesCS7D01G174200;TraesCS2D01G525700;TraesCS6D01G029300;TraesCS6B01G036400;TraesCS2A01G523600;TraesCS7D01G275900;TraesCS4A01G246100;TraesCS1A01G262100
GO:0009570	Cellular Component	chloroplast stroma	84	1779	1	0.0323705	TraesCS6D01G247400;TraesCS7D01G130800;TraesCS6A01G048600;TraesCS6B01G056800;TraesCS5D01G532100;Triticum_aestivum_newGene_27009;TraesCS6A01G133100;TraesCS4A01G177500;TraesCS6D01G302900;TraesCS7A01G386300;TraesCS3B01G398300;TraesCS2D01G135300;TraesCS6B01G294700;TraesCS4D01G319400;TraesCS4A01G246100;TraesCS5B01G426500;TraesCS4B01G129700;TraesCS3A01G367000;TraesCS1A01G036200;TraesCS6D01G122800;TraesC…
GO:0043190	Cellular Component	ATP-binding cassette (ABC) transporter complex	6	63	1	0.0342183	TraesCS1B01G321200;TraesCS4B01G253200;TraesCS7D01G069500;TraesCS7A01G074500;TraesCS1D01G309600;TraesCS4A01G372100
GO:0008305	Cellular Component	integrin complex	2	8	1	0.0356456	TraesCS7D01G049800;TraesCS7A01G054700
GO:0019898	Cellular Component	extrinsic component of membrane	7	81	1	0.0367585	TraesCS6A01G206600;TraesCS6D01G187800;TraesCS4D01G045400;TraesCS3B01G362600;TraesCS7A01G248600;TraesCS7D01G247600;TraesCS4B01G203100
GO:0030076	Cellular Component	light-harvesting complex	4	35	1	0.044673	TraesCS6D01G299200;TraesCS6B01G350500;TraesCS5A01G213000;TraesCS5B01G210800
GO:0019031	Cellular Component	viral envelope	3	22	1	0.0510445	TraesCS1A01G165700;TraesCS1D01G175000;TraesCS1B01G182400
GO:0042651	Cellular Component	thylakoid membrane	4	40	1	0.0672044	TraesCS4D01G061200;TraesCS5B01G228900;TraesCS5D01G237400;TraesCS5A01G230400
GO:0031225	Cellular Component	anchored component of membrane	6	75	1	0.0693438	TraesCS5B01G101400;TraesCS6D01G321000;TraesCS5D01G001100;TraesCS5A01G095200;TraesCS3B01G354800;TraesCS5D01G107900
GO:0046658	Cellular Component	anchored component of plasma membrane	11	179	1	0.0870541	TraesCS4D01G013600;TraesCS5D01G172100;TraesCS5B01G164700;TraesCS4B01G015500;TraesCS2B01G201500;TraesCS5A01G167900;TraesCS5D01G241600;TraesCS4D01G191900;TraesCS2A01G294700;TraesCS2D01G182500;TraesCS2D01G332500
GO:0010170	Cellular Component	glucose-1-phosphate adenylyltransferase complex	1	3	1	0.111294	TraesCS1B01G449700
GO:0009930	Cellular Component	longitudinal side of cell surface	2	15	1	0.112044	TraesCS2B01G201500;TraesCS2D01G182500
GO:0009508	Cellular Component	plastid chromosome	4	48	1	0.113109	TraesCS1A01G200000;TraesCS1B01G214700;TraesCS1D01G203500;TraesCS2A01G384200
GO:0005795	Cellular Component	Golgi stack	3	32	1	0.124487	TraesCS2A01G373300;TraesCS2B01G390400;TraesCS2D01G369500
GO:0009897	Cellular Component	external side of plasma membrane	2	16	1	0.124907	TraesCS4D01G305500;TraesCS4A01G407900
GO:0005819	Cellular Component	spindle	8	129	1	0.126183	TraesCS5D01G184300;TraesCS7B01G158100;TraesCS7D01G261100;TraesCS5A01G179700;TraesCS5B01G177500;TraesCS3B01G171200;TraesCS2A01G060000;TraesCS7A01G260100
GO:0044425	Cellular Component	membrane part	5	70	1	0.132954	TraesCS2A01G019400;TraesCS4A01G445600;Triticum_aestivum_newGene_11970;TraesCS1B01G445400;TraesCS1D01G422900
GO:0017119	Cellular Component	Golgi transport complex	4	51	1	0.133125	TraesCS7D01G471300;TraesCS7A01G483700;TraesCS7B01G387100;TraesCS2A01G425800
GO:0008622	Cellular Component	epsilon DNA polymerase complex	1	4	1	0.14557	TraesCS3B01G137500
GO:0022626	Cellular Component	cytosolic ribosome	18	357	1	0.151089	TraesCS4D01G068100;TraesCS2D01G500600;Triticum_aestivum_newGene_2514;TraesCS2A01G250800;TraesCS2B01G528300;TraesCS5D01G432900;TraesCS6B01G056800;TraesCS3B01G171200;TraesCS2D01G251800;TraesCS2A01G500400;TraesCS5D01G122600;TraesCS5B01G554700;TraesCS5A01G424400;TraesCS4A01G246100;TraesCS2A01G060000;TraesCS4B01G325800;TraesCS5B01G426500;TraesCS5A01G108000
GO:0005884	Cellular Component	actin filament	3	35	1	0.151319	TraesCS3D01G166500;TraesCS3B01G189800;TraesCS3A01G158800
GO:0071944	Cellular Component	cell periphery	5	78	1	0.182539	TraesCS2A01G542600;TraesCS3B01G528300;TraesCS2D01G163300;TraesCS2A01G157400;TraesCS3D01G478900
GO:0000798	Cellular Component	nuclear cohesin complex	1	7	1	0.240674	Triticum_aestivum_newGene_25281
GO:0043234	Cellular Component	protein complex	3	46	1	0.261134	TraesCS1D01G149700;TraesCS1A01G152600;TraesCS1B01G170100
GO:0031969	Cellular Component	chloroplast membrane	7	137	1	0.277861	TraesCS2A01G367700;TraesCS4A01G130400;TraesCS2B01G385200;TraesCS2D01G364800;TraesCS2D01G382300;TraesCS6A01G412900;TraesCS6B01G462300
GO:0009579	Cellular Component	thylakoid	16	351	1	0.282075	TraesCS3A01G367000;TraesCS2A01G417700;TraesCS3D01G150200;TraesCS6D01G122800;TraesCS5B01G301800;TraesCS6A01G412900;TraesCS6B01G079000;TraesCS6A01G133100;TraesCS7A01G386300;TraesCS3B01G398300;TraesCS7D01G382900;TraesCS6B01G078200;TraesCS3D01G348200;TraesCS2A01G448400;TraesCS6B01G462300;TraesCS7B01G289200
GO:0005777	Cellular Component	peroxisome	25	578	1	0.306306	Triticum_aestivum_newGene_23899;TraesCS6A01G000400;TraesCS2A01G250800;TraesCS2D01G556600;Triticum_aestivum_newGene_27009;TraesCS2D01G251800;TraesCS2B01G336000;TraesCS5A01G407700;TraesCS1B01G468700;TraesCS7B01G148000;TraesCS5D01G044400;TraesCS6B01G004400;TraesCS1D01G352100;TraesCS2D01G531000;TraesCS5B01G426500;TraesCS2D01G556000;TraesCS5D01G417600;TraesCS5D01G432900;TraesCS5A01G036200;TraesCS5B01G…
GO:0000139	Cellular Component	Golgi membrane	11	237	1	0.308242	TraesCS2B01G236400;TraesCS2B01G318100;TraesCS2D01G217000;TraesCS2A01G210300;TraesCS2D01G217100;TraesCS5A01G299100;TraesCS3B01G474900;TraesCS2D01G111400;TraesCS5B01G252100;TraesCS3A01G440800;TraesCS5D01G261000
GO:0005874	Cellular Component	microtubule	13	286	1	0.311907	TraesCS4B01G398000;TraesCS7B01G158100;TraesCS7D01G261100;TraesCS4D01G244000;TraesCS2D01G271600;TraesCS1D01G343800;TraesCS5D01G184300;TraesCS4B01G245400;TraesCS5A01G179700;TraesCS1B01G354200;TraesCS5B01G177500;TraesCS4A01G078900;TraesCS7A01G260100
GO:0048196	Cellular Component	plant extracellular matrix	1	10	1	0.3252	TraesCS4A01G419700
GO:0000786	Cellular Component	nucleosome	27	636	1	0.331511	TraesCSU01G095700;TraesCS3D01G150200;TraesCS6D01G040300;TraesCS7D01G061400;TraesCS3D01G351400;TraesCS3B01G410200;TraesCS6B01G079000;TraesCS7A01G067000;TraesCS5B01G464900;TraesCS6B01G078200;TraesCS3D01G348200;TraesCS3D01G252400;TraesCS5D01G454500;TraesCS4A01G402000;TraesCS2A01G417700;TraesCS7D01G117100;TraesCS7B01G016900;TraesCS6D01G040400;TraesCS5B01G301800;TraesCSU01G095800;TraesCS7D01G520000;Tr…
GO:0005615	Cellular Component	extracellular space	3	57	1	0.377866	TraesCS3D01G111300;TraesCS3B01G128700;TraesCS3A01G109500
GO:0009574	Cellular Component	preprophase band	3	57	1	0.377866	TraesCS5B01G232400;TraesCS5A01G233900;TraesCS5D01G240800
GO:0005783	Cellular Component	endoplasmic reticulum	45	1114	1	0.395527	TraesCS2A01G175700;TraesCS1D01G176400;TraesCS2A01G367700;TraesCS7A01G250100;TraesCS2A01G019400;TraesCS7B01G141100;TraesCS7B01G441100;TraesCS7D01G101900;TraesCS1B01G217600;TraesCSU01G066700;TraesCS2A01G527700;TraesCS6B01G191000;TraesCS2B01G361100;TraesCS2D01G364800;TraesCS2B01G558400;TraesCS2A01G035300;TraesCS2D01G530600;TraesCS5B01G003100;TraesCS5B01G120100;TraesCS4A01G445600;TraesCS3A01G348500;T…
GO:0005901	Cellular Component	caveola	1	13	1	0.400323	TraesCS1D01G156300
GO:0009524	Cellular Component	phragmoplast	8	183	1	0.409994	TraesCS7B01G158100;TraesCS7D01G261100;TraesCS5A01G233900;TraesCS3B01G171200;TraesCS5D01G240800;TraesCS2A01G060000;TraesCS7A01G260100;TraesCS5B01G232400
GO:0005849	Cellular Component	mRNA cleavage factor complex	1	14	1	0.423459	TraesCS7B01G229300
GO:0031012	Cellular Component	extracellular matrix	3	64	1	0.450475	TraesCS7B01G289600;TraesCS7D01G383300;TraesCS7A01G386800
GO:0000325	Cellular Component	plant-type vacuole	6	140	1	0.455198	TraesCS2D01G382600;TraesCS1B01G321200;TraesCS7D01G010000;TraesCS1D01G309600;TraesCSU01G014100;TraesCS4B01G253200
GO:0031977	Cellular Component	thylakoid lumen	3	70	1	0.509816	TraesCS5D01G122600;TraesCS4A01G472500;TraesCS5A01G108000
GO:0005665	Cellular Component	DNA-directed RNA polymerase II, core complex	3	71	1	0.519378	TraesCS2A01G558100;TraesCS2D01G571500;TraesCS5D01G499000
GO:0000145	Cellular Component	exocyst	4	100	1	0.541675	TraesCS2D01G275000;TraesCS7D01G260600;TraesCS7B01G157600;TraesCS4A01G233400
GO:0012505	Cellular Component	endomembrane system	2	47	1	0.545788	TraesCS2D01G267800;TraesCS2A01G268800
GO:0000148	Cellular Component	1,3-beta-D-glucan synthase complex	2	48	1	0.557247	TraesCS7B01G048700;TraesCS4D01G317900
GO:0009533	Cellular Component	chloroplast stromal thylakoid	1	21	1	0.562271	TraesCS7B01G486500
GO:0090404	Cellular Component	pollen tube tip	1	23	1	0.595404	TraesCS4B01G226400
GO:0005779	Cellular Component	integral component of peroxisomal membrane	1	23	1	0.595404	TraesCS2A01G368300
GO:0000326	Cellular Component	protein storage vacuole	1	23	1	0.595404	TraesCS1A01G165400
GO:0000794	Cellular Component	condensed nuclear chromosome	1	25	1	0.626031	TraesCS5D01G294100
GO:0030117	Cellular Component	membrane coat	1	28	1	0.667683	TraesCS1A01G211900
GO:0005788	Cellular Component	endoplasmic reticulum lumen	2	59	1	0.669545	TraesCS3B01G283900;TraesCS3D01G252900
GO:0015030	Cellular Component	Cajal body	1	29	1	0.68051	TraesCS5B01G544100
GO:0009707	Cellular Component	chloroplast outer membrane	3	96	1	0.721023	TraesCS1A01G415200;TraesCS1D01G422700;TraesCS1B01G445200
GO:0005875	Cellular Component	microtubule associated complex	1	37	1	0.766828	Triticum_aestivum_newGene_23564
GO:0033290	Cellular Component	eukaryotic 48S preinitiation complex	2	74	1	0.784236	TraesCS3D01G315200;TraesCS3B01G350700
GO:0016282	Cellular Component	eukaryotic 43S preinitiation complex	2	74	1	0.784236	TraesCS3D01G315200;TraesCS3B01G350700
GO:0005758	Cellular Component	mitochondrial intermembrane space	1	39	1	0.784486	TraesCS3B01G438700
GO:0005737	Cellular Component	cytoplasm	59	1676	1	0.78613	TraesCS2D01G528500;TraesCS2D01G504900;TraesCS1D01G420400;TraesCS6B01G258400;TraesCS1B01G442400;TraesCS4B01G337400;TraesCS5A01G492000;TraesCS1B01G279100;TraesCSU01G040800;TraesCS6B01G258500;TraesCS3D01G414900;TraesCS3D01G370700;TraesCS6B01G160400;TraesCS1A01G412300;TraesCS1A01G343400;TraesCS1A01G412800;TraesCS2D01G377500;TraesCS1D01G114800;TraesCS1B01G347000;TraesCS1D01G274000;TraesCS1D01G420100;T…
GO:0008287	Cellular Component	protein serine/threonine phosphatase complex	2	75	1	0.790473	TraesCS3D01G323100;TraesCS3B01G359800
GO:0005852	Cellular Component	eukaryotic translation initiation factor 3 complex	2	75	1	0.790473	TraesCS3D01G315200;TraesCS3B01G350700
GO:0015629	Cellular Component	actin cytoskeleton	1	40	1	0.792808	TraesCS1A01G183100
GO:0016607	Cellular Component	nuclear speck	2	76	1	0.796551	TraesCS3B01G156900;TraesCS3D01G139600
GO:0016602	Cellular Component	CCAAT-binding factor complex	1	41	1	0.800808	TraesCS4A01G081000
GO:0000151	Cellular Component	ubiquitin ligase complex	7	235	1	0.805231	TraesCS1A01G208100;TraesCS6B01G027000;TraesCS4A01G382900;TraesCS1B01G222200;TraesCS4B01G228700;TraesCS6A01G018500;TraesCS1D01G211400
GO:0000276	Cellular Component	mitochondrial proton-transporting ATP synthase complex, coupling factor F(o)	1	43	1	0.815895	Triticum_aestivum_newGene_17388
GO:0009501	Cellular Component	amyloplast	1	46	1	0.836411	TraesCS1B01G449700
GO:0070469	Cellular Component	respiratory chain	2	97	1	0.892561	TraesCS6A01G269100;TraesCS3B01G438700
GO:0044424	Cellular Component	intracellular part	3	137	1	0.902278	TraesCS2B01G397600;TraesCS1D01G328000;TraesCS3B01G073700
GO:0044464	Cellular Component	cell part	4	182	1	0.923798	TraesCS2D01G324700;TraesCS4B01G322000;TraesCS5A01G490000;TraesCS4D01G318500
GO:0043231	Cellular Component	intracellular membrane-bounded organelle	13	476	1	0.926223	TraesCS5B01G004700;TraesCS7A01G026400;Triticum_aestivum_newGene_26062;TraesCS2B01G056500;TraesCS5B01G567600;Triticum_aestivum_newGene_8830;TraesCS2B01G215600;TraesCS6A01G223800;TraesCS1A01G336400;TraesCS5D01G323600;TraesCS7B01G437300;TraesCS5D01G341100;TraesCS7A01G027000
GO:0005774	Cellular Component	vacuolar membrane	18	629	1	0.92655	TraesCS3A01G135800;TraesCS3A01G535300;TraesCS7A01G559400;TraesCS5D01G091100;TraesCS6D01G222900;TraesCS2B01G610400;TraesCS3D01G540900;TraesCS1D01G309600;TraesCS4B01G253200;TraesCS2D01G588000;TraesCS1B01G321200;TraesCS3D01G540800;Triticum_aestivum_newGene_1357;TraesCSU01G014100;TraesCS2D01G111400;TraesCS2D01G040000;TraesCS3B01G608500;TraesCS7B01G484200
GO:0019005	Cellular Component	SCF ubiquitin ligase complex	1	70	1	0.936455	TraesCS4B01G337400
GO:0009706	Cellular Component	chloroplast inner membrane	3	153	1	0.93746	Triticum_aestivum_newGene_9113;TraesCS1B01G211100;TraesCS1D01G200000
GO:0009539	Cellular Component	photosystem II reaction center	3	159	1	0.947318	TraesCS3B01G392800;TraesCS3A01G360500;TraesCS3D01G354300
GO:0005635	Cellular Component	nuclear envelope	2	123	1	0.953245	TraesCS3B01G171200;TraesCS2A01G060000
GO:0016592	Cellular Component	mediator complex	1	78	1	0.953643	TraesCS5B01G332100
GO:0044444	Cellular Component	cytoplasmic part	10	417	1	0.962119	TraesCS7A01G026400;Triticum_aestivum_newGene_26062;TraesCS2B01G056500;TraesCS5B01G567600;Triticum_aestivum_newGene_4514;TraesCS2B01G215600;TraesCS1A01G336400;TraesCS7B01G437300;TraesCS5D01G341100;TraesCS7A01G027000
GO:0005871	Cellular Component	kinesin complex	3	176	1	0.967947	TraesCS1D01G343800;TraesCS4B01G398000;TraesCS1B01G354200
GO:0015935	Cellular Component	small ribosomal subunit	1	92	1	0.97331	Triticum_aestivum_newGene_2514
GO:0005856	Cellular Component	cytoskeleton	1	97	1	0.978087	TraesCS1A01G343400
GO:0000502	Cellular Component	proteasome complex	1	99	1	0.97975	TraesCS7B01G321900
GO:0005759	Cellular Component	mitochondrial matrix	2	165	1	0.988564	TraesCS4D01G068100;TraesCS4A01G246100
GO:0005743	Cellular Component	mitochondrial inner membrane	6	343	1	0.991941	TraesCS3A01G135800;TraesCS3D01G157800;TraesCS1D01G452300;TraesCS1B01G206900;TraesCS1A01G191900;TraesCS3A01G149900
GO:0005747	Cellular Component	mitochondrial respiratory chain complex I	4	267	1	0.992707	TraesCS4D01G068100;TraesCS1D01G067500;TraesCS4A01G246100;TraesCS1A01G066400
GO:0005622	Cellular Component	intracellular	9	460	1	0.992967	TraesCS2A01G348900;TraesCS5A01G166100;TraesCS2A01G353900;TraesCS7B01G118300;TraesCS5D01G170700;TraesCS2B01G078400;TraesCS4A01G259600;TraesCS5B01G163500;TraesCS6D01G133100
GO:0030529	Cellular Component	ribonucleoprotein complex	2	195	1	0.995954	TraesCS5B01G544100;TraesCSU01G040800
GO:0005802	Cellular Component	trans-Golgi network	3	278	1	0.99872	TraesCS2D01G111400;TraesCS7D01G441500;TraesCS6B01G015900
GO:0022625	Cellular Component	cytosolic large ribosomal subunit	5	371	1	0.998821	TraesCS5B01G260700;TraesCS5B01G187200;TraesCS5A01G196400;TraesCS5D01G194700;TraesCS5D01G269800
GO:0080008	Cellular Component	Cul4-RING E3 ubiquitin ligase complex	2	235	1	0.999018	TraesCS3A01G485100;TraesCS5A01G396600
GO:0005768	Cellular Component	endosome	3	295	1	0.999272	TraesCS2D01G111400;TraesCS7D01G441500;TraesCS6B01G015900
GO:0022627	Cellular Component	cytosolic small ribosomal subunit	2	246	1	0.999338	Triticum_aestivum_newGene_1357;Triticum_aestivum_newGene_5556
GO:0005794	Cellular Component	Golgi apparatus	22	1041	1	0.999522	TraesCS5B01G215800;TraesCS1D01G384900;TraesCS5D01G225100;TraesCS5A01G217000;Triticum_aestivum_newGene_1357;TraesCS2D01G177200;TraesCS7D01G441500;TraesCS4D01G197300;TraesCS4D01G150500;TraesCS5B01G147200;TraesCS2D01G271600;TraesCS5A01G216900;TraesCS4B01G125500;TraesCS5D01G225000;TraesCS2B01G419100;TraesCS3D01G358700;TraesCS2A01G401000;TraesCS2D01G461500;TraesCS2D01G398500;TraesCS2D01G040000;TraesCS…
GO:0009506	Cellular Component	plasmodesma	13	742	1	0.999717	TraesCS1D01G239800;TraesCS3A01G135800;TraesCS1A01G239600;TraesCS6B01G056800;TraesCS1A01G138100;TraesCS5D01G044400;TraesCS4A01G372100;TraesCS1B01G251800;TraesCS7D01G069500;TraesCS5A01G036200;TraesCS5B01G036800;TraesCS5A01G265400;TraesCS7A01G074500
GO:0005789	Cellular Component	endoplasmic reticulum membrane	3	353	1	0.999898	TraesCSU01G084700;TraesCS6D01G222900;TraesCSU01G084800
GO:0005840	Cellular Component	ribosome	6	535	1	0.999969	TraesCS5D01G044400;TraesCS4B01G277900;TraesCS5B01G226500;TraesCS5A01G036200;TraesCS5B01G036800;TraesCS2A01G448400
GO:0005730	Cellular Component	nucleolus	26	1651	1	1	Triticum_aestivum_newGene_2514;TraesCS5A01G196400;TraesCS3D01G351400;TraesCS3B01G171200;TraesCS4B01G337400;TraesCS3D01G348200;Triticum_aestivum_newGene_25281;TraesCS5B01G260700;TraesCS2A01G417700;TraesCS5B01G301800;Triticum_aestivum_newGene_1357;TraesCS5D01G194700;Triticum_aestivum_newGene_5556;TraesCS5B01G554700;Triticum_aestivum_newGene_18310;TraesCS5B01G544100;TraesCS2A01G060000;TraesCS5B01G18…
GO:0009507	Cellular Component	chloroplast	79	4016	1	1	TraesCS6A01G094300;TraesCS6B01G265800;Triticum_aestivum_newGene_2514;TraesCS3D01G396500;Triticum_aestivum_newGene_20815;TraesCS7A01G381100;TraesCS1D01G067500;TraesCS6A01G094400;TraesCS3A01G092800;TraesCS1D01G123400;TraesCS3D01G092900;TraesCS5D01G361900;TraesCS6A01G094200;TraesCS7B01G392900;TraesCS7D01G372200;TraesCS6B01G004400;TraesCS1D01G012500;TraesCS2D01G332500;TraesCS2A01G558100;TraesCS5B01G1…
GO:0016021	Cellular Component	integral component of membrane	75	7143	1	1	TraesCS2D01G496500;TraesCS7A01G246800;TraesCS3B01G089500;TraesCS7A01G071000;TraesCS4B01G262900;TraesCS3D01G174800;TraesCS1D01G079900;TraesCS3B01G324500;TraesCSU01G084800;TraesCS5A01G039000;TraesCSU01G194500;TraesCS3A01G258400;TraesCS2B01G154100;TraesCS3A01G258300;TraesCS6D01G233800;TraesCS7D01G366500;TraesCS4A01G179500;TraesCS2B01G236400;TraesCS2B01G318100;TraesCS7B01G292700;TraesCS5A01G226800;Tr…
GO:0016020	Cellular Component	membrane	71	6622	1	1	TraesCS2B01G208100;TraesCS6A01G094300;TraesCS2B01G179000;TraesCS5A01G508500;TraesCS4A01G041200;TraesCS2A01G331200;TraesCS4A01G361400;TraesCS7D01G330900;TraesCS6A01G094400;TraesCS4A01G031500;TraesCS7D01G171000;TraesCS6A01G094200;TraesCS2B01G219700;TraesCS7B01G387100;TraesCS6D01G190400;TraesCS3A01G480000;TraesCS5B01G261500;TraesCS5D01G111700;TraesCS6D01G206000;TraesCS7A01G413300;TraesCS1A01G392800;…
GO:0005886	Cellular Component	plasma membrane	59	7160	1	1	TraesCS2A01G264000;TraesCS4D01G223000;TraesCS6A01G132300;TraesCS1D01G123400;TraesCS3D01G174800;TraesCS1D01G079900;TraesCS3A01G439200;TraesCS1B01G249000;TraesCS3B01G324500;TraesCS5A01G039000;TraesCS3B01G438700;TraesCS3B01G529100;TraesCS1B01G279100;TraesCS2B01G154100;TraesCS6D01G233800;TraesCS4A01G179500;TraesCS3B01G473100;TraesCS5A01G226800;TraesCS2D01G111400;TraesCS3B01G119600;TraesCS4B01G339600;…
GO:0016023	Cellular Component	cytoplasmic membrane-bounded vesicle	106	15348	1	1	TraesCS2B01G208100;TraesCS7B01G012800;TraesCS5B01G498100;TraesCS6B01G252900;TraesCS4B01G060600;TraesCS2A01G264000;TraesCS1D01G435000;TraesCS7B01G310900;Triticum_aestivum_newGene_25000;TraesCS6A01G132300;TraesCS2B01G079900;TraesCS1A01G317900;TraesCS3B01G129200;TraesCS6A01G229100;TraesCSU01G125300;TraesCS2A01G334300;TraesCS1A01G270100;TraesCS1D01G087600;TraesCS5B01G423700;TraesCS3B01G529100;TraesCS…
GO:0005634	Cellular Component	nucleus	44	6511	1	1	TraesCS3B01G497200;TraesCS1A01G263700;TraesCS1D01G263800;TraesCS3B01G089500;TraesCS3B01G439600;TraesCS1D01G262700;TraesCS6A01G273000;TraesCS3D01G401200;TraesCS3D01G148200;TraesCS2A01G189600;TraesCS7B01G014500;TraesCS1A01G183400;TraesCS2B01G558400;TraesCS6B01G049400;TraesCS2B01G366900;TraesCS6D01G069300;TraesCS5A01G133000;TraesCS4D01G279300;TraesCS7A01G246500;TraesCS5B01G001000;TraesCS2A01G348500;…
GO:0009536	Cellular Component	plastid	58	8132	1	1	TraesCS4D01G235500;TraesCS4A01G249400;TraesCS2B01G179000;TraesCS2A01G215300;TraesCS3D01G381200;Triticum_aestivum_newGene_6722;Triticum_aestivum_newGene_3744;TraesCS2D01G414200;TraesCS4A01G213300;TraesCS1D01G435000;Triticum_aestivum_newGene_25000;TraesCS6A01G229100;TraesCS1B01G157500;TraesCS2B01G151700;TraesCS5A01G233900;TraesCS5B01G177500;TraesCS1A01G141100;TraesCS3D01G173400;TraesCS2B01G236400;T…
GO:0005829	Cellular Component	cytosol	29	2667	1	1	TraesCS2D01G414200;TraesCS3B01G089500;TraesCS1D01G123400;TraesCS4D01G319400;TraesCS1D01G367400;TraesCS3D01G075500;TraesCS2D01G111400;TraesCS7B01G341200;Triticum_aestivum_newGene_18310;TraesCS2D01G031800;TraesCS6D01G334000;TraesCS5B01G147200;TraesCS5A01G453900;TraesCS3D01G220900;TraesCS5A01G495100;TraesCS5D01G321100;TraesCS3A01G075100;TraesCS2A01G268800;TraesCS6A01G351300;TraesCS2D01G267800;TraesC…
GO:0005739	Cellular Component	mitochondrion	49	11607	1	1	TraesCS6A01G132300;TraesCS7A01G497200;TraesCS4A01G031500;TraesCS5A01G148400;TraesCS1D01G087600;TraesCSU01G194500;TraesCS7B01G392900;TraesCS7D01G372200;TraesCS2B01G154100;TraesCS4A01G055600;TraesCS6B01G018900;TraesCS7B01G292700;TraesCS6D01G206000;TraesCS7A01G348100;TraesCS3D01G021600;TraesCS3B01G119600;TraesCS4D01G202300;TraesCS1D01G214600;TraesCS6D01G321600;TraesCS6B01G366900;TraesCS6A01G303200;T…
GO:0009773	Biological Process	photosynthetic electron transport in photosystem I	32	130	0	0	TraesCS5A01G077900;TraesCS3B01G398300;TraesCS3A01G367000;TraesCS6B01G336800;TraesCS1D01G203500;TraesCS5A01G230400;TraesCS1A01G200000;TraesCS7D01G103500;TraesCS6D01G247400;TraesCS6A01G000400;TraesCS5A01G179300;TraesCS1B01G214700;TraesCS2B01G133500;TraesCS4D01G081600;TraesCS5B01G391800;TraesCS5B01G534400;TraesCS5D01G532100;TraesCS6B01G294700;TraesCS4D01G319400;TraesCS4B01G323000;TraesCS5D01G396700;…
GO:0019253	Biological Process	reductive pentose-phosphate cycle	33	66	1.17166e-11	1.36557e-14	TraesCS5B01G162600;TraesCS2A01G067300;TraesCS2A01G066800;TraesCS3B01G398300;TraesCS3A01G367000;TraesCS2A01G066700;TraesCS6B01G294700;TraesCS4D01G319400;TraesCS2B01G078900;TraesCS2B01G079200;TraesCS5B01G162800;TraesCS5D01G169600;TraesCS2A01G066900;TraesCS5A01G165700;TraesCS4B01G323000;TraesCS2B01G079400;TraesCS2D01G065500;TraesCS6D01G247400;TraesCS2B01G079100;TraesCS2D01G065300;TraesCS5A01G495100;…
GO:0009834	Biological Process	plant-type secondary cell wall biogenesis	20	63	4.01414e-10	4.67848e-13	TraesCS3B01G280700;TraesCS7A01G559400;TraesCS5A01G095200;TraesCS1A01G149300;TraesCS1D01G146600;TraesCS1B01G167200;TraesCS3D01G289600;TraesCS7D01G062600;TraesCS3B01G324500;TraesCS5D01G107900;TraesCS3A01G289900;TraesCS5B01G221600;TraesCS5B01G221500;TraesCS5B01G101400;TraesCS5D01G230300;TraesCS3A01G440800;TraesCS5A01G299100;TraesCS7B01G484200;TraesCS5A01G222500;TraesCS3B01G474900
GO:0042335	Biological Process	cuticle development	24	97	1.67386e-09	1.95088e-12	TraesCS6A01G226500;TraesCS1A01G150800;TraesCS2D01G135400;TraesCS2B01G156800;TraesCS2B01G361100;TraesCS2D01G381900;TraesCS1B01G168400;TraesCS3B01G392800;TraesCS2A01G133300;TraesCS2D01G135300;TraesCS1D01G147800;TraesCS3D01G354300;TraesCS2A01G321400;TraesCS6D01G030700;TraesCS6A01G027000;TraesCS2B01G402100;TraesCS7D01G004200;TraesCS6B01G038200;TraesCS3A01G360500;TraesCS2B01G156900;TraesCS7A01G003700;…
GO:0006098	Biological Process	pentose-phosphate shunt	59	461	2.0003e-09	2.33136e-12	TraesCS2D01G500600;TraesCS6A01G206600;TraesCS7B01G486500;TraesCS3A01G367000;TraesCS7B01G189500;TraesCS6A01G418400;TraesCS6D01G029300;TraesCS1A01G200000;TraesCS7B01G247200;TraesCS6D01G247400;TraesCS3A01G024300;TraesCS3B01G020700;TraesCS2A01G523600;TraesCS2B01G528300;TraesCS2A01G368300;TraesCS4D01G081600;TraesCS5B01G534400;TraesCS5D01G532100;TraesCS6D01G187800;TraesCS7A01G335600;TraesCS4B01G323000;…
GO:0009765	Biological Process	photosynthesis, light harvesting	24	99	2.57109e-09	2.9966e-12	TraesCS2A01G523700;TraesCS6A01G094300;TraesCS2B01G553600;TraesCS1A01G306600;TraesCS1D01G375000;TraesCSU01G167700;TraesCS5A01G213000;TraesCS1B01G432700;TraesCS6B01G122800;TraesCS7A01G276400;TraesCS7B01G103300;TraesCS5B01G210800;TraesCS6A01G094500;TraesCS1D01G306200;TraesCS1D01G411600;TraesCS6A01G094200;TraesCSU01G250000;TraesCS2D01G525900;TraesCS6A01G094400;TraesCS1B01G433300;TraesCS7D01G276300;Tr…
GO:0006066	Biological Process	alcohol metabolic process	14	30	3.23769e-09	3.77354e-12	TraesCS4B01G353200;TraesCS3B01G407000;TraesCS1B01G195300;TraesCS5B01G190800;TraesCS5A01G192300;TraesCS6D01G238700;TraesCS5D01G198700;TraesCS6A01G257400;TraesCS4D01G347200;Triticum_aestivum_newGene_24650;TraesCS1A01G187500;TraesCS6B01G267700;TraesCS1D01G189200;TraesCS5A01G522000
GO:0005975	Biological Process	carbohydrate metabolic process	131	1136	1.15116e-08	1.34168e-11	TraesCS2B01G208100;TraesCS7D01G451800;TraesCS6A01G048200;TraesCS1A01G284900;TraesCS5A01G388200;TraesCS6B01G031600;TraesCS5D01G302800;TraesCS1A01G312700;TraesCS3D01G478500;TraesCS6A01G159000;TraesCS7D01G009400;TraesCS4A01G173100;TraesCS7B01G285700;TraesCS1B01G278400;TraesCS1A01G024100;TraesCS7D01G245000;TraesCS3A01G386100;TraesCS1B01G249000;TraesCS2D01G562400;TraesCS2A01G384600;TraesCS3B01G529100;…
GO:0009409	Biological Process	response to cold	84	873	1.37839e-08	1.60651e-11	TraesCS2B01G194200;TraesCS2B01G385200;TraesCS6D01G247400;TraesCS3D01G477100;TraesCS2B01G430700;TraesCS3A01G482000;TraesCS7D01G150600;TraesCS2D01G382300;TraesCS2B01G528300;TraesCS1A01G312700;TraesCS2D01G135400;TraesCS3D01G478500;TraesCS5D01G532100;TraesCS7B01G353100;TraesCS5B01G232500;TraesCS5B01G223700;TraesCS3D01G220900;TraesCS7A01G200100;TraesCS6A01G133100;TraesCS1A01G234600;TraesCS2A01G168200;…
GO:0045492	Biological Process	xylan biosynthetic process	27	152	1.8307e-07	2.13368e-10	TraesCS5D01G203800;TraesCS1D01G146600;TraesCS1B01G167200;TraesCS3D01G289600;TraesCS2A01G220200;TraesCS2D01G225900;TraesCS4B01G262200;TraesCS4D01G244000;TraesCS5D01G245800;TraesCS3B01G324500;TraesCS4B01G245400;TraesCS3A01G289900;TraesCS5B01G196600;TraesCS4D01G341000;TraesCS4D01G262100;TraesCS4B01G346100;TraesCS4A01G041200;TraesCS1A01G149300;TraesCS5B01G221600;TraesCS6A01G024300;TraesCS5A01G515000;…
GO:0010413	Biological Process	glucuronoxylan metabolic process	27	152	1.8307e-07	2.13368e-10	TraesCS5D01G203800;TraesCS1D01G146600;TraesCS1B01G167200;TraesCS3D01G289600;TraesCS2A01G220200;TraesCS2D01G225900;TraesCS4B01G262200;TraesCS4D01G244000;TraesCS5D01G245800;TraesCS3B01G324500;TraesCS4B01G245400;TraesCS3A01G289900;TraesCS5B01G196600;TraesCS4D01G341000;TraesCS4D01G262100;TraesCS4B01G346100;TraesCS4A01G041200;TraesCS1A01G149300;TraesCS5B01G221600;TraesCS6A01G024300;TraesCS5A01G515000;…
GO:0006633	Biological Process	fatty acid biosynthetic process	46	387	2.34834e-07	2.73699e-10	TraesCS6B01G160400;TraesCS1D01G147800;TraesCS4B01G274700;TraesCS5D01G316200;TraesCS5D01G017000;TraesCS1A01G392800;TraesCS1A01G439000;TraesCS6A01G226500;TraesCS5D01G548700;TraesCS5A01G123600;TraesCS1A01G150800;TraesCS2D01G135400;TraesCS2A01G133300;TraesCS5A01G309200;TraesCS5B01G219400;TraesCS7D01G351000;TraesCS4D01G329200;TraesCS7B01G255800;TraesCS4D01G093600;TraesCS2A01G133400;TraesCS2A01G014600;…
GO:0080110	Biological Process	sporopollenin biosynthetic process	10	18	4.49371e-07	5.23742e-10	TraesCS5D01G003600;TraesCS2D01G272200;TraesCS5B01G003100;TraesCS7D01G248800;TraesCS7B01G141100;TraesCS7A01G250100;TraesCS2A01G272900;TraesCS5A01G002900;TraesCS7B01G209300;TraesCS2B01G291100
GO:0009637	Biological Process	response to blue light	27	159	5.2131e-07	6.07588e-10	TraesCS2D01G500600;TraesCS1A01G306600;TraesCS7B01G486500;TraesCS7A01G248600;TraesCS7B01G189500;TraesCS6D01G029300;TraesCS6B01G036400;TraesCS6D01G247400;TraesCS6A01G000400;TraesCS5B01G036800;TraesCS1A01G097000;TraesCS7D01G275900;TraesCS2B01G528300;TraesCS5D01G044400;TraesCS6B01G294700;TraesCS4D01G319400;TraesCS3D01G214600;TraesCS5A01G213000;TraesCS4B01G323000;TraesCS5B01G210800;TraesCS6B01G004400;…
GO:0045017	Biological Process	glycerolipid biosynthetic process	13	36	9.46759e-07	1.10345e-09	TraesCS3D01G267000;Triticum_aestivum_newGene_24983;TraesCS2B01G007200;TraesCS1A01G385500;TraesCSU01G029300;TraesCS7D01G111200;TraesCS3B01G339300;TraesCS3A01G297400;TraesCS3A01G266800;TraesCS2D01G016300;Triticum_aestivum_newGene_28295;TraesCS3D01G304900;TraesCS5D01G329000
GO:0000038	Biological Process	very long-chain fatty acid metabolic process	17	66	1.08016e-06	1.25893e-09	TraesCS2D01G135400;TraesCS5D01G228300;TraesCS2B01G156800;TraesCS3B01G392800;TraesCS2A01G133300;TraesCS2D01G135300;TraesCS5A01G220200;TraesCS3D01G354300;TraesCS6D01G030700;TraesCS6A01G027000;TraesCS5B01G219400;TraesCS7D01G004200;TraesCS6B01G038200;TraesCS3A01G360500;TraesCS2B01G156900;TraesCS7A01G003700;TraesCS2A01G133400
GO:0009718	Biological Process	anthocyanin-containing compound biosynthetic process	13	37	1.40339e-06	1.63565e-09	TraesCS7B01G078200;TraesCS2A01G264000;TraesCS7D01G174200;TraesCS6D01G251800;TraesCS6D01G320200;TraesCS5B01G145800;TraesCS7D01G155700;TraesCS6A01G339600;TraesCS3B01G156900;TraesCS6A01G271600;TraesCS6B01G298800;TraesCS2B01G521500;TraesCS3D01G139600
GO:0010218	Biological Process	response to far red light	27	172	3.10359e-06	3.61723e-09	TraesCS2D01G500600;TraesCS1A01G306600;TraesCS7B01G486500;TraesCS7A01G248600;TraesCS7B01G189500;TraesCS6D01G029300;TraesCS6B01G036400;TraesCS6D01G247400;TraesCS6A01G000400;TraesCS5B01G036800;TraesCS7D01G275900;TraesCS2B01G528300;TraesCS5D01G044400;TraesCS6B01G294700;TraesCS4D01G319400;TraesCS3D01G214600;TraesCS5A01G213000;TraesCS2D01G271600;TraesCS4B01G323000;TraesCS5B01G210800;TraesCS6B01G004400;…
GO:0009809	Biological Process	lignin biosynthetic process	25	155	6.60144e-06	7.69399e-09	TraesCS1B01G447900;TraesCS6B01G406200;TraesCS3A01G534900;TraesCS2D01G381100;TraesCS2B01G066100;TraesCS6A01G369800;TraesCS7D01G150600;TraesCS7B01G052700;TraesCS3B01G612000;TraesCS2B01G401600;TraesCS2A01G384600;TraesCS1A01G417800;TraesCS2A01G038400;TraesCS2B01G401500;TraesCS6D01G353700;TraesCS5B01G223700;TraesCS3D01G540200;TraesCS2A01G384400;TraesCS7D01G062600;TraesCS1D01G425400;TraesCS2D01G381000;…
GO:0010114	Biological Process	response to red light	28	190	6.79518e-06	7.9198e-09	TraesCS2D01G500600;TraesCS1A01G306600;TraesCS7B01G486500;TraesCS7A01G248600;TraesCS7B01G189500;TraesCS6D01G029300;TraesCS6B01G036400;TraesCS6D01G247400;TraesCS6A01G000400;TraesCS3D01G149600;TraesCS5B01G036800;TraesCS7D01G275900;TraesCS2B01G528300;TraesCS5D01G044400;TraesCS6B01G294700;TraesCS4D01G319400;TraesCS3D01G214600;TraesCS5A01G213000;TraesCS2D01G271600;TraesCS4B01G323000;TraesCS5B01G210800;…
GO:0070838	Biological Process	divalent metal ion transport	18	90	2.68611e-05	3.13067e-08	Triticum_aestivum_newGene_23899;TraesCS3D01G081300;TraesCS7D01G372200;TraesCS6B01G336800;TraesCS5A01G213000;Triticum_aestivum_newGene_27009;TraesCS1D01G030500;TraesCS5B01G210800;TraesCS5A01G230400;TraesCS1B01G191600;TraesCS7D01G103500;TraesCS3B01G477300;TraesCS1A01G097000;TraesCS5B01G228900;TraesCS3D01G436100;TraesCS5D01G237400;TraesCS4B01G211400;TraesCS7B01G148000
GO:0006857	Biological Process	oligopeptide transport	27	198	6.53608e-05	7.61781e-08	TraesCS7A01G053100;TraesCS3B01G332000;TraesCS2D01G009100;TraesCS5A01G485300;TraesCS7D01G049000;TraesCS2A01G007500;TraesCS3D01G297400;TraesCS3A01G304500;TraesCSU01G063800;TraesCS2A01G443700;TraesCS2B01G013000;TraesCS4A01G439000;Triticum_aestivum_newGene_28280;TraesCS1A01G269400;TraesCS7A01G381800;TraesCS2A01G444400;TraesCS2D01G443600;TraesCS7D01G378300;TraesCS7A01G381700;TraesCS2B01G465500;TraesCS…
GO:0030003	Biological Process	cellular cation homeostasis	18	99	0.000124559	1.45174e-07	Triticum_aestivum_newGene_23899;TraesCS3D01G081300;TraesCS7D01G372200;TraesCS6B01G336800;TraesCS5A01G213000;Triticum_aestivum_newGene_27009;TraesCS1D01G030500;TraesCS5B01G210800;TraesCS5A01G230400;TraesCS1B01G191600;TraesCS7D01G103500;TraesCS3B01G477300;TraesCS1A01G097000;TraesCS5B01G228900;TraesCS3D01G436100;TraesCS5D01G237400;TraesCS4B01G211400;TraesCS7B01G148000
GO:0009902	Biological Process	chloroplast relocation	31	262	0.000197524	2.30214e-07	TraesCS5A01G355000;TraesCS3D01G166500;TraesCS7B01G486500;TraesCS2D01G197300;TraesCS6D01G247400;TraesCS3A01G158800;TraesCS1A01G415200;TraesCS5B01G534400;TraesCS5D01G532100;TraesCS2D01G271600;TraesCS4B01G323000;TraesCS5B01G357200;TraesCS5A01G495100;TraesCS7D01G247600;TraesCS5A01G036200;TraesCS1B01G445200;TraesCS6A01G267300;TraesCS4A01G340600;TraesCS4B01G211400;TraesCS3D01G413800;TraesCS2A01G190700;…
GO:0080027	Biological Process	response to herbivore	8	18	0.000240989	2.80873e-07	TraesCS3D01G524700;TraesCS2B01G240200;TraesCS2D01G220900;TraesCS2D01G221000;TraesCS2B01G240100;TraesCS3A01G517100;TraesCS3B01G584700;TraesCS2A01G215300
GO:0010207	Biological Process	photosystem II assembly	41	414	0.000347648	4.05184e-07	TraesCS7B01G486500;TraesCS3A01G367000;TraesCS7B01G189500;TraesCS6D01G029300;TraesCS1A01G200000;TraesCS6D01G247400;TraesCS6D01G299200;TraesCS6A01G000400;TraesCS1B01G339500;TraesCS6B01G350500;TraesCS4D01G081600;TraesCS4A01G134100;TraesCS4B01G170800;TraesCS3D01G354300;TraesCS2D01G271600;TraesCS4B01G323000;TraesCS4A01G190400;TraesCS5A01G495100;TraesCS4A01G232300;TraesCS4A01G472500;TraesCS1A01G262100;…
GO:0061077	Biological Process	chaperone-mediated protein folding	5	6	0.000637888	7.43459e-07	TraesCS5B01G468800;TraesCS5D01G470300;TraesCS7B01G078200;TraesCS7D01G174200;TraesCS5A01G459200
GO:0009853	Biological Process	photorespiration	38	384	0.000923336	1.07615e-06	Triticum_aestivum_newGene_23899;TraesCS4D01G068100;TraesCS2A01G067300;TraesCS2A01G066700;TraesCS5B01G162800;TraesCS2D01G065300;TraesCS2D01G065200;TraesCS5B01G162600;TraesCS6B01G056800;Triticum_aestivum_newGene_27009;TraesCS2A01G066900;TraesCS4A01G472500;TraesCS5A01G036200;TraesCS5A01G165400;TraesCS3D01G266100;TraesCS2B01G079500;TraesCS2D01G065600;TraesCS2A01G066800;TraesCS3B01G299300;TraesCS2B01G…
GO:0046274	Biological Process	lignin catabolic process	15	86	0.00230508	2.68658e-06	TraesCS4A01G096400;TraesCS3B01G392700;TraesCS4B01G208000;TraesCS4D01G208900;TraesCS3A01G360400;TraesCS1D01G283000;TraesCS3B01G397200;TraesCS3A01G360600;TraesCS3A01G365300;TraesCS1B01G293100;TraesCS3D01G354400;TraesCS2D01G267200;TraesCS3D01G354200;TraesCS3D01G358500;TraesCS3B01G393000
GO:0009751	Biological Process	response to salicylic acid	26	224	0.00256807	2.99309e-06	TraesCS3B01G119500;TraesCS2A01G367700;TraesCS5D01G145300;TraesCS2D01G219800;TraesCS5A01G508500;TraesCS3A01G534900;TraesCS2B01G385200;TraesCS5B01G145900;TraesCS6B01G160600;Triticum_aestivum_newGene_9892;TraesCS2D01G364800;TraesCS2D01G382300;TraesCS3B01G612000;TraesCS4D01G335100;TraesCS3D01G361800;TraesCS3B01G549200;TraesCS6A01G132400;TraesCS3D01G540200;TraesCS5A01G147000;TraesCS3A01G101800;TraesCS…
GO:0010400	Biological Process	rhamnogalacturonan I side chain metabolic process	4	4	0.00263435	3.07034e-06	TraesCS5B01G221500;TraesCS5D01G230300;TraesCS5B01G221600;TraesCS5A01G222500
GO:0035304	Biological Process	regulation of protein dephosphorylation	23	184	0.00268295	3.12699e-06	TraesCS4B01G197800;TraesCS3B01G398300;TraesCS7B01G486500;TraesCS3A01G367000;TraesCS1D01G203500;TraesCS1A01G200000;TraesCS6D01G247400;TraesCS6A01G000400;TraesCS5B01G036800;TraesCS1B01G214700;TraesCS3B01G156900;TraesCS2B01G133500;TraesCS6A01G086000;TraesCS5D01G044400;TraesCS6B01G294700;TraesCS4A01G134100;TraesCS4B01G170800;TraesCS2D01G271600;TraesCS6B01G004400;TraesCS5A01G036200;TraesCS6A01G267300;…
GO:0008643	Biological Process	carbohydrate transport	27	244	0.00414806	4.83457e-06	TraesCS6A01G382400;TraesCS4A01G020100;TraesCS5A01G376900;TraesCS7B01G451200;TraesCS4B01G322000;TraesCS7D01G521400;TraesCS6D01G367200;TraesCS2A01G187600;TraesCS7A01G533900;TraesCS7A01G503200;TraesCS4D01G183800;TraesCS1B01G377200;TraesCS2B01G339100;TraesCS2B01G219700;TraesCS1D01G365200;TraesCS5A01G039000;TraesCS2D01G200300;TraesCS6D01G367400;TraesCS5A01G490000;TraesCS4B01G339600;TraesCS4D01G318500;…
GO:0009617	Biological Process	response to bacterium	21	163	0.00438623	5.11215e-06	TraesCS6B01G406200;TraesCS3A01G330500;TraesCS1D01G312800;TraesCS3B01G530000;TraesCS1D01G237500;TraesCS1B01G249000;TraesCS3D01G477100;TraesCS6A01G369800;TraesCS3A01G482000;TraesCS3B01G156900;TraesCS3B01G529100;TraesCS4A01G294300;TraesCS1A01G312700;TraesCS3D01G478500;TraesCS6D01G353700;TraesCS5A01G396600;TraesCS3B01G360500;TraesCS1A01G234600;TraesCS3D01G323900;TraesCS3D01G477700;TraesCS3D01G139600
GO:0009611	Biological Process	response to wounding	58	749	0.00583835	6.80461e-06	TraesCS1A01G263700;TraesCS5B01G382400;TraesCS5A01G508500;TraesCS1D01G263800;TraesCSU01G084700;TraesCS5B01G556600;TraesCS3B01G321600;TraesCS2D01G414200;TraesCS2B01G038700;TraesCS2B01G516700;TraesCS2A01G264000;TraesCS3D01G524600;TraesCS3B01G439600;TraesCS3A01G516900;TraesCS7D01G107900;TraesCS7D01G244800;TraesCS1D01G175400;TraesCS2B01G336000;TraesCS5A01G378700;TraesCS2A01G025700;TraesCS3B01G612000;T…
GO:0046185	Biological Process	aldehyde catabolic process	7	20	0.00920609	1.07297e-05	TraesCS6A01G226500;TraesCS2B01G402100;TraesCS1A01G150800;TraesCS1D01G147800;TraesCS2A01G385100;TraesCS2D01G381900;TraesCS1B01G168400
GO:0022900	Biological Process	electron transport chain	62	832	0.00944561	1.10089e-05	TraesCS1D01G121300;TraesCS5B01G382400;TraesCS6B01G265800;TraesCS5D01G118500;TraesCS4A01G130400;TraesCS6A01G269100;TraesCS3D01G334900;TraesCS1B01G195000;TraesCS3A01G114700;TraesCS3D01G117100;TraesCS6B01G024900;TraesCS1D01G175500;TraesCS6B01G409800;TraesCS3D01G024700;TraesCS1D01G067500;TraesCS5B01G403100;TraesCS7D01G117300;TraesCS1D01G366700;TraesCS1A01G120300;TraesCS7D01G244800;TraesCS6D01G302900;…
GO:0006308	Biological Process	DNA catabolic process	8	28	0.0117603	1.37067e-05	TraesCS2B01G535500;TraesCS3A01G044000;TraesCS2A01G507400;TraesCS2D01G507900;TraesCS3B01G039600;TraesCS2A01G507500;TraesCS3D01G036800;TraesCS2D01G507700
GO:0009813	Biological Process	flavonoid biosynthetic process	16	110	0.0122633	1.42929e-05	TraesCS3D01G358700;TraesCS4A01G438200;TraesCS7B01G392900;TraesCS7A01G489800;TraesCS5A01G513700;TraesCS3D01G540200;TraesCS1D01G037900;TraesCS3A01G534900;TraesCS4A01G438100;TraesCS1A01G036200;TraesCS4D01G339900;TraesCS2B01G066100;TraesCS4B01G344800;TraesCS4D01G339800;TraesCS7D01G341500;TraesCS3B01G612000
GO:0048658	Biological Process	anther wall tapetum development	8	29	0.0156439	1.82329e-05	TraesCS2B01G351000;Triticum_aestivum_newGene_7801;TraesCS2A01G331200;TraesCS4A01G113000;TraesCS7D01G300000;TraesCS4B01G191200;TraesCS2D01G331700;TraesCS4D01G192400
GO:0015804	Biological Process	neutral amino acid transport	6	15	0.0166124	1.93618e-05	TraesCS5A01G472600;TraesCS7B01G060400;TraesCS7D01G157000;TraesCS7A01G156600;TraesCS5D01G485100;TraesCS5A01G472500
GO:0010103	Biological Process	stomatal complex morphogenesis	23	207	0.0189526	2.20893e-05	TraesCS5B01G271700;TraesCS3B01G398300;TraesCS3A01G367000;TraesCS4D01G122800;TraesCS6B01G366900;TraesCS7B01G247200;TraesCS6D01G247400;TraesCS5D01G277900;TraesCS5A01G269800;TraesCS3B01G098000;TraesCS6B01G294700;TraesCS4D01G305500;TraesCS7A01G335600;TraesCS2D01G271600;TraesCS2A01G159500;TraesCS7D01G343300;TraesCS4A01G190400;TraesCS4A01G472500;TraesCS4B01G129700;TraesCS5B01G270200;TraesCS4A01G407900;…
GO:0071805	Biological Process	potassium ion transmembrane transport	20	166	0.019796	2.30722e-05	TraesCS3D01G473400;TraesCS6B01G084200;TraesCS2A01G256100;TraesCS3D01G439200;TraesCS2B01G286400;TraesCS2A01G289300;TraesCS7A01G469300;TraesCS7A01G246800;TraesCS3A01G450600;TraesCS3D01G443400;TraesCS7D01G203100;TraesCS7A01G071000;TraesCS7A01G200100;TraesCS2D01G266600;TraesCS7D01G245600;TraesCS2D01G287300;TraesCS6D01G061800;TraesCS2B01G305900;TraesCS3B01G481800;TraesCS3B01G167100
GO:0043091	Biological Process	L-arginine import	5	10	0.0232579	2.71071e-05	TraesCS5B01G046500;TraesCS3A01G149900;TraesCS3D01G157800;TraesCS5D01G051400;TraesCS3D01G149300
GO:0009657	Biological Process	plastid organization	16	117	0.0268542	3.12986e-05	TraesCS5D01G118500;TraesCS3B01G398300;TraesCS3A01G367000;TraesCS4A01G134100;TraesCS4B01G170800;TraesCS7B01G189500;TraesCS4D01G122800;TraesCS6B01G004400;TraesCS4A01G190400;TraesCS6A01G000400;TraesCS1B01G339500;TraesCS1A01G262100;TraesCS4A01G472500;TraesCS4B01G129700;TraesCS5A01G110300;TraesCS5B01G111800
GO:0009817	Biological Process	defense response to fungus, incompatible interaction	22	199	0.0305635	3.56218e-05	TraesCS4A01G296300;TraesCS3D01G524700;TraesCS3A01G330500;TraesCS1D01G312800;TraesCS3B01G530000;TraesCS1D01G237500;TraesCS5A01G018000;TraesCS1B01G249000;TraesCS3D01G477100;TraesCS5B01G016100;TraesCS3A01G482000;TraesCS3B01G529100;TraesCS1A01G312700;TraesCS3D01G478500;TraesCS3B01G584700;TraesCS5B01G015700;TraesCS3B01G360500;TraesCS3A01G517100;TraesCS1A01G234600;TraesCS3D01G323900;TraesCS4A01G472500;…
GO:0006559	Biological Process	L-phenylalanine catabolic process	12	71	0.031293	3.6472e-05	TraesCS2D01G377600;TraesCS6D01G212300;TraesCS6A01G223000;TraesCS4A01G401300;TraesCS6B01G258500;TraesCS2A01G381100;TraesCS2D01G377500;TraesCS6D01G212200;TraesCS7D01G004100;TraesCS2B01G398400;TraesCS6A01G222900;TraesCS6B01G258400
GO:0009800	Biological Process	cinnamic acid biosynthetic process	11	63	0.0480827	5.60404e-05	TraesCS2D01G377600;TraesCS6D01G212300;TraesCS2D01G377500;TraesCS6D01G212200;TraesCS6A01G223000;TraesCS4A01G401300;TraesCS2B01G398400;TraesCS6A01G222900;TraesCS6B01G258400;TraesCS6B01G258500;TraesCS2A01G381100
GO:0006629	Biological Process	lipid metabolic process	62	882	0.0523191	6.0978e-05	TraesCS6A01G228200;TraesCS7A01G100600;TraesCS4A01G397000;TraesCS7B01G270000;TraesCS4B01G339400;TraesCS2B01G202800;Triticum_aestivum_newGene_1902;TraesCS6D01G372000;TraesCS5D01G169000;TraesCS2B01G415200;TraesCS4B01G006600;TraesCS6B01G427200;TraesCS3D01G431500;TraesCS2D01G394700;TraesCS3A01G028700;TraesCS1D01G090800;TraesCS7B01G250700;TraesCS4D01G285300;TraesCS7D01G093200;TraesCS7D01G346700;TraesCS…
GO:0048655	Biological Process	anther wall tapetum morphogenesis	3	3	0.0629746	7.3397e-05	TraesCS5D01G240500;TraesCS5B01G232100;TraesCS5A01G233600
GO:0015800	Biological Process	acidic amino acid transport	3	3	0.0629746	7.3397e-05	TraesCS7D01G157000;TraesCS7A01G156600;TraesCS7B01G060400
GO:0030639	Biological Process	polyketide biosynthetic process	3	3	0.0629746	7.3397e-05	TraesCS5D01G003600;TraesCS5B01G003100;TraesCS5A01G002900
GO:0046369	Biological Process	galactose biosynthetic process	3	3	0.0629746	7.3397e-05	TraesCS5A01G314800;TraesCS5D01G321100;TraesCS5B01G315700
GO:0010478	Biological Process	chlororespiration	3	3	0.0629746	7.3397e-05	TraesCS7A01G386300;TraesCS7D01G382900;TraesCS7B01G289200
GO:0048657	Biological Process	anther wall tapetum cell differentiation	5	12	0.0681211	7.93952e-05	TraesCS6D01G069400;TraesCS6D01G069300;TraesCS6A01G071300;TraesCS6B01G095600;TraesCS6A01G071200
GO:0009854	Biological Process	oxidative photosynthetic carbon pathway	7	27	0.081483	9.49685e-05	TraesCS2D01G251800;TraesCS5D01G432900;TraesCS5A01G424400;TraesCS6A01G000400;TraesCS2A01G250800;TraesCS5B01G426500;TraesCS6B01G004400
GO:0009715	Biological Process	chalcone biosynthetic process	7	27	0.081483	9.49685e-05	TraesCS2B01G558400;TraesCS2D01G027900;TraesCS2A01G527700;TraesCS2A01G025700;TraesCS2A01G035300;TraesCS2B01G038700;TraesCS2D01G530600
GO:2000652	Biological Process	regulation of secondary cell wall biogenesis	4	7	0.083268	9.70489e-05	TraesCS4D01G341000;TraesCS7D01G300000;TraesCS4B01G346100;TraesCS5A01G515000
GO:0015843	Biological Process	methylammonium transport	4	7	0.083268	9.70489e-05	TraesCS6D01G208200;TraesCS2B01G383600;TraesCS2D01G362900;TraesCS2A01G365000
GO:0006818	Biological Process	hydrogen transport	4	7	0.083268	9.70489e-05	TraesCS7B01G047600;TraesCS7A01G145400;TraesCS7D01G146800;TraesCS7D01G146700
GO:0009595	Biological Process	detection of biotic stimulus	13	92	0.103022	0.000120072	TraesCS4B01G197800;TraesCS5D01G044400;TraesCS3B01G398300;TraesCS3A01G367000;TraesCS6B01G294700;TraesCS4A01G117500;TraesCS4D01G188200;TraesCS6D01G247400;TraesCS5B01G036800;TraesCS4A01G472500;TraesCS5A01G036200;TraesCS6B01G084400;TraesCS6A01G267300
GO:0009629	Biological Process	response to gravity	7	29	0.133068	0.00015509	TraesCS2B01G558400;TraesCS2D01G027900;TraesCS2A01G527700;TraesCS2A01G025700;TraesCS2A01G035300;TraesCS2B01G038700;TraesCS2D01G530600
GO:0009414	Biological Process	response to water deprivation	43	568	0.139519	0.00016261	TraesCS6A01G372100;TraesCS6B01G409800;TraesCS3A01G360400;TraesCS5B01G232500;TraesCS7A01G200100;TraesCS5B01G567600;TraesCS3A01G092800;TraesCS3D01G092900;TraesCS4A01G096400;TraesCS3D01G289600;TraesCS4A01G094300;TraesCS6D01G356100;TraesCS3D01G354200;TraesCS3B01G324500;TraesCS7B01G421700;TraesCS3A01G289900;TraesCS3B01G392700;TraesCS1D01G283000;TraesCS3D01G354400;TraesCS5A01G237900;TraesCS5D01G244800;…
GO:0019344	Biological Process	cysteine biosynthetic process	27	299	0.146627	0.000170894	TraesCS2D01G500600;TraesCS3D01G075500;TraesCS3A01G367000;TraesCS2D01G197300;TraesCS6D01G247400;TraesCS6A01G000400;TraesCS3B01G089500;TraesCS2B01G528300;TraesCS7A01G559400;Triticum_aestivum_newGene_28226;TraesCS4B01G323000;TraesCS5A01G495100;TraesCS6B01G084400;TraesCS6A01G267300;TraesCS2A01G500400;TraesCS2A01G190700;TraesCS3B01G398300;TraesCS2B01G216400;TraesCS6B01G373100;TraesCS3A01G075100;Tritic…
GO:0009269	Biological Process	response to desiccation	13	97	0.177245	0.00020658	TraesCS5B01G120100;TraesCS2A01G367700;TraesCS1D01G160400;TraesCS7B01G353100;TraesCS2B01G396700;TraesCS5A01G113200;TraesCS2B01G385200;TraesCS6A01G222100;TraesCS2D01G364800;TraesCS7A01G452900;TraesCS7D01G442200;TraesCS5B01G567500;TraesCS2D01G382300
GO:0010025	Biological Process	wax biosynthetic process	10	61	0.178742	0.000208324	TraesCS6A01G226500;TraesCS2B01G402100;TraesCS1A01G150800;TraesCS5B01G219400;TraesCS5D01G228300;TraesCS2D01G381900;TraesCS1B01G168400;TraesCS5A01G220200;TraesCS1D01G147800;TraesCS2A01G385100
GO:0006073	Biological Process	cellular glucan metabolic process	14	110	0.178837	0.000208435	TraesCS7D01G360100;TraesCS7A01G427100;TraesCS7B01G327400;TraesCS2B01G104700;TraesCS5D01G552800;TraesCS1A01G195900;TraesCS7D01G195900;TraesCS1D01G199300;TraesCS7A01G427300;TraesCS1B01G210500;TraesCS7D01G097400;TraesCS4A01G321800;TraesCS7D01G419400;TraesCS7A01G194300
GO:0010089	Biological Process	xylem development	11	74	0.214243	0.000249701	TraesCS2A01G306800;TraesCS5B01G221600;TraesCS5A01G515000;TraesCS2B01G093500;TraesCSU01G025400;TraesCS5B01G221500;TraesCS5D01G230300;TraesCS4D01G341000;TraesCS4B01G346100;TraesCS2A01G078900;TraesCS5A01G222500
GO:0009737	Biological Process	response to abscisic acid	57	838	0.2342	0.00027296	TraesCS1D01G239800;TraesCS5B01G382400;TraesCS5A01G113200;TraesCS2D01G362900;TraesCS1A01G239600;TraesCS5A01G508500;TraesCS2B01G385200;TraesCS1A01G200000;TraesCS6D01G208200;TraesCS5B01G261100;TraesCS2D01G382300;TraesCS5A01G460300;TraesCS5B01G470100;TraesCS5B01G232500;TraesCS7A01G200100;TraesCS3A01G092800;TraesCS3D01G092900;TraesCS5A01G262700;TraesCS2A01G367700;TraesCS5A01G378700;TraesCS2B01G383600;…
GO:0005986	Biological Process	sucrose biosynthetic process	7	32	0.257067	0.000299612	TraesCS3D01G420300;TraesCS3A01G367000;TraesCS3B01G461800;TraesCS3A01G425500;TraesCS3A01G092800;TraesCS3D01G092900;TraesCS3B01G398300
GO:0010258	Biological Process	NADH dehydrogenase complex (plastoquinone) assembly	4	9	0.280143	0.000326507	TraesCS2A01G387800;TraesCS3B01G566000;TraesCS2D01G385300;TraesCS2B01G405600
GO:0016042	Biological Process	lipid catabolic process	14	115	0.285419	0.000332656	TraesCS7D01G385700;TraesCS1D01G420400;TraesCS7D01G385500;TraesCS7A01G389600;TraesCS4A01G087100;TraesCS7B01G291400;TraesCS7B01G291300;TraesCS4B01G217300;TraesCS4D01G217600;TraesCS7A01G389500;TraesCS1B01G277100;TraesCS5B01G525600;TraesCS7A01G259100;TraesCS1A01G412800
GO:0010310	Biological Process	regulation of hydrogen peroxide metabolic process	15	130	0.319977	0.000372933	TraesCS4B01G197800;TraesCS3B01G398300;TraesCS3A01G367000;TraesCS4A01G117500;TraesCS4D01G188200;TraesCS6D01G247400;TraesCS5B01G036800;TraesCS3B01G156900;TraesCS5D01G044400;TraesCS6B01G294700;TraesCS4A01G472500;TraesCS5A01G036200;TraesCS6A01G267300;TraesCS6B01G084400;TraesCS3D01G139600
GO:0080167	Biological Process	response to karrikin	35	456	0.419963	0.000489468	TraesCS2A01G218700;TraesCS2D01G362900;TraesCS3B01G562500;TraesCS1A01G186100;TraesCS2A01G488900;TraesCS5B01G556600;TraesCS3B01G584500;TraesCS6D01G208200;TraesCS1D01G072700;TraesCS2B01G516700;TraesCS4D01G195700;TraesCS6B01G362100;TraesCS3D01G524600;TraesCS2A01G365000;TraesCS3A01G516900;TraesCS1D01G191100;TraesCS2B01G383600;TraesCS5B01G145800;TraesCS2B01G277200;TraesCS1A01G070200;TraesCS7B01G060400;…
GO:0005982	Biological Process	starch metabolic process	13	106	0.427573	0.000498337	TraesCS2B01G516700;TraesCS7A01G559400;TraesCS3B01G429600;TraesCS5D01G552900;TraesCS3D01G524600;TraesCS2A01G488900;TraesCS2D01G489200;TraesCS5B01G556600;TraesCS3B01G584500;TraesCS4B01G325800;TraesCS3A01G516900;TraesCS4A01G321700;TraesCS7B01G484200
GO:0010155	Biological Process	regulation of proton transport	14	121	0.481104	0.000560727	TraesCS7D01G407700;TraesCS2D01G500600;TraesCS4D01G319400;TraesCS3D01G214600;TraesCS5A01G213000;TraesCS2D01G271600;TraesCS4B01G323000;TraesCS5B01G210800;TraesCS3B01G566000;TraesCS7A01G414600;TraesCS5A01G495100;TraesCS1A01G097000;TraesCS2B01G528300;TraesCS2A01G500400
GO:0009058	Biological Process	biosynthetic process	22	242	0.511317	0.000595941	TraesCS5B01G133600;TraesCS2B01G007000;TraesCS2D01G015700;TraesCS2B01G194200;TraesCS2B01G196600;TraesCS2B01G196500;TraesCS2B01G006800;TraesCS3A01G298200;TraesCS5D01G139700;TraesCS5A01G131200;Triticum_aestivum_newGene_22837;TraesCS7D01G076300;TraesCS2D01G016200;TraesCS2D01G175600;TraesCS3B01G559100;TraesCS2A01G014800;TraesCS2A01G168200;TraesCS2D01G016100;TraesCS1B01G217600;TraesCS2B01G006700;TraesC…
GO:0018298	Biological Process	protein-chromophore linkage	11	82	0.52904	0.000616597	TraesCS7B01G392900;TraesCS7A01G489800;TraesCS1A01G306600;TraesCS2D01G271600;TraesCS7A01G276400;TraesCS1D01G306200;TraesCS1D01G411600;TraesCS1B01G433300;TraesCS7D01G276300;TraesCS1B01G317500;TraesCS1A01G403800
GO:0015995	Biological Process	chlorophyll biosynthetic process	24	275	0.533115	0.000621347	TraesCS7B01G486500;TraesCS6D01G029300;TraesCS6D01G122800;TraesCS3B01G156900;TraesCS5B01G534400;TraesCS5D01G532100;TraesCS4B01G323000;TraesCS6A01G133100;TraesCS5A01G495100;TraesCS7D01G247600;TraesCS5A01G036200;TraesCS4A01G340600;TraesCS4B01G211400;TraesCS6B01G336800;TraesCS7A01G248600;TraesCS1B01G191600;TraesCS6B01G036400;TraesCS5B01G036800;TraesCS5D01G044400;TraesCS2A01G448400;TraesCS4D01G319400;…
GO:0046949	Biological Process	fatty-acyl-CoA biosynthetic process	3	5	0.590892	0.000688685	TraesCS2D01G272200;TraesCS2A01G272900;TraesCS2B01G291100
GO:0043900	Biological Process	regulation of multi-organism process	11	84	0.650339	0.000757971	TraesCS4B01G197800;TraesCS5D01G044400;TraesCS3B01G398300;TraesCS3A01G367000;TraesCS6B01G294700;TraesCS6D01G247400;TraesCS5B01G036800;TraesCS4A01G472500;TraesCS5A01G036200;TraesCS6A01G267300;TraesCS6B01G084400
GO:0042761	Biological Process	very long-chain fatty acid biosynthetic process	7	37	0.654923	0.000763314	TraesCS6B01G373100;TraesCS3D01G075500;TraesCS2B01G361100;TraesCS3A01G075100;TraesCS2D01G342100;TraesCS2A01G321400;TraesCS3B01G089500
GO:0006979	Biological Process	response to oxidative stress	61	958	0.776932	0.000905516	TraesCS5B01G147200;TraesCS6A01G372100;TraesCS4A01G076600;TraesCS1D01G203700;TraesCS4D01G170600;TraesCS2B01G038700;TraesCS6B01G409800;TraesCS3B01G549200;TraesCS7B01G353100;TraesCS1A01G079400;TraesCS2B01G098100;TraesCS6D01G356100;TraesCS7B01G251100;TraesCS3B01G477300;TraesCS2A01G025700;TraesCS2D01G107300;TraesCS3B01G278100;TraesCS7D01G442200;TraesCS3A01G180300;TraesCS1B01G279100;TraesCS4A01G076700;…
GO:0009808	Biological Process	lignin metabolic process	5	19	0.782426	0.000911918	TraesCS7A01G559400;TraesCS5A01G095200;TraesCS5B01G101400;TraesCS5D01G107900;TraesCS7B01G484200
GO:0010020	Biological Process	chloroplast fission	8	50	0.896058	0.00104436	TraesCS6A01G418400;TraesCS2D01G135400;TraesCS2B01G156800;TraesCS2A01G133300;TraesCS2D01G135300;TraesCS2B01G156900;TraesCS6B01G470900;TraesCS2A01G133400
GO:0015822	Biological Process	ornithine transport	4	12	0.994672	0.00115929	TraesCS3A01G149900;TraesCS1B01G206900;TraesCS3D01G157800;TraesCS1A01G191900
GO:0010116	Biological Process	positive regulation of abscisic acid biosynthetic process	3	6	1	0.00133434	TraesCS3B01G324500;TraesCS3A01G289900;TraesCS3D01G289600
GO:0010208	Biological Process	pollen wall assembly	3	6	1	0.00133434	TraesCS5D01G240500;TraesCS5B01G232100;TraesCS5A01G233600
GO:0045490	Biological Process	pectin catabolic process	3	6	1	0.00133434	TraesCS4B01G244300;TraesCS4D01G243600;TraesCS4A01G066700
GO:0010430	Biological Process	fatty acid omega-oxidation	3	6	1	0.00133434	TraesCS5A01G192300;TraesCS5D01G198700;TraesCS5B01G190800
GO:0080055	Biological Process	low-affinity nitrate transport	3	6	1	0.00133434	TraesCS3B01G454100;TraesCS3A01G418800;TraesCS3D01G414400
GO:0055071	Biological Process	manganese ion homeostasis	3	6	1	0.00133434	TraesCS7A01G464300;TraesCS7D01G451900;TraesCS7B01G364800
GO:0015708	Biological Process	silicate transport	3	6	1	0.00133434	TraesCS6A01G307300;TraesCS6D01G286400;TraesCS6B01G335900
GO:0035524	Biological Process	proline transmembrane transport	3	6	1	0.00133434	TraesCS4A01G179500;TraesCS4D01G134400;TraesCS4B01G139700
GO:0031408	Biological Process	oxylipin biosynthetic process	15	147	1	0.00134672	TraesCS2A01G367700;TraesCS5A01G378700;TraesCS5B01G382400;TraesCS2D01G528500;TraesCS2B01G385200;TraesCS7B01G079300;TraesCS6D01G122800;TraesCS2D01G364800;TraesCS2B01G555400;TraesCS2D01G382300;TraesCS4D01G319400;TraesCS4B01G323000;TraesCS6A01G133100;TraesCS5A01G495100;TraesCS7D01G244800
GO:0016117	Biological Process	carotenoid biosynthetic process	21	243	1	0.00148299	TraesCS3D01G413800;TraesCSU01G062000;TraesCS7B01G486500;TraesCS3D01G494400;TraesCS1B01G191600;TraesCS6A01G418400;TraesCS7B01G247200;TraesCS5D01G528500;TraesCS5B01G036800;TraesCS6D01G122800;TraesCS7D01G275900;TraesCS4D01G081600;TraesCS5D01G044400;TraesCS5B01G529400;TraesCS7A01G335600;TraesCS6B01G470900;TraesCS7D01G343300;TraesCS6A01G133100;TraesCS4A01G232300;TraesCS5A01G036200;TraesCS4B01G211400
GO:0009744	Biological Process	response to sucrose	22	263	1	0.00175809	TraesCS2D01G500600;TraesCS7D01G531600;TraesCS7D01G004100;TraesCS2B01G528300;TraesCS6A01G344000;TraesCS3D01G214600;TraesCS2D01G271600;TraesCS4B01G323000;TraesCS5A01G495100;TraesCS2B01G521500;TraesCS2A01G500400;TraesCS4A01G245100;TraesCS4D01G069100;TraesCS5B01G145800;TraesCS3D01G358700;TraesCS7B01G392900;TraesCS7A01G489800;TraesCS4D01G319400;TraesCS5A01G213000;TraesCS5B01G210800;TraesCS2B01G006400;…
GO:0009862	Biological Process	systemic acquired resistance, salicylic acid mediated signaling pathway	15	151	1	0.00176085	TraesCS4B01G197800;TraesCS3B01G398300;TraesCS3A01G367000;TraesCS4A01G117500;TraesCS4D01G188200;TraesCS6D01G247400;TraesCS5B01G036800;TraesCS3B01G156900;TraesCS5D01G044400;TraesCS6B01G294700;TraesCS4A01G472500;TraesCS5A01G036200;TraesCS6A01G267300;TraesCS6B01G084400;TraesCS3D01G139600
GO:0015819	Biological Process	lysine transport	5	22	1	0.00186009	TraesCS3D01G157800;TraesCS5D01G051400;TraesCS3D01G149300;TraesCS5B01G046500;TraesCS3A01G149900
GO:0048235	Biological Process	pollen sperm cell differentiation	6	32	1	0.00190236	TraesCS4D01G243600;TraesCS5A01G220200;TraesCS5B01G219400;TraesCS4B01G244300;TraesCS5D01G228300;TraesCS4A01G066700
GO:0015749	Biological Process	monosaccharide transport	6	32	1	0.00190236	TraesCS1A01G341100;TraesCS5A01G001100;TraesCS1B01G353800;TraesCS5D01G001600;TraesCS1D01G343200;TraesCS5B01G001000
GO:0006754	Biological Process	ATP biosynthetic process	8	55	1	0.00196941	TraesCS7A01G510800;TraesCS7D01G146700;TraesCS7B01G421700;TraesCS7D01G500200;TraesCS7A01G145400;TraesCS7B01G047600;TraesCS7D01G146800;TraesCS4A01G283100
GO:0010224	Biological Process	response to UV-B	18	202	1	0.00223029	TraesCS4B01G197800;TraesCS1D01G176400;TraesCS1A01G177800;TraesCS2D01G027900;TraesCS2A01G025700;TraesCS5B01G145800;TraesCS2B01G038700;TraesCS3D01G358700;TraesCS7B01G392900;TraesCS7A01G489800;TraesCS2A01G268800;TraesCS2B01G558400;TraesCS2A01G035300;TraesCS2D01G530600;TraesCS1B01G202400;TraesCS2D01G267800;TraesCS2A01G527700;TraesCS2B01G521500
GO:0031348	Biological Process	negative regulation of defense response	18	202	1	0.00223029	TraesCS4B01G197800;TraesCS3B01G398300;TraesCS3A01G367000;TraesCS4A01G117500;TraesCS4D01G188200;TraesCS6D01G247400;TraesCS5B01G036800;TraesCS3B01G156900;TraesCS5D01G044400;TraesCS3A01G145300;TraesCS6B01G294700;Triticum_aestivum_newGene_14054;TraesCS3B01G172400;TraesCS4A01G472500;TraesCS5A01G036200;TraesCS6B01G084400;TraesCS6A01G267300;TraesCS3D01G139600
GO:0043266	Biological Process	regulation of potassium ion transport	3	7	1	0.00226231	TraesCS5A01G492000;TraesCS4B01G319900;TraesCS4D01G316500
GO:0080093	Biological Process	regulation of photorespiration	3	7	1	0.00226231	TraesCS5D01G417600;TraesCS5B01G412500;TraesCS5A01G407700
GO:0006313	Biological Process	transposition, DNA-mediated	3	7	1	0.00226231	TraesCS4D01G320100;TraesCS4B01G323100;TraesCS5A01G495700
GO:0051938	Biological Process	L-glutamate import	3	7	1	0.00226231	TraesCS5B01G046500;TraesCS5D01G051400;TraesCS3D01G149300
GO:0031998	Biological Process	regulation of fatty acid beta-oxidation	3	7	1	0.00226231	TraesCS5D01G417600;TraesCS5B01G412500;TraesCS5A01G407700
GO:0051365	Biological Process	cellular response to potassium ion starvation	3	7	1	0.00226231	TraesCS5A01G492000;TraesCS4B01G319900;TraesCS4D01G316500
GO:0071836	Biological Process	nectar secretion	9	69	1	0.00229453	TraesCS2B01G516700;TraesCS5D01G552900;TraesCS3D01G524600;TraesCS2A01G488900;TraesCS2D01G489200;TraesCS5B01G556600;TraesCS3B01G584500;TraesCS3A01G516900;TraesCS4A01G321700
GO:0006097	Biological Process	glyoxylate cycle	5	23	1	0.00229551	TraesCS2B01G364000;TraesCS2D01G224200;TraesCS2A01G345500;TraesCS2B01G244600;TraesCS2A01G219100
GO:0043086	Biological Process	negative regulation of catalytic activity	32	445	1	0.00235416	TraesCS2B01G473900;TraesCS1B01G281800;TraesCS7B01G391700;TraesCS2B01G474200;TraesCS3D01G374600;TraesCS1B01G246400;TraesCS3A01G381400;TraesCS5D01G322200;TraesCS3B01G414100;TraesCS2D01G519900;TraesCS3B01G204500;TraesCS3A01G174100;TraesCS2B01G474000;Triticum_aestivum_newGene_6250;TraesCS5B01G319300;TraesCS1A01G237900;TraesCS1B01G434100;TraesCS2D01G452200;Triticum_aestivum_newGene_22661;TraesCS4A01G4…
GO:0000041	Biological Process	transition metal ion transport	5	24	1	0.00280057	TraesCS3B01G149000;TraesCS6D01G321000;TraesCS3A01G368200;TraesCS3D01G361200;TraesCS3B01G399900
GO:0031540	Biological Process	regulation of anthocyanin biosynthetic process	7	46	1	0.00286037	TraesCS2B01G558400;TraesCS2D01G027900;TraesCS2A01G025700;TraesCS2A01G035300;TraesCS2D01G530600;TraesCS2A01G527700;TraesCS2B01G038700
GO:0006970	Biological Process	response to osmotic stress	12	114	1	0.00302684	TraesCS1D01G239800;TraesCS3D01G289600;TraesCS2B01G396700;TraesCS1A01G239600;TraesCS2B01G194200;TraesCS2D01G175600;TraesCS6A01G222100;TraesCS3B01G324500;TraesCS2A01G168200;TraesCS3A01G289900;TraesCS5B01G567500;TraesCS1B01G251800
GO:0008610	Biological Process	lipid biosynthetic process	8	59	1	0.00309589	TraesCS6A01G024400;TraesCS2D01G545500;TraesCS5D01G313100;TraesCS5B01G306500;TraesCS2A01G544900;TraesCS5A01G306100;TraesCS2B01G574800;TraesCS2D01G053200
GO:0051707	Biological Process	response to other organism	17	195	1	0.00364142	TraesCS6B01G157700;TraesCS3B01G528300;TraesCS2D01G528500;TraesCS6B01G160400;TraesCS5D01G408200;TraesCS3B01G209700;TraesCS1D01G207100;TraesCS1B01G321200;TraesCS3D01G478900;TraesCS2B01G555400;TraesCS1D01G309600;TraesCS1A01G203700;TraesCS3A01G180300;TraesCS6B01G333800;TraesCS4B01G253200;TraesCS5B01G075900;TraesCS7D01G244800
GO:0003333	Biological Process	amino acid transmembrane transport	13	133	1	0.0039685	TraesCS2A01G305900;TraesCS3A01G484900;TraesCS3D01G479700;TraesCS2B01G322600;TraesCS5D01G051400;TraesCS3B01G531700;TraesCS3D01G149300;TraesCS4D01G344800;TraesCS6A01G285300;TraesCS5A01G126900;TraesCS2D01G304300;TraesCS5A01G256600;TraesCS5B01G046500
GO:0010304	Biological Process	PSII associated light-harvesting complex II catabolic process	7	49	1	0.00411803	TraesCS5A01G319900;TraesCS6A01G000400;TraesCS7B01G486500;TraesCS5A01G495100;TraesCS4D01G319400;TraesCS4B01G323000;TraesCS6B01G004400
GO:0006364	Biological Process	rRNA processing	43	671	1	0.00424681	TraesCS1A01G200000;TraesCS6D01G247400;TraesCS6D01G299200;TraesCS6A01G000400;TraesCS1B01G339500;TraesCS6B01G350500;TraesCS5D01G532100;TraesCS2D01G271600;TraesCS4A01G190400;TraesCS5A01G495100;TraesCS6A01G267300;TraesCS4A01G340600;TraesCS4B01G211400;TraesCS3B01G398300;TraesCS1D01G203500;TraesCS7A01G248600;TraesCS6B01G036400;TraesCS1B01G214700;TraesCS7D01G275900;TraesCS5D01G044400;TraesCS6B01G294700;…
GO:0017148	Biological Process	negative regulation of translation	7	50	1	0.0046184	TraesCSU01G125300;TraesCS5A01G552300;TraesCS2A01G475200;TraesCS2B01G498800;TraesCS5A01G552500;TraesCS4A01G499500;TraesCS2D01G474600
GO:0050732	Biological Process	negative regulation of peptidyl-tyrosine phosphorylation	4	17	1	0.00471404	TraesCS3A01G075100;TraesCS6B01G373100;TraesCS3D01G075500;TraesCS3B01G089500
GO:0034389	Biological Process	lipid particle organization	4	17	1	0.00471404	TraesCS2D01G364800;TraesCS2B01G385200;TraesCS2A01G367700;TraesCS2D01G382300
GO:0048640	Biological Process	negative regulation of developmental growth	4	17	1	0.00471404	TraesCS3A01G075100;TraesCS6B01G373100;TraesCS3D01G075500;TraesCS3B01G089500
GO:0006680	Biological Process	glucosylceramide catabolic process	4	17	1	0.00471404	TraesCS7B01G221100;TraesCS7D01G316700;Triticum_aestivum_newGene_11287;TraesCS7A01G320000
GO:0032544	Biological Process	plastid translation	5	27	1	0.00479387	TraesCS6D01G029300;TraesCS5A01G036200;TraesCS6B01G036400;TraesCS5D01G044400;TraesCS5B01G036800
GO:0016578	Biological Process	histone deubiquitination	3	9	1	0.00509743	TraesCS3A01G389000;TraesCS2A01G296200;TraesCS3B01G419600
GO:0043447	Biological Process	alkane biosynthetic process	3	9	1	0.00509743	TraesCS5D01G228300;TraesCS5A01G220200;TraesCS5B01G219400
GO:0046622	Biological Process	positive regulation of organ growth	2	3	1	0.00511458	TraesCS2A01G175700;TraesCS2D01G183000
GO:0040009	Biological Process	regulation of growth rate	2	3	1	0.00511458	TraesCS2A01G175700;TraesCS2D01G183000
GO:0080142	Biological Process	regulation of salicylic acid biosynthetic process	2	3	1	0.00511458	TraesCS4D01G188200;TraesCS4A01G117500
GO:0006649	Biological Process	phospholipid transfer to membrane	2	3	1	0.00511458	TraesCS5A01G313100;TraesCS5D01G319800
GO:0019593	Biological Process	mannitol biosynthetic process	2	3	1	0.00511458	TraesCS3D01G092900;TraesCS3A01G092800
GO:0071470	Biological Process	cellular response to osmotic stress	5	28	1	0.00563766	TraesCS6A01G382400;TraesCS6D01G367400;TraesCS6D01G367200;TraesCS6B01G421800;TraesCS6B01G421700
GO:0071446	Biological Process	cellular response to salicylic acid stimulus	5	28	1	0.00563766	TraesCS6A01G382400;TraesCS6D01G367400;TraesCS6D01G367200;TraesCS6B01G421800;TraesCS6B01G421700
GO:0034755	Biological Process	iron ion transmembrane transport	6	40	1	0.00606341	TraesCS7A01G464300;TraesCS7D01G451900;TraesCS7A01G357400;TraesCS4A01G294300;TraesCS7B01G364800;TraesCS7A01G327300
GO:0010109	Biological Process	regulation of photosynthesis	5	29	1	0.00658091	TraesCS2D01G251800;TraesCS5D01G432900;TraesCS5A01G424400;TraesCS2A01G250800;TraesCS5B01G426500
GO:0009395	Biological Process	phospholipid catabolic process	3	10	1	0.00705656	TraesCS4B01G015300;TraesCS4A01G298300;TraesCS4D01G013500
GO:0071215	Biological Process	cellular response to abscisic acid stimulus	5	31	1	0.00878847	TraesCS6A01G382400;TraesCS6D01G367400;TraesCS6D01G367200;TraesCS6B01G421800;TraesCS6B01G421700
GO:0009830	Biological Process	cell wall modification involved in abscission	3	11	1	0.00940303	TraesCS5A01G095200;TraesCS5B01G101400;TraesCS5D01G107900
GO:0010263	Biological Process	tricyclic triterpenoid biosynthetic process	2	4	1	0.00994478	TraesCS4A01G495100;TraesCS7A01G003500
GO:0010686	Biological Process	tetracyclic triterpenoid biosynthetic process	2	4	1	0.00994478	TraesCS4A01G495100;TraesCS7A01G003500
GO:0080003	Biological Process	thalianol metabolic process	2	4	1	0.00994478	TraesCS4A01G495100;TraesCS7A01G003500
GO:0015743	Biological Process	malate transport	4	21	1	0.0103773	TraesCS4D01G283600;TraesCS6A01G255200;TraesCS6D01G236500;TraesCS7D01G221900
GO:0010047	Biological Process	fruit dehiscence	4	21	1	0.0103773	TraesCS4D01G243600;TraesCS4B01G244300;TraesCS7D01G062600;TraesCS4A01G066700
GO:0048653	Biological Process	anther development	8	73	1	0.0112478	TraesCS7A01G559400;TraesCS1A01G150800;TraesCS3D01G166500;TraesCS1B01G168400;TraesCS3B01G189800;TraesCS1D01G147800;TraesCS3A01G158800;TraesCS7B01G484200
GO:0009697	Biological Process	salicylic acid biosynthetic process	13	152	1	0.0118163	TraesCS4B01G197800;TraesCS4D01G068100;TraesCS3B01G398300;TraesCS3A01G367000;TraesCS6D01G247400;TraesCS5B01G036800;TraesCS5D01G044400;TraesCS6B01G294700;TraesCS4A01G246100;TraesCS4A01G472500;TraesCS5A01G036200;TraesCS6A01G267300;TraesCS6B01G084400
GO:0015801	Biological Process	aromatic amino acid transport	3	12	1	0.0121509	TraesCS5A01G472600;TraesCS5D01G485100;TraesCS5A01G472500
GO:0033358	Biological Process	UDP-L-arabinose biosynthetic process	3	12	1	0.0121509	TraesCS5A01G314800;TraesCS5D01G321100;TraesCS5B01G315700
GO:0006723	Biological Process	cuticle hydrocarbon biosynthetic process	3	12	1	0.0121509	TraesCS5D01G228300;TraesCS5A01G220200;TraesCS5B01G219400
GO:0009413	Biological Process	response to flooding	3	12	1	0.0121509	TraesCS2D01G175600;TraesCS2B01G194200;TraesCS2A01G168200
GO:0045227	Biological Process	capsule polysaccharide biosynthetic process	3	12	1	0.0121509	TraesCS5A01G314800;TraesCS5D01G321100;TraesCS5B01G315700
GO:0080090	Biological Process	regulation of primary metabolic process	4	22	1	0.01227	TraesCS1B01G445200;TraesCS6B01G411000;TraesCS1A01G415200;TraesCS6A01G373300
GO:0006612	Biological Process	protein targeting to membrane	18	240	1	0.0128765	TraesCS4B01G197800;TraesCS3B01G398300;TraesCS3A01G367000;TraesCS4A01G117500;TraesCS4D01G188200;TraesCS6D01G247400;TraesCS3B01G321600;TraesCS5B01G036800;TraesCS5D01G051400;TraesCS3B01G156900;TraesCS5D01G044400;TraesCS6B01G294700;TraesCS5B01G046500;TraesCS4A01G472500;TraesCS5A01G036200;TraesCS6B01G084400;TraesCS6A01G267300;TraesCS3D01G139600
GO:0010215	Biological Process	cellulose microfibril organization	5	34	1	0.0129827	TraesCS2B01G201500;TraesCS5A01G095200;TraesCS2D01G182500;TraesCS5D01G107900;TraesCS5B01G101400
GO:0009901	Biological Process	anther dehiscence	7	61	1	0.0135803	TraesCS4D01G243600;TraesCS3B01G280700;TraesCS4B01G244300;TraesCS7D01G062600;TraesCS4A01G066700;TraesCS7D01G130800;TraesCS7A01G131500
GO:0015824	Biological Process	proline transport	7	61	1	0.0135803	TraesCS2B01G336000;TraesCS4A01G046700;TraesCS2A01G264000;TraesCS5B01G046500;TraesCS6D01G320200;TraesCS5D01G051400;TraesCS6A01G339600
GO:0006869	Biological Process	lipid transport	20	278	1	0.0139067	TraesCS7B01G012800;TraesCS1B01G310400;TraesCS6D01G321000;TraesCS1D01G050000;TraesCS3D01G152900;TraesCS1A01G300300;TraesCS5A01G147000;Triticum_aestivum_newGene_2558;Triticum_aestivum_newGene_23609;TraesCS3B01G062700;TraesCS5D01G145300;TraesCS3A01G144200;Triticum_aestivum_newGene_24984;TraesCS5B01G145900;TraesCS6D01G334400;TraesCS3D01G052100;TraesCS7D01G110800;TraesCS5B01G461500;TraesCS3B01G170800;…
GO:0072488	Biological Process	ammonium transmembrane transport	4	23	1	0.0143699	TraesCS2D01G362900;TraesCS6D01G208200;TraesCS2B01G383600;TraesCS2A01G365000
GO:0009750	Biological Process	response to fructose	13	158	1	0.0158998	Triticum_aestivum_newGene_23899;TraesCS2D01G500600;TraesCS4A01G245100;TraesCS4D01G069100;TraesCS7D01G531600;Triticum_aestivum_newGene_2340;TraesCS7D01G004100;TraesCS2B01G528300;TraesCS7B01G148000;TraesCS6A01G344000;Triticum_aestivum_newGene_27009;TraesCS4B01G070300;TraesCS2A01G500400
GO:0009624	Biological Process	response to nematode	27	413	1	0.0159477	TraesCS2D01G387800;TraesCS5D01G485100;TraesCS2D01G362900;TraesCS5A01G508500;TraesCS6D01G208200;TraesCS5D01G001600;TraesCS5B01G567500;TraesCSU01G014100;TraesCS5A01G126900;TraesCS5B01G001000;TraesCS2A01G365000;TraesCS5A01G472500;TraesCS1D01G079900;TraesCS2B01G383600;TraesCS1A01G077800;TraesCS5A01G472600;TraesCS5A01G001100;TraesCS4D01G335100;TraesCS1B01G369300;TraesCS1A01G269400;TraesCS4B01G226500;T…
GO:0048656	Biological Process	anther wall tapetum formation	2	5	1	0.0161155	TraesCS3B01G477900;TraesCS3D01G436700
GO:0042558	Biological Process	pteridine-containing compound metabolic process	2	5	1	0.0161155	TraesCS6D01G122800;TraesCS6A01G133100
GO:0046656	Biological Process	folic acid biosynthetic process	2	5	1	0.0161155	TraesCS2D01G468300;Triticum_aestivum_newGene_27617
GO:0010325	Biological Process	raffinose family oligosaccharide biosynthetic process	2	5	1	0.0161155	TraesCS3D01G092900;TraesCS3A01G092800
GO:0042742	Biological Process	defense response to bacterium	45	770	1	0.016577	TraesCS1B01G167200;TraesCS5A01G508500;TraesCSU01G084700;TraesCS6D01G247400;TraesCS5D01G532100;TraesCS6A01G133100;TraesCS6D01G222900;TraesCS5A01G495100;TraesCS6A01G267300;TraesCS4A01G340600;TraesCS4B01G211400;TraesCS3D01G524700;TraesCS3D01G289600;TraesCS3B01G398300;TraesCS3B01G324500;TraesCS3A01G289900;TraesCS4D01G335100;TraesCS5D01G044400;TraesCS6B01G294700;TraesCS4A01G076700;TraesCS4D01G319400;T…
GO:0009753	Biological Process	response to jasmonic acid	18	247	1	0.0168042	TraesCS2B01G336000;TraesCS5A01G378700;TraesCS5B01G382400;TraesCS5A01G508500;TraesCS7D01G531600;TraesCS2D01G027900;TraesCS2A01G025700;TraesCS7B01G341200;Triticum_aestivum_newGene_9892;TraesCS7D01G203100;TraesCS2B01G038700;TraesCS4D01G335100;TraesCS7A01G200100;TraesCS2B01G558400;TraesCS2A01G035300;TraesCS2D01G530600;TraesCS4B01G338600;TraesCS2A01G527700
GO:0009698	Biological Process	phenylpropanoid metabolic process	5	37	1	0.018353	TraesCS6D01G141700;TraesCS7A01G319100;TraesCS6A01G151800;TraesCS6D01G141800;TraesCS6A01G151700
GO:0019216	Biological Process	regulation of lipid metabolic process	5	37	1	0.018353	TraesCS6A01G133100;TraesCS6D01G122800;TraesCS5A01G495100;TraesCS4D01G319400;TraesCS4B01G323000
GO:0015857	Biological Process	uracil transport	3	14	1	0.0188882	TraesCS7D01G466800;TraesCS5A01G104200;TraesCS7A01G479700
GO:0042906	Biological Process	xanthine transport	3	14	1	0.0188882	TraesCS7D01G466800;TraesCS5A01G104200;TraesCS7A01G479700
GO:0019676	Biological Process	ammonia assimilation cycle	3	14	1	0.0188882	TraesCS2D01G500600;TraesCS2B01G528300;TraesCS2A01G500400
GO:0015720	Biological Process	allantoin transport	3	14	1	0.0188882	TraesCS7D01G466800;TraesCS5A01G104200;TraesCS7A01G479700
GO:0030833	Biological Process	regulation of actin filament polymerization	4	25	1	0.0192175	TraesCS2B01G402100;TraesCS2A01G385100;TraesCS2B01G402000;TraesCS2D01G381700
GO:0006662	Biological Process	glycerol ether metabolic process	10	112	1	0.0193459	TraesCS1B01G339000;TraesCS6B01G409800;TraesCS5D01G118500;TraesCS4A01G130400;TraesCS6A01G372100;TraesCS6D01G356100;TraesCS3B01G453600;TraesCS5A01G110300;TraesCS5B01G111800;TraesCS6D01G302900
GO:0043085	Biological Process	positive regulation of catalytic activity	17	233	1	0.0195249	TraesCS3B01G398300;TraesCS3A01G367000;TraesCS4D01G122800;TraesCS5B01G036800;TraesCS5D01G044400;Triticum_aestivum_newGene_22188;TraesCS2D01G271600;TraesCS1D01G030500;TraesCS6D01G252700;TraesCS6A01G272700;TraesCS4A01G190400;TraesCS3A01G375100;TraesCS1A01G262100;TraesCS4B01G129700;TraesCS5A01G036200;TraesCS5D01G177700;TraesCS4B01G211400
GO:0010363	Biological Process	regulation of plant-type hypersensitive response	18	252	1	0.0201372	TraesCS4B01G197800;TraesCS3B01G398300;TraesCS3A01G367000;TraesCS4A01G117500;TraesCS4D01G188200;TraesCS6D01G247400;TraesCS3B01G321600;TraesCS5B01G036800;TraesCS5D01G051400;TraesCS3B01G156900;TraesCS5D01G044400;TraesCS6B01G294700;TraesCS5B01G046500;TraesCS4A01G472500;TraesCS5A01G036200;TraesCS6B01G084400;TraesCS6A01G267300;TraesCS3D01G139600
GO:0009867	Biological Process	jasmonic acid mediated signaling pathway	16	216	1	0.0202613	TraesCS4B01G197800;TraesCS3B01G398300;TraesCS3A01G367000;TraesCS4A01G117500;TraesCS4D01G188200;TraesCS6D01G247400;TraesCS3B01G321600;TraesCS5B01G036800;TraesCS3B01G156900;TraesCS5D01G044400;TraesCS6B01G294700;TraesCS4A01G472500;TraesCS5A01G036200;TraesCS6B01G084400;TraesCS6A01G267300;TraesCS3D01G139600
GO:0006810	Biological Process	transport	44	764	1	0.0219822	TraesCS1A01G257900;TraesCS7D01G119800;TraesCS2B01G615300;TraesCS4B01G226400;TraesCS7A01G121600;TraesCS7D01G553900;TraesCS5B01G332500;TraesCS5D01G338200;TraesCS7A01G356100;TraesCS4B01G231800;TraesCS7A01G267800;TraesCS2D01G259400;TraesCS4A01G259600;TraesCS7B01G271600;TraesCS1A01G165400;TraesCS2D01G226000;TraesCS7D01G406100;TraesCS3D01G234300;TraesCS5B01G393100;TraesCS7B01G262200;TraesCS7D01G366500;…
GO:0006631	Biological Process	fatty acid metabolic process	5	39	1	0.0226429	TraesCS1A01G036200;TraesCS3A01G368200;TraesCS3B01G399900;TraesCS3D01G361200;TraesCS1D01G037900
GO:0019048	Biological Process	modulation by virus of host morphology or physiology	5	39	1	0.0226429	TraesCS2D01G251800;TraesCS5D01G432900;TraesCS5A01G424400;TraesCS5B01G426500;TraesCS2A01G250800
GO:0009699	Biological Process	phenylpropanoid biosynthetic process	3	15	1	0.0228876	TraesCS5D01G003600;TraesCS5B01G003100;TraesCS5A01G002900
GO:0080052	Biological Process	response to histidine	3	15	1	0.0228876	TraesCS5A01G508500;TraesCS4B01G338600;TraesCS4D01G335100
GO:0010098	Biological Process	suspensor development	3	15	1	0.0228876	TraesCS3B01G454100;TraesCS3A01G418800;TraesCS3D01G414400
GO:0080053	Biological Process	response to phenylalanine	3	15	1	0.0228876	TraesCS5A01G508500;TraesCS4B01G338600;TraesCS4D01G335100
GO:0046148	Biological Process	pigment biosynthetic process	3	15	1	0.0228876	TraesCS2D01G468200;TraesCS7A01G003500;TraesCS4A01G495100
GO:0043201	Biological Process	response to leucine	3	15	1	0.0228876	TraesCS5A01G508500;TraesCS4B01G338600;TraesCS4D01G335100
GO:0010335	Biological Process	response to non-ionic osmotic stress	2	6	1	0.0235061	TraesCS2D01G267800;TraesCS2A01G268800
GO:0015817	Biological Process	histidine transport	2	6	1	0.0235061	TraesCS3A01G149900;TraesCS3D01G157800
GO:0006982	Biological Process	response to lipid hydroperoxide	2	6	1	0.0235061	TraesCS2D01G267800;TraesCS2A01G268800
GO:0019684	Biological Process	photosynthesis, light reaction	17	239	1	0.0242684	TraesCS4B01G197800;TraesCS4D01G068100;TraesCS1A01G326100;TraesCS4A01G117500;TraesCS3B01G566000;TraesCS7B01G247200;TraesCS4D01G188200;TraesCS5D01G277900;TraesCS5A01G269800;TraesCS6A01G086000;TraesCS1A01G415200;TraesCS7A01G335600;TraesCS4A01G246100;TraesCS7D01G343300;TraesCS1B01G445200;TraesCS5B01G270200;TraesCS6B01G084400
GO:0071918	Biological Process	urea transmembrane transport	4	27	1	0.0249646	TraesCS3A01G535300;TraesCS3D01G540800;TraesCS3B01G608500;TraesCS3D01G540900
GO:0006833	Biological Process	water transport	14	186	1	0.0253416	Triticum_aestivum_newGene_23899;TraesCS2D01G500600;TraesCS3D01G540900;Triticum_aestivum_newGene_2340;TraesCS3A01G535300;TraesCS3D01G540800;TraesCS5B01G567500;TraesCS2B01G528300;TraesCS7B01G148000;TraesCS2B01G396700;Triticum_aestivum_newGene_27009;TraesCS6A01G222100;TraesCS3B01G608500;TraesCS2A01G500400
GO:0055075	Biological Process	potassium ion homeostasis	3	16	1	0.0273092	TraesCS5A01G492000;TraesCS4B01G319900;TraesCS4D01G316500
GO:0009641	Biological Process	shade avoidance	4	28	1	0.0281858	TraesCS1D01G114800;TraesCS3B01G156900;TraesCS1A01G113400;TraesCS3D01G139600
GO:0006750	Biological Process	glutathione biosynthetic process	4	28	1	0.0281858	TraesCS2D01G500600;TraesCS7B01G341200;TraesCS2B01G528300;TraesCS2A01G500400
GO:0000165	Biological Process	MAPK cascade	14	189	1	0.0285377	TraesCS3B01G398300;TraesCS3A01G367000;TraesCS4A01G117500;TraesCS4D01G188200;TraesCS6D01G247400;TraesCS5B01G036800;TraesCS3B01G156900;TraesCS5D01G044400;TraesCS6B01G294700;TraesCS4A01G472500;TraesCS5A01G036200;TraesCS6A01G267300;TraesCS6B01G084400;TraesCS3D01G139600
GO:0016926	Biological Process	protein desumoylation	9	103	1	0.0290436	TraesCS5D01G203800;TraesCS6A01G344000;TraesCS5B01G221600;TraesCS5D01G245800;TraesCS5A01G187300;TraesCS5B01G221500;TraesCS5D01G230300;TraesCS5B01G196600;TraesCS5A01G222500
GO:0010112	Biological Process	regulation of systemic acquired resistance	5	42	1	0.0302103	TraesCSU01G084700;TraesCS4D01G188200;TraesCS4A01G117500;TraesCS3B01G283900;TraesCS3D01G252900
GO:0007178	Biological Process	transmembrane receptor protein serine/threonine kinase signaling pathway	9	104	1	0.0306583	TraesCS3B01G119500;TraesCS6A01G132400;TraesCS2D01G219800;TraesCS3A01G101800;TraesCS3D01G104000;TraesCS3B01G119600;TraesCS6A01G132300;TraesCS6B01G160600;TraesCS5A01G406100
GO:0009626	Biological Process	plant-type hypersensitive response	10	121	1	0.0310432	TraesCS3D01G524700;TraesCS4D01G068100;TraesCS6B01G406200;TraesCS3B01G584700;TraesCS7B01G161600;TraesCSU01G040800;TraesCS6D01G353700;TraesCS4A01G246100;TraesCS3A01G517100;TraesCS6A01G369800
GO:0006032	Biological Process	chitin catabolic process	8	88	1	0.0312606	TraesCS3A01G223700;TraesCS5D01G408200;TraesCS1D01G207100;TraesCS3D01G260300;Triticum_aestivum_newGene_7654;TraesCS3B01G159700;TraesCS4D01G325400;TraesCS1A01G203700
GO:0080020	Biological Process	regulation of coenzyme A biosynthetic process	2	7	1	0.0320036	Triticum_aestivum_newGene_28073;Triticum_aestivum_newGene_28226
GO:0006644	Biological Process	phospholipid metabolic process	3	17	1	0.0321511	TraesCS4D01G217600;TraesCS4A01G087100;TraesCS4B01G217300
GO:0044085	Biological Process	cellular component biogenesis	3	17	1	0.0321511	TraesCS1A01G326100;TraesCS1B01G445200;TraesCS1A01G415200
GO:0042744	Biological Process	hydrogen peroxide catabolic process	19	285	1	0.0323116	TraesCS5D01G118500;TraesCS7B01G486500;Triticum_aestivum_newGene_2340;TraesCS6B01G056800;TraesCS6A01G412900;TraesCS2A01G107600;TraesCS4B01G323000;TraesCS1A01G317900;TraesCS5A01G495100;TraesCS1B01G330400;TraesCS7D01G084900;TraesCS2A01G071600;TraesCS4D01G319400;TraesCS1D01G317700;TraesCS4B01G325800;TraesCS6B01G462300;TraesCS5A01G110300;TraesCS5B01G111800;TraesCS5A01G498000
GO:0019288	Biological Process	isopentenyl diphosphate biosynthetic process, methylerythritol 4-phosphate pathway	33	560	1	0.0323797	TraesCS3A01G005900;Triticum_aestivum_newGene_2340;TraesCS6A01G418400;TraesCS5D01G532100;TraesCS6B01G470900;TraesCS6A01G133100;TraesCS5A01G495100;TraesCS4A01G340600;TraesCS3B01G398300;TraesCS4B01G287400;TraesCS7D01G103500;TraesCS3B01G477300;TraesCS7D01G275900;TraesCS5D01G044400;TraesCS4D01G319400;TraesCS5B01G271700;TraesCS3A01G367000;TraesCS6D01G122800;TraesCS5B01G534400;TraesCS3D01G354300;TraesCS…
GO:0015996	Biological Process	chlorophyll catabolic process	10	123	1	0.034201	Triticum_aestivum_newGene_18235;TraesCS3D01G103900;TraesCS3A01G101900;TraesCS5A01G319900;TraesCS4D01G255800;TraesCS3B01G119400;TraesCS7D01G004100;TraesCS6D01G135300;TraesCS4B01G255700;TraesCS4A01G049100
GO:0009788	Biological Process	negative regulation of abscisic acid-activated signaling pathway	8	90	1	0.0350851	TraesCS1A01G263700;TraesCS3B01G439600;TraesCS1D01G263800;TraesCS4A01G094300;TraesCS1B01G274300;TraesCS3A01G406000;TraesCS4B01G210100;TraesCS3D01G401200
GO:0001666	Biological Process	response to hypoxia	7	74	1	0.0352686	TraesCS4B01G197800;TraesCS3D01G420300;TraesCS7A01G381100;TraesCS3B01G461800;TraesCS3A01G425500;TraesCS7D01G377400;TraesCS7B01G283000
GO:0042938	Biological Process	dipeptide transport	4	30	1	0.0353369	TraesCS4B01G338600;TraesCS3A01G056400;TraesCS5A01G508500;TraesCS4D01G335100
GO:0019318	Biological Process	hexose metabolic process	4	30	1	0.0353369	TraesCS3D01G403500;TraesCS3A01G408400;TraesCS2B01G341200;TraesCS3B01G442100
GO:0042939	Biological Process	tripeptide transport	4	30	1	0.0353369	TraesCS4B01G338600;TraesCS3A01G056400;TraesCS5A01G508500;TraesCS4D01G335100
GO:0009311	Biological Process	oligosaccharide metabolic process	3	18	1	0.0374089	TraesCS6A01G303200;TraesCS6D01G282800;TraesCS6B01G332900
GO:0010119	Biological Process	regulation of stomatal movement	11	144	1	0.0401876	TraesCS7D01G146800;TraesCS4A01G094300;TraesCS7A01G510800;TraesCS7B01G421700;TraesCS7D01G500200;TraesCS3A01G145300;TraesCS7B01G047600;TraesCS7D01G146700;TraesCS3B01G172400;TraesCS4B01G210100;TraesCS7A01G145400
GO:0000272	Biological Process	polysaccharide catabolic process	8	93	1	0.0413946	TraesCS7A01G559400;TraesCS3B01G429600;TraesCS5D01G408200;TraesCS1D01G207100;TraesCS3D01G260300;TraesCS3B01G159700;TraesCS1A01G203700;TraesCS7B01G484200
GO:0044283	Biological Process	small molecule biosynthetic process	2	8	1	0.0415024	TraesCS7A01G003500;TraesCS4A01G495100
GO:0008153	Biological Process	para-aminobenzoic acid biosynthetic process	2	8	1	0.0415024	TraesCS2D01G468300;Triticum_aestivum_newGene_27617
GO:0007160	Biological Process	cell-matrix adhesion	2	8	1	0.0415024	TraesCS7D01G049800;TraesCS7A01G054700
GO:0010037	Biological Process	response to carbon dioxide	2	8	1	0.0415024	TraesCS2D01G175600;TraesCS2A01G168200
GO:1901430	Biological Process	positive regulation of syringal lignin biosynthetic process	1	1	1	0.0418876	TraesCS7D01G300000
GO:0031326	Biological Process	regulation of cellular biosynthetic process	1	1	1	0.0418876	TraesCS7B01G204800
GO:0055046	Biological Process	microgametogenesis	6	61	1	0.0420414	TraesCS5D01G240500;TraesCS4A01G113000;TraesCS4B01G191200;TraesCS4D01G192400;TraesCS5B01G232100;TraesCS5A01G233600
GO:0030001	Biological Process	metal ion transport	16	237	1	0.042306	TraesCS5B01G242000;Triticum_aestivum_newGene_19766;TraesCS4A01G210100;TraesCS6A01G393700;TraesCS7A01G182900;TraesCS5A01G391200;TraesCS1B01G292800;TraesCS4D01G316400;TraesCS2B01G569800;TraesCS5A01G492100;TraesCS5D01G199500;TraesCS5D01G400900;TraesCS4B01G319800;TraesCS7B01G088000;TraesCS7D01G184400;TraesCS5D01G250700
GO:0045727	Biological Process	positive regulation of translation	5	46	1	0.0425185	TraesCS6D01G029300;TraesCS6B01G036400;TraesCS5D01G044400;TraesCS5B01G036800;TraesCS5A01G036200
GO:0010345	Biological Process	suberin biosynthetic process	3	19	1	0.0430764	TraesCS3A01G368200;TraesCS3D01G361200;TraesCS3B01G399900
GO:0051017	Biological Process	actin filament bundle assembly	4	32	1	0.0434424	TraesCS3B01G189800;TraesCS3A01G158800;TraesCS2A01G371100;TraesCS3D01G166500
GO:0009308	Biological Process	amine metabolic process	4	32	1	0.0434424	TraesCS4A01G020900;TraesCS2D01G075000;TraesCS4D01G281700;TraesCS4B01G282700
GO:0009749	Biological Process	response to glucose	9	113	1	0.0480623	TraesCS2D01G500600;TraesCS4A01G245100;TraesCS4D01G069100;TraesCS4D01G319400;TraesCS4B01G323000;TraesCS4B01G070300;TraesCS5A01G495100;TraesCS2B01G528300;TraesCS2A01G500400
GO:0009607	Biological Process	response to biotic stimulus	10	131	1	0.0490628	TraesCS4D01G319100;TraesCS2A01G476900;TraesCS2D01G317800;TraesCS4D01G189200;TraesCS4B01G322700;TraesCS7D01G161200;TraesCS3A01G166300;TraesCS2B01G550200;TraesCS5A01G183300;TraesCS2A01G476800
GO:0009247	Biological Process	glycolipid biosynthetic process	3	20	1	0.0491456	TraesCS4A01G298300;TraesCS4D01G013500;TraesCS4B01G015300
GO:0010555	Biological Process	response to mannitol	3	20	1	0.0491456	TraesCS5A01G492000;TraesCS4B01G319900;TraesCS4D01G316500
GO:0006081	Biological Process	cellular aldehyde metabolic process	3	20	1	0.0491456	TraesCS5B01G120100;TraesCS5A01G113200;TraesCSU01G066700
GO:0009399	Biological Process	nitrogen fixation	3	20	1	0.0491456	TraesCS2D01G500600;TraesCS2B01G528300;TraesCS2A01G500400
GO:0016036	Biological Process	cellular response to phosphate starvation	15	224	1	0.0509661	TraesCS6D01G339100;TraesCS4D01G013500;TraesCS4B01G015300;TraesCS5D01G472000;TraesCS5B01G004700;TraesCS4B01G337500;TraesCS5A01G460300;TraesCS2A01G264000;TraesCS4D01G332800;TraesCS5B01G470100;TraesCS2B01G271700;TraesCS6D01G320200;TraesCS4A01G298300;TraesCS6A01G339600;TraesCS5B01G285200
GO:0010338	Biological Process	leaf formation	2	9	1	0.0519039	TraesCS2A01G175700;TraesCS2D01G183000
GO:0015746	Biological Process	citrate transport	2	9	1	0.0519039	TraesCS1A01G207300;TraesCS1B01G221100
GO:0033306	Biological Process	phytol metabolic process	2	9	1	0.0519039	TraesCS6A01G100300;TraesCS6B01G128300
GO:0010027	Biological Process	thylakoid membrane organization	29	502	1	0.0523321	TraesCS7B01G486500;TraesCS6A01G418400;TraesCS1A01G200000;TraesCS7B01G247200;TraesCS6D01G299200;TraesCS3A01G024300;TraesCS3B01G020700;TraesCS6B01G350500;TraesCS5B01G534400;TraesCS5D01G532100;TraesCS7A01G335600;TraesCS2D01G271600;TraesCS6B01G470900;TraesCS7D01G343300;TraesCS7D01G247600;TraesCS5A01G036200;TraesCS4A01G340600;TraesCS3D01G436100;TraesCS4B01G211400;TraesCS3D01G413800;TraesCS1D01G203500;…
GO:0051555	Biological Process	flavonol biosynthetic process	5	49	1	0.0534665	TraesCS6B01G362100;TraesCS6D01G310700;TraesCS7D01G155700;TraesCS4A01G118400;TraesCS6A01G331400
GO:0015976	Biological Process	carbon utilization	3	21	1	0.055607	TraesCS3D01G223300;TraesCS3B01G259300;TraesCS3A01G230000
GO:0010017	Biological Process	red or far-red light signaling pathway	3	21	1	0.055607	TraesCS3D01G358700;TraesCS3A01G181000;TraesCS3B01G211100
GO:0050832	Biological Process	defense response to fungus	25	428	1	0.0610022	TraesCS1B01G167200;TraesCS3A01G367000;TraesCS4A01G117500;TraesCS6B01G402300;TraesCS3D01G260300;TraesCS4D01G188200;TraesCS6D01G247400;TraesCS6D01G350000;TraesCS5A01G036200;TraesCS6B01G084400;TraesCS6A01G267300;TraesCS4B01G197800;TraesCS1D01G146600;TraesCS2B01G098100;TraesCS3D01G289600;TraesCS3B01G398300;TraesCS6B01G366900;TraesCS5B01G036800;TraesCS3B01G324500;TraesCS3A01G289900;TraesCS1A01G149300;…
GO:0042538	Biological Process	hyperosmotic salinity response	13	192	1	0.0613696	TraesCS1D01G160400;TraesCS5A01G508500;TraesCS7D01G442200;TraesCS4D01G335100;TraesCS7B01G353100;TraesCS5B01G232500;TraesCS2A01G268800;TraesCS5B01G236400;TraesCS5A01G237900;TraesCS7A01G452900;TraesCS4B01G338600;TraesCS2D01G267800;TraesCS5D01G244800
GO:0016139	Biological Process	glycoside catabolic process	3	22	1	0.0624497	TraesCS6A01G303200;TraesCS6D01G282800;TraesCS6B01G332900
GO:0080170	Biological Process	hydrogen peroxide transmembrane transport	3	22	1	0.0624497	TraesCS2B01G396700;TraesCS6A01G222100;TraesCS5B01G567500
GO:0046477	Biological Process	glycosylceramide catabolic process	3	22	1	0.0624497	TraesCS6A01G303200;TraesCS6D01G282800;TraesCS6B01G332900
GO:0009694	Biological Process	jasmonic acid metabolic process	2	10	1	0.0631157	TraesCS3B01G172400;TraesCS3A01G145300
GO:0000162	Biological Process	tryptophan biosynthetic process	5	52	1	0.0659005	TraesCS3A01G041800;TraesCS5B01G444600;TraesCS7A01G392800;TraesCS5D01G447900;TraesCS5B01G444500
GO:0005992	Biological Process	trehalose biosynthetic process	5	52	1	0.0659005	TraesCS2A01G412100;TraesCS6D01G334000;TraesCS2D01G409300;TraesCS2B01G430700;TraesCS6A01G351300
GO:0005985	Biological Process	sucrose metabolic process	5	52	1	0.0659005	TraesCS2D01G175600;TraesCS2D01G505700;TraesCS2A01G168200;TraesCS2B01G194200;TraesCS4B01G211400
GO:0006636	Biological Process	unsaturated fatty acid biosynthetic process	10	139	1	0.0677214	TraesCS1B01G191600;TraesCS5B01G036800;TraesCS6D01G122800;TraesCS5D01G044400;TraesCS4D01G319400;TraesCS4B01G323000;TraesCS6A01G133100;TraesCS5A01G495100;TraesCS5A01G036200;TraesCS6B01G084400
GO:0001676	Biological Process	long-chain fatty acid metabolic process	4	37	1	0.0678622	TraesCS2D01G272200;TraesCS3B01G549200;TraesCS2A01G272900;TraesCS2B01G291100
GO:0043562	Biological Process	cellular response to nitrogen levels	3	23	1	0.0696617	TraesCS3B01G454100;TraesCS3A01G418800;TraesCS3D01G414400
GO:0045493	Biological Process	xylan catabolic process	8	104	1	0.0707414	TraesCS2A01G098400;TraesCS3B01G042800;TraesCS3D01G467500;TraesCS5D01G448800;TraesCS4D01G125100;TraesCS4A01G292300;TraesCS3A01G040800;TraesCS3D01G041600
GO:0010817	Biological Process	regulation of hormone levels	4	38	1	0.0734431	TraesCS6B01G373100;TraesCS3D01G075500;TraesCS3A01G075100;TraesCS3B01G089500
GO:0019761	Biological Process	glucosinolate biosynthetic process	16	257	1	0.0756911	TraesCS3A01G367000;Triticum_aestivum_newGene_2340;TraesCS2B01G369600;TraesCS2D01G271600;TraesCS6D01G222900;TraesCS1A01G262100;TraesCS4A01G472500;TraesCS2D01G349600;TraesCS3D01G413800;TraesCS3B01G398300;TraesCS7D01G103500;TraesCS3B01G098000;TraesCS5D01G365800;TraesCS5A01G213000;TraesCS5B01G210800;TraesCS4D01G320900
GO:0015691	Biological Process	cadmium ion transport	3	24	1	0.0772299	TraesCS6A01G108700;TraesCS6D01G096900;TraesCS4A01G294300
GO:0000271	Biological Process	polysaccharide biosynthetic process	6	73	1	0.0853384	TraesCS7A01G559400;TraesCS3D01G075500;TraesCS6B01G373100;TraesCS3A01G075100;TraesCS3B01G089500;TraesCS7B01G484200
GO:0009932	Biological Process	cell tip growth	7	91	1	0.0873873	TraesCS7A01G559400;TraesCS3D01G075500;TraesCS6B01G373100;TraesCS2D01G332500;TraesCS3A01G075100;TraesCS3B01G089500;TraesCS7B01G484200
GO:0009768	Biological Process	photosynthesis, light harvesting in photosystem I	2	12	1	0.087632	TraesCS6B01G350500;TraesCS6D01G299200
GO:0019464	Biological Process	glycine decarboxylation via glycine cleavage system	2	12	1	0.087632	TraesCS4D01G068100;TraesCS4A01G246100
GO:0010275	Biological Process	NAD(P)H dehydrogenase complex assembly	2	12	1	0.087632	TraesCS6A01G048600;TraesCSU01G107600
GO:0050665	Biological Process	hydrogen peroxide biosynthetic process	8	110	1	0.0910107	TraesCS5D01G203800;TraesCS6A01G344000;TraesCS5B01G221600;TraesCS5A01G187300;TraesCS5B01G221500;TraesCS5D01G230300;TraesCS5B01G196600;TraesCS5A01G222500
GO:0010588	Biological Process	cotyledon vascular tissue pattern formation	4	41	1	0.0915176	TraesCS1D01G114800;TraesCS1A01G113400;TraesCS4B01G276600;TraesCS4D01G275200
GO:0010200	Biological Process	response to chitin	15	245	1	0.0927352	TraesCS4B01G197800;TraesCS3B01G398300;TraesCS3A01G367000;TraesCS4A01G117500;TraesCS5D01G361900;TraesCS4D01G188200;TraesCS6D01G247400;TraesCS5B01G036800;TraesCS5D01G044400;TraesCS6B01G294700;TraesCS7D01G441500;TraesCS4A01G472500;TraesCS5A01G036200;TraesCS6B01G084400;TraesCS6A01G267300
GO:0006542	Biological Process	glutamine biosynthetic process	3	26	1	0.0933796	TraesCS2D01G500600;TraesCS2B01G528300;TraesCS2A01G500400
GO:0048437	Biological Process	floral organ development	2	13	1	0.100781	TraesCS2A01G175700;TraesCS2D01G183000
GO:0006828	Biological Process	manganese ion transport	2	13	1	0.100781	TraesCS6A01G108700;TraesCS6D01G096900
GO:0048441	Biological Process	petal development	3	27	1	0.101931	TraesCS3A01G103800;TraesCS1D01G262700;TraesCS3D01G106100
GO:0010417	Biological Process	glucuronoxylan biosynthetic process	3	27	1	0.101931	TraesCS3A01G440800;TraesCS5A01G299100;TraesCS3B01G474900
GO:0006536	Biological Process	glutamate metabolic process	3	27	1	0.101931	TraesCS2A01G315700;TraesCS2D01G313700;TraesCS2B01G333900
GO:0010118	Biological Process	stomatal movement	8	113	1	0.102276	TraesCSU01G014100;TraesCS2A01G367700;TraesCS2D01G271600;TraesCS2B01G385200;TraesCS2B01G271700;TraesCS2D01G364800;TraesCS2D01G382300;TraesCS3B01G167100
GO:0009926	Biological Process	auxin polar transport	8	113	1	0.102276	TraesCS3B01G429600;TraesCS2B01G558400;TraesCS2D01G027900;TraesCS2A01G025700;TraesCS2A01G035300;TraesCS2D01G530600;TraesCS2A01G527700;TraesCS2B01G038700
GO:0030244	Biological Process	cellulose biosynthetic process	17	291	1	0.106559	TraesCS1B01G167200;TraesCS2B01G236400;TraesCS2B01G318100;TraesCS2D01G217000;TraesCS2A01G210300;TraesCS5D01G261000;TraesCS1D01G146600;TraesCS3D01G289600;TraesCS2D01G217100;TraesCS3B01G324500;TraesCS3A01G289900;TraesCS1A01G149300;TraesCS5B01G252100;TraesCS5B01G221600;TraesCS5B01G221500;TraesCS5D01G230300;TraesCS5A01G222500
GO:0009638	Biological Process	phototropism	3	28	1	0.110781	TraesCS2D01G271600;TraesCS3A01G181000;TraesCS3B01G211100
GO:0009423	Biological Process	chorismate biosynthetic process	3	28	1	0.110781	TraesCS2B01G188000;TraesCS2A01G523400;TraesCS2B01G553300
GO:0045905	Biological Process	positive regulation of translational termination	2	14	1	0.11443	Triticum_aestivum_newGene_23500;TraesCS5A01G396600
GO:0006452	Biological Process	translational frameshifting	2	14	1	0.11443	Triticum_aestivum_newGene_23500;TraesCS5A01G396600
GO:0009942	Biological Process	longitudinal axis specification	2	14	1	0.11443	TraesCS2A01G491000;TraesCS2B01G519200
GO:0045901	Biological Process	positive regulation of translational elongation	2	14	1	0.11443	Triticum_aestivum_newGene_23500;TraesCS5A01G396600
GO:0055072	Biological Process	iron ion homeostasis	7	98	1	0.117217	TraesCS7A01G464300;TraesCS2D01G387800;TraesCS2B01G610400;TraesCS7A01G327300;TraesCS2D01G588000;TraesCS7D01G451900;TraesCS7B01G364800
GO:0010143	Biological Process	cutin biosynthetic process	3	29	1	0.119912	TraesCS1A01G150800;TraesCS1D01G147800;TraesCS1B01G168400
GO:0000707	Biological Process	meiotic DNA recombinase assembly	1	3	1	0.120475	TraesCS5A01G133000
GO:0035825	Biological Process	reciprocal DNA recombination	1	3	1	0.120475	TraesCS6D01G182400
GO:0010865	Biological Process	stipule development	1	3	1	0.120475	TraesCS1D01G054000
GO:0080114	Biological Process	positive regulation of glycine hydroxymethyltransferase activity	1	3	1	0.120475	TraesCS2A01G130600
GO:0044242	Biological Process	cellular lipid catabolic process	1	3	1	0.120475	TraesCS6B01G056800
GO:0000733	Biological Process	DNA strand renaturation	1	3	1	0.120475	TraesCS5A01G133000
GO:0048478	Biological Process	replication fork protection	1	3	1	0.120475	TraesCS4A01G020800
GO:0000169	Biological Process	activation of MAPK activity involved in osmosensory signaling pathway	1	3	1	0.120475	TraesCS4B01G197800
GO:0071281	Biological Process	cellular response to iron ion	1	3	1	0.120475	TraesCS2B01G610400
GO:0009886	Biological Process	post-embryonic morphogenesis	1	3	1	0.120475	TraesCS1D01G262700
GO:0009947	Biological Process	centrolateral axis specification	1	3	1	0.120475	TraesCS1D01G054000
GO:0046202	Biological Process	cyanide biosynthetic process	1	3	1	0.120475	Triticum_aestivum_newGene_24650
GO:0090414	Biological Process	molybdate ion export from vacuole	1	3	1	0.120475	TraesCS2D01G496500
GO:0001505	Biological Process	regulation of neurotransmitter levels	1	3	1	0.120475	TraesCS4A01G419700
GO:1990019	Biological Process	protein storage vacuole organization	1	3	1	0.120475	TraesCS1A01G211900
GO:0051792	Biological Process	medium-chain fatty acid biosynthetic process	1	3	1	0.120475	TraesCS7B01G209300
GO:0019252	Biological Process	starch biosynthetic process	24	443	1	0.121568	TraesCS3A01G367000;TraesCS7B01G247200;TraesCS5B01G497600;TraesCS7A01G335600;TraesCS2D01G271600;TraesCS6D01G252700;TraesCS7D01G343300;TraesCS6A01G272700;TraesCS4A01G190400;TraesCS7D01G247600;TraesCS5D01G177700;TraesCS4B01G211400;TraesCS3D01G413800;TraesCS5B01G497400;TraesCS3B01G398300;TraesCS6B01G336800;TraesCS7A01G248600;TraesCS4D01G122800;TraesCS7D01G103500;Triticum_aestivum_newGene_22188;TraesC…
GO:0009628	Biological Process	response to abiotic stimulus	11	177	1	0.125483	TraesCS3B01G528300;TraesCS4D01G013500;TraesCS4B01G015300;TraesCS4B01G344800;TraesCS3D01G478900;TraesCS4D01G339800;TraesCS2A01G504300;TraesCS2D01G504900;TraesCS5A01G513700;TraesCS4D01G339900;TraesCS4A01G298300
GO:0055085	Biological Process	transmembrane transport	72	1497	1	0.125858	TraesCS2D01G387800;TraesCS3D01G157800;TraesCS5A01G460300;TraesCS3D01G258300;TraesCS2A01G444400;TraesCS4B01G262900;TraesCS3D01G174800;TraesCS6A01G108700;TraesCS1D01G309600;TraesCS1D01G343200;Triticum_aestivum_newGene_28280;TraesCS4B01G253200;TraesCS3A01G258400;TraesCS2B01G465500;TraesCS3A01G258300;TraesCS6D01G233800;TraesCS5D01G472000;TraesCS1B01G221100;Triticum_aestivum_newGene_11485;TraesCS1B01G…
GO:0016556	Biological Process	mRNA modification	14	238	1	0.128087	TraesCS7A01G317900;TraesCS3A01G005900;TraesCS1A01G285400;TraesCS5D01G277900;TraesCS5A01G269800;Triticum_aestivum_newGene_26174;TraesCS1D01G284400;TraesCS5B01G391800;TraesCS1B01G294600;TraesCS2D01G271600;TraesCS5D01G396700;TraesCS2A01G159500;TraesCS4B01G203100;TraesCS5B01G270200
GO:0006563	Biological Process	L-serine metabolic process	2	15	1	0.128514	TraesCS4D01G068100;TraesCS4A01G246100
GO:2000112	Biological Process	regulation of cellular macromolecule biosynthetic process	2	15	1	0.128514	TraesCS6B01G411000;TraesCS6A01G373300
GO:0009807	Biological Process	lignan biosynthetic process	2	15	1	0.128514	TraesCS7A01G211400;TraesCS2A01G088300
GO:0019632	Biological Process	shikimate metabolic process	2	15	1	0.128514	TraesCS2A01G523400;TraesCS2B01G553300
GO:0046417	Biological Process	chorismate metabolic process	2	15	1	0.128514	TraesCS2D01G468300;Triticum_aestivum_newGene_27617
GO:0045892	Biological Process	negative regulation of transcription, DNA-templated	8	121	1	0.135891	TraesCS5A01G515000;TraesCS5B01G004700;TraesCS5B01G236400;TraesCS5A01G237900;TraesCS4D01G341000;TraesCS5D01G244800;TraesCS5B01G285200;TraesCS4B01G346100
GO:0010305	Biological Process	leaf vascular tissue pattern formation	5	65	1	0.136194	TraesCS2A01G491000;TraesCS4B01G276600;TraesCS7D01G359600;TraesCS2B01G519200;TraesCS4D01G275200
GO:0009825	Biological Process	multidimensional cell growth	8	122	1	0.140445	TraesCS2B01G201500;TraesCS7A01G559400;TraesCS3D01G075500;TraesCS6B01G373100;TraesCS2D01G182500;TraesCS3A01G075100;TraesCS3B01G089500;TraesCS7B01G484200
GO:0006099	Biological Process	tricarboxylic acid cycle	8	122	1	0.140445	TraesCS5D01G417600;TraesCS2B01G244600;TraesCS2B01G364000;TraesCS5A01G407700;TraesCS2A01G219100;TraesCS5B01G412500;TraesCS2D01G224200;TraesCS2A01G345500
GO:0006071	Biological Process	glycerol metabolic process	4	48	1	0.140799	TraesCS2A01G285900;TraesCS2B01G202800;TraesCS2D01G332500;TraesCS2A01G176400
GO:0043481	Biological Process	anthocyanin accumulation in tissues in response to UV light	6	85	1	0.146084	TraesCS7A01G559400;TraesCS3D01G075500;TraesCS6B01G373100;TraesCS3A01G075100;TraesCS3B01G089500;TraesCS7B01G484200
GO:0006725	Biological Process	cellular aromatic compound metabolic process	4	49	1	0.148562	TraesCS1A01G170700;TraesCS6D01G015100;TraesCS3D01G381800;TraesCS6B01G018700
GO:0045037	Biological Process	protein import into chloroplast stroma	3	32	1	0.148837	TraesCS1A01G165700;TraesCS1D01G175000;TraesCS1B01G182400
GO:0006284	Biological Process	base-excision repair	5	67	1	0.149158	TraesCS3A01G352700;TraesCS3D01G346700;TraesCS5D01G231700;TraesCS3B01G385400;TraesCS5B01G223100
GO:0009411	Biological Process	response to UV	5	68	1	0.155829	TraesCS7A01G411700;TraesCS7B01G310900;TraesCS7D01G404900;TraesCS4A01G499500;TraesCS6D01G167100
GO:0006821	Biological Process	chloride transport	4	50	1	0.156485	TraesCS3D01G379600;TraesCS3A01G390100;TraesCS6B01G126400;TraesCS3B01G418700
GO:0051445	Biological Process	regulation of meiotic cell cycle	1	4	1	0.157318	TraesCS3B01G183400
GO:0030388	Biological Process	fructose 1,6-bisphosphate metabolic process	1	4	1	0.157318	TraesCS4B01G211400
GO:0019500	Biological Process	cyanide catabolic process	1	4	1	0.157318	Triticum_aestivum_newGene_2340
GO:0007135	Biological Process	meiosis II	1	4	1	0.157318	TraesCS3B01G183400
GO:0019477	Biological Process	L-lysine catabolic process	1	4	1	0.157318	TraesCS6A01G344000
GO:0001561	Biological Process	fatty acid alpha-oxidation	1	4	1	0.157318	TraesCS3B01G549200
GO:0046394	Biological Process	carboxylic acid biosynthetic process	1	4	1	0.157318	Triticum_aestivum_newGene_11090
GO:0035999	Biological Process	tetrahydrofolate interconversion	2	17	1	0.157748	TraesCS4D01G068100;TraesCS4A01G246100
GO:0044036	Biological Process	cell wall macromolecule metabolic process	3	33	1	0.158936	TraesCS2B01G093500;TraesCSU01G025400;TraesCS2A01G078900
GO:0019408	Biological Process	dolichol biosynthetic process	3	33	1	0.158936	TraesCS2A01G285300;TraesCS2B01G302400;TraesCS2D01G284100
GO:0009094	Biological Process	L-phenylalanine biosynthetic process	3	33	1	0.158936	TraesCS2D01G290000;TraesCS2A01G291900;TraesCS2B01G308500
GO:0071555	Biological Process	cell wall organization	9	146	1	0.160266	TraesCS2A01G491000;TraesCS3D01G075500;TraesCS6B01G373100;TraesCS3A01G075100;TraesCS2B01G519200;TraesCS4D01G341000;TraesCS3B01G089500;TraesCS4B01G346100;TraesCS5A01G515000
GO:0044237	Biological Process	cellular metabolic process	22	418	1	0.163112	TraesCS2D01G481900;TraesCS5B01G414500;TraesCS3D01G033300;Triticum_aestivum_newGene_3744;TraesCS2D01G482000;TraesCS3B01G036600;TraesCS7B01G049100;TraesCS5A01G163400;TraesCS7B01G094800;TraesCS2B01G540200;TraesCS5B01G160700;TraesCS7A01G328700;TraesCS2D01G481700;TraesCS5A01G517000;TraesCS4D01G343400;TraesCS2A01G177400;TraesCS2A01G481400;TraesCS2B01G507700;TraesCS3A01G046700;TraesCS2A01G177200;TraesCS…
GO:0009231	Biological Process	riboflavin biosynthetic process	3	34	1	0.169236	TraesCS1A01G285400;TraesCS1B01G294600;TraesCS1D01G284400
GO:0019375	Biological Process	galactolipid biosynthetic process	6	89	1	0.169782	TraesCS3D01G420300;TraesCS3B01G461800;TraesCS3A01G425500;TraesCS5B01G004700;TraesCS2B01G271700;TraesCS5B01G285200
GO:0009864	Biological Process	induced systemic resistance, jasmonic acid mediated signaling pathway	2	18	1	0.17279	TraesCS3B01G172400;TraesCS3A01G145300
GO:0048869	Biological Process	cellular developmental process	2	18	1	0.17279	TraesCS7A01G328700;TraesCS3D01G496100
GO:0006561	Biological Process	proline biosynthetic process	2	18	1	0.17279	TraesCS3D01G157800;TraesCS3A01G149900
GO:0010067	Biological Process	procambium histogenesis	2	18	1	0.17279	TraesCS4B01G276600;TraesCS4D01G275200
GO:0060255	Biological Process	regulation of macromolecule metabolic process	2	18	1	0.17279	TraesCS1B01G445200;TraesCS1A01G415200
GO:0015994	Biological Process	chlorophyll metabolic process	2	18	1	0.17279	TraesCS2D01G267800;TraesCS2A01G268800
GO:0006108	Biological Process	malate metabolic process	4	53	1	0.181143	TraesCS5A01G407700;TraesCS5B01G412500;TraesCS1D01G123400;TraesCS5D01G417600
GO:0030154	Biological Process	cell differentiation	13	234	1	0.185247	TraesCS5A01G077900;TraesCS2D01G295200;TraesCS6D01G029300;TraesCS6B01G036400;TraesCS5B01G036800;TraesCS2B01G313500;TraesCS5B01G391800;TraesCS5D01G044400;TraesCS3B01G362600;TraesCS1D01G030500;TraesCS5D01G396700;TraesCS2A01G297300;TraesCS5A01G036200
GO:0009861	Biological Process	jasmonic acid and ethylene-dependent systemic resistance	2	19	1	0.18805	TraesCS3B01G172400;TraesCS3A01G145300
GO:0048572	Biological Process	short-day photoperiodism	1	5	1	0.192619	TraesCS7B01G013100
GO:0000237	Biological Process	leptotene	1	5	1	0.192619	TraesCS5D01G294100
GO:0006469	Biological Process	negative regulation of protein kinase activity	1	5	1	0.192619	TraesCS4B01G360900
GO:0007263	Biological Process	nitric oxide mediated signal transduction	1	5	1	0.192619	TraesCS7B01G161600
GO:0000238	Biological Process	zygotene	1	5	1	0.192619	TraesCS5D01G294100
GO:0046688	Biological Process	response to copper ion	5	74	1	0.198234	TraesCS3B01G397200;TraesCS3A01G365300;TraesCS2D01G267200;TraesCS3D01G358500;TraesCS4A01G499500
GO:0010584	Biological Process	pollen exine formation	4	55	1	0.198247	TraesCS7B01G153600;TraesCS7D01G257600;TraesCS1B01G402600;TraesCS7A01G256800
GO:0042793	Biological Process	transcription from plastid promoter	11	196	1	0.20108	TraesCS7B01G486500;TraesCS7A01G248600;TraesCS5B01G036800;TraesCS5B01G534400;TraesCS5D01G532100;TraesCS5D01G044400;TraesCS2A01G448400;TraesCS2D01G271600;TraesCS7D01G247600;TraesCS5A01G036200;TraesCS4A01G340600
GO:0034765	Biological Process	regulation of ion transmembrane transport	3	37	1	0.201187	TraesCS7D01G203100;TraesCS7A01G200100;TraesCS3B01G167100
GO:0015770	Biological Process	sucrose transport	2	20	1	0.203484	TraesCS4A01G122100;TraesCS2D01G505700
GO:0009651	Biological Process	response to salt stress	65	1398	1	0.208619	TraesCS2B01G201500;TraesCS1A01G312700;TraesCS3D01G478500;Triticum_aestivum_newGene_27009;TraesCS4A01G296300;TraesCS2A01G367700;TraesCS1B01G249000;Triticum_aestivum_newGene_9892;TraesCS3B01G529100;TraesCS5A01G492000;TraesCS3D01G323900;TraesCS1D01G312800;TraesCS2D01G364800;TraesCS7A01G386800;Triticum_aestivum_newGene_28226;TraesCS5B01G015700;TraesCS3B01G360500;TraesCS3A01G517100;TraesCS6B01G144400;…
GO:0005983	Biological Process	starch catabolic process	5	76	1	0.213172	TraesCS2D01G221000;TraesCS2A01G215300;TraesCS2B01G240200;TraesCS2D01G220900;TraesCS2B01G240100
GO:0046373	Biological Process	L-arabinose metabolic process	2	21	1	0.21905	TraesCS2A01G098400;TraesCS4D01G125100
GO:0044272	Biological Process	sulfur compound biosynthetic process	2	21	1	0.21905	TraesCS6A01G133100;TraesCS6D01G122800
GO:0042823	Biological Process	pyridoxal phosphate biosynthetic process	2	21	1	0.21905	TraesCS2D01G267800;TraesCS2A01G268800
GO:0031323	Biological Process	regulation of cellular metabolic process	2	21	1	0.21905	TraesCS1B01G445200;TraesCS1A01G415200
GO:0032787	Biological Process	monocarboxylic acid metabolic process	2	21	1	0.21905	TraesCS7A01G003500;TraesCS4A01G495100
GO:0015696	Biological Process	ammonium transport	2	21	1	0.21905	TraesCS5D01G051400;TraesCS5B01G046500
GO:1901700	Biological Process	response to oxygen-containing compound	6	97	1	0.221419	TraesCS1A01G396900;TraesCS2D01G528500;TraesCS6B01G160400;TraesCS1D01G404800;TraesCS2A01G286700;TraesCS2B01G555400
GO:0034219	Biological Process	carbohydrate transmembrane transport	6	97	1	0.221419	TraesCS2D01G369400;TraesCS2A01G046400;TraesCS5A01G226800;TraesCS5D01G234200;TraesCS5B01G225400;TraesCS5A01G182600
GO:0048829	Biological Process	root cap development	3	39	1	0.22321	TraesCS1D01G079900;TraesCS4B01G226500;TraesCS1A01G077800
GO:0009095	Biological Process	aromatic amino acid family biosynthetic process, prephenate pathway	1	6	1	0.226441	Triticum_aestivum_newGene_3714
GO:0009394	Biological Process	2'-deoxyribonucleotide metabolic process	1	6	1	0.226441	Triticum_aestivum_newGene_4366
GO:0035674	Biological Process	tricarboxylic acid transmembrane transport	1	6	1	0.226441	TraesCS3A01G135800
GO:0010120	Biological Process	camalexin biosynthetic process	1	6	1	0.226441	TraesCS4B01G197800
GO:0009056	Biological Process	catabolic process	1	6	1	0.226441	Triticum_aestivum_newGene_23802
GO:0097054	Biological Process	L-glutamate biosynthetic process	1	6	1	0.226441	TraesCS2A01G130600
GO:0019427	Biological Process	acetyl-CoA biosynthetic process from acetate	1	6	1	0.226441	TraesCS2A01G290900
GO:2000027	Biological Process	regulation of organ morphogenesis	1	6	1	0.226441	TraesCS6B01G366900
GO:0055068	Biological Process	cobalt ion homeostasis	1	6	1	0.226441	TraesCS7A01G357400
GO:0010362	Biological Process	negative regulation of anion channel activity by blue light	1	6	1	0.226441	TraesCS2D01G271600
GO:0080136	Biological Process	priming of cellular response to stress	1	6	1	0.226441	TraesCS4B01G197800
GO:0080151	Biological Process	positive regulation of salicylic acid mediated signaling pathway	1	6	1	0.226441	TraesCSU01G040800
GO:0030155	Biological Process	regulation of cell adhesion	1	6	1	0.226441	TraesCS6B01G366900
GO:0044403	Biological Process	symbiosis, encompassing mutualism through parasitism	1	6	1	0.226441	TraesCS3A01G072600
GO:0016126	Biological Process	sterol biosynthetic process	11	202	1	0.228377	TraesCS2B01G361100;TraesCS2A01G321400;TraesCS4A01G218400;TraesCS4B01G097200;TraesCS2D01G342100;TraesCS7B01G484200;TraesCS7A01G559400;TraesCS3B01G429600;TraesCS6D01G222900;TraesCS4D01G329200;TraesCS4D01G093600
GO:0009416	Biological Process	response to light stimulus	16	310	1	0.230676	TraesCS4D01G068100;TraesCS6D01G122800;TraesCS6B01G024900;TraesCS2B01G329600;TraesCS6B01G362100;TraesCS1D01G067500;TraesCS6A01G133100;TraesCS7D01G059300;TraesCS2A01G130600;TraesCS4A01G076700;TraesCS4A01G246100;TraesCS7D01G101900;TraesCS1A01G066400;TraesCS2D01G311100;TraesCS6D01G310700;TraesCS6A01G331400
GO:0019748	Biological Process	secondary metabolic process	3	40	1	0.234394	TraesCS6A01G133100;TraesCS6D01G122800;TraesCS6B01G084400
GO:0006855	Biological Process	drug transmembrane transport	13	248	1	0.24262	TraesCS7B01G167700;TraesCS3B01G562500;TraesCS4A01G066800;TraesCS7D01G130800;TraesCS4D01G245000;TraesCS1B01G369300;TraesCS4B01G244400;TraesCS3D01G301400;TraesCS7D01G069500;TraesCS4B01G304300;TraesCS4A01G372100;TraesCS7A01G074500;TraesCS7A01G131500
GO:0010583	Biological Process	response to cyclopentenone	5	80	1	0.244038	TraesCS5B01G236400;TraesCS5B01G046500;TraesCS5A01G237900;TraesCS5D01G051400;TraesCS5D01G244800
GO:0010206	Biological Process	photosystem II repair	2	23	1	0.250429	TraesCS4A01G134100;TraesCS4B01G170800
GO:0006811	Biological Process	ion transport	9	164	1	0.250684	TraesCS2D01G387800;TraesCS2B01G610400;TraesCS4B01G219000;TraesCS6A01G349400;TraesCS6A01G347400;TraesCS4A01G085200;TraesCS4D01G219200;TraesCS2D01G588000;TraesCS6B01G201400
GO:0010466	Biological Process	negative regulation of peptidase activity	7	122	1	0.251051	TraesCS3B01G037000;TraesCS3A01G046100;TraesCS5D01G498300;Triticum_aestivum_newGene_8066;TraesCS5B01G498100;TraesCS5A01G484800;TraesCS3B01G456500
GO:0009684	Biological Process	indoleacetic acid biosynthetic process	7	122	1	0.251051	TraesCS1D01G114800;Triticum_aestivum_newGene_17388;TraesCS1A01G113400;Triticum_aestivum_newGene_2340;TraesCSU01G084700;TraesCS6D01G222900;TraesCS6B01G084400
GO:0006839	Biological Process	mitochondrial transport	5	81	1	0.251934	TraesCS3A01G149900;TraesCS3A01G135800;TraesCS3D01G157800;TraesCS1A01G191900;TraesCS1B01G206900
GO:0051259	Biological Process	protein oligomerization	1	7	1	0.258847	TraesCS3A01G035400
GO:0006279	Biological Process	premeiotic DNA replication	1	7	1	0.258847	TraesCS5A01G142600
GO:0010187	Biological Process	negative regulation of seed germination	1	7	1	0.258847	TraesCS1A01G346500
GO:0016998	Biological Process	cell wall macromolecule catabolic process	9	166	1	0.261664	TraesCS5D01G408200;TraesCS7A01G560400;TraesCS1D01G207100;TraesCS3D01G260300;Triticum_aestivum_newGene_7654;TraesCS3B01G159700;TraesCS4D01G325400;TraesCS1A01G203700;TraesCS5D01G241600
GO:0008615	Biological Process	pyridoxine biosynthetic process	2	24	1	0.266174	TraesCS2D01G267800;TraesCS2A01G268800
GO:0006873	Biological Process	cellular ion homeostasis	2	24	1	0.266174	TraesCS3A01G167000;TraesCS3D01G174800
GO:0010264	Biological Process	myo-inositol hexakisphosphate biosynthetic process	7	125	1	0.270374	TraesCS7B01G250100;TraesCS3A01G024300;TraesCS6A01G133100;TraesCS3B01G020700;TraesCS6D01G122800;TraesCS1A01G262100;TraesCS1D01G069500
GO:0006817	Biological Process	phosphate ion transport	4	64	1	0.280074	TraesCS5A01G460300;TraesCS6A01G223800;TraesCS5B01G470100;TraesCS5D01G472000
GO:0007155	Biological Process	cell adhesion	8	149	1	0.287318	TraesCS2A01G491000;TraesCS5A01G309000;TraesCS2B01G519200;TraesCS4D01G341000;TraesCS4B01G346100;TraesCS5A01G515000;TraesCS5A01G308800;TraesCS5B01G309300
GO:0007049	Biological Process	cell cycle	4	65	1	0.289509	TraesCS5B01G244100;TraesCS4A01G020800;TraesCS4B01G398000;TraesCS5A01G246800
GO:0009968	Biological Process	negative regulation of signal transduction	1	8	1	0.289897	TraesCS5D01G485500
GO:0015812	Biological Process	gamma-aminobutyric acid transport	1	8	1	0.289897	TraesCS3D01G363200
GO:0051512	Biological Process	positive regulation of unidimensional cell growth	1	8	1	0.289897	TraesCS5D01G485500
GO:0006572	Biological Process	tyrosine catabolic process	1	8	1	0.289897	TraesCS7D01G004100
GO:0042949	Biological Process	arbutin transport	1	8	1	0.289897	TraesCS2D01G505700
GO:0009106	Biological Process	lipoate metabolic process	3	45	1	0.291482	TraesCS6A01G133100;TraesCS6D01G122800;TraesCS6B01G084400
GO:0009108	Biological Process	coenzyme biosynthetic process	3	45	1	0.291482	TraesCS6A01G133100;TraesCS6D01G122800;TraesCS6B01G084400
GO:0006014	Biological Process	D-ribose metabolic process	3	45	1	0.291482	TraesCS5B01G497400;TraesCS5B01G497600;TraesCS3D01G008400
GO:0000023	Biological Process	maltose metabolic process	15	305	1	0.299135	TraesCS3A01G367000;TraesCS2D01G271600;TraesCS6D01G252700;TraesCS6A01G272700;TraesCS4A01G190400;TraesCS7D01G247600;TraesCS5D01G177700;TraesCS4B01G211400;TraesCS3B01G398300;TraesCS6B01G336800;TraesCS7A01G248600;TraesCS4D01G122800;Triticum_aestivum_newGene_22188;TraesCS3A01G375100;TraesCS4B01G129700
GO:0006812	Biological Process	cation transport	8	152	1	0.30574	TraesCS7D01G146800;TraesCS7A01G510800;TraesCS7B01G421700;TraesCS7D01G500200;TraesCS7B01G047600;TraesCS7D01G146700;TraesCS7A01G145400;TraesCS4A01G283100
GO:0042398	Biological Process	cellular modified amino acid biosynthetic process	2	27	1	0.313284	TraesCS5B01G145800;TraesCS7A01G319100
GO:0008612	Biological Process	peptidyl-lysine modification to peptidyl-hypusine	2	27	1	0.313284	Triticum_aestivum_newGene_23500;TraesCS5A01G396600
GO:0006733	Biological Process	oxidoreduction coenzyme metabolic process	2	27	1	0.313284	TraesCS6A01G133100;TraesCS6D01G122800
GO:0048467	Biological Process	gynoecium development	2	27	1	0.313284	TraesCS1D01G114800;TraesCS1A01G113400
GO:0000910	Biological Process	cytokinesis	6	110	1	0.313983	TraesCS7B01G158100;TraesCS5D01G240800;TraesCS7D01G261100;TraesCS7A01G260100;TraesCS5B01G232400;TraesCS5A01G233900
GO:0006535	Biological Process	cysteine biosynthetic process from serine	3	47	1	0.314622	TraesCS4A01G401700;TraesCS3B01G321600;Triticum_aestivum_newGene_2340
GO:0052544	Biological Process	defense response by callose deposition in cell wall	5	89	1	0.316968	TraesCS5D01G447900;TraesCS5B01G444500;TraesCSU01G084700;TraesCS3A01G041800;TraesCS5B01G444600
GO:0044765	Biological Process	single-organism transport	4	68	1	0.318041	TraesCS5D01G293100;TraesCS5B01G567600;TraesCS1B01G445400;TraesCS1D01G422900
GO:0071732	Biological Process	cellular response to nitric oxide	1	9	1	0.319646	TraesCS2B01G610400
GO:0042178	Biological Process	xenobiotic catabolic process	1	9	1	0.319646	TraesCS6B01G144400
GO:0080171	Biological Process	lytic vacuole organization	1	9	1	0.319646	TraesCS1A01G211900
GO:0009432	Biological Process	SOS response	1	9	1	0.319646	TraesCS5B01G379700
GO:0010442	Biological Process	guard cell morphogenesis	1	9	1	0.319646	TraesCS2D01G332500
GO:0070291	Biological Process	N-acylethanolamine metabolic process	1	9	1	0.319646	TraesCS2D01G040000
GO:0010107	Biological Process	potassium ion import	1	9	1	0.319646	TraesCS2B01G271700
GO:0048227	Biological Process	plasma membrane to endosome transport	1	9	1	0.319646	TraesCS5A01G041100
GO:0006766	Biological Process	vitamin metabolic process	3	48	1	0.32621	TraesCS6A01G133100;TraesCS6D01G122800;TraesCS6B01G084400
GO:0010150	Biological Process	leaf senescence	6	112	1	0.328813	TraesCS6A01G382400;TraesCS3B01G549200;TraesCS6D01G367400;TraesCS6D01G367200;TraesCS6B01G421800;TraesCS6B01G421700
GO:0009642	Biological Process	response to light intensity	2	28	1	0.328861	TraesCS2A01G274300;TraesCS3A01G239200
GO:0010078	Biological Process	maintenance of root meristem identity	2	28	1	0.328861	TraesCS1D01G114800;TraesCS1A01G113400
GO:0048765	Biological Process	root hair cell differentiation	7	134	1	0.330348	TraesCS2A01G491000;Triticum_aestivum_newGene_9892;TraesCS2B01G519200;TraesCS4D01G341000;TraesCS4B01G346100;TraesCS5A01G515000;TraesCS2D01G332500
GO:0009816	Biological Process	defense response to bacterium, incompatible interaction	6	113	1	0.336262	TraesCS4A01G296300;TraesCS3D01G361800;TraesCS5A01G378700;TraesCS5B01G382400;TraesCS4A01G117500;TraesCS4D01G188200
GO:0009812	Biological Process	flavonoid metabolic process	2	29	1	0.344338	TraesCS7D01G130800;TraesCS7A01G131500
GO:0006508	Biological Process	proteolysis	91	2079	1	0.346403	TraesCS1D01G265800;TraesCS5B01G186700;TraesCS5B01G498100;TraesCS4B01G060600;Triticum_aestivum_newGene_16870;TraesCS6D01G263700;TraesCS5A01G235000;TraesCSU01G207700;TraesCS7D01G048200;Triticum_aestivum_newGene_22661;TraesCS4D01G301300;TraesCS7B01G485300;TraesCS1D01G087600;TraesCS3A01G040800;TraesCS7D01G372200;TraesCSU01G025500;TraesCS7A01G489300;TraesCS3D01G467500;Triticum_aestivum_newGene_18387;T…
GO:0060560	Biological Process	developmental growth involved in morphogenesis	1	10	1	0.348149	TraesCS7A01G328700
GO:0019953	Biological Process	sexual reproduction	6	115	1	0.351213	TraesCS3D01G474800;TraesCS1A01G208200;TraesCS1B01G222300;TraesCS1D01G211500;TraesCS3A01G480000;TraesCS2B01G390000
GO:0006200	Biological Process	ATP catabolic process	35	778	1	0.356398	TraesCS3D01G258300;TraesCS6A01G140300;TraesCS7A01G356100;TraesCS3D01G258200;TraesCS7B01G271600;TraesCS7B01G421700;TraesCS1D01G309600;TraesCS4D01G271500;TraesCS4B01G272400;TraesCS4B01G253200;TraesCS3A01G258400;TraesCS4A01G372100;TraesCS3D01G234300;TraesCS3A01G258300;TraesCS7D01G366500;TraesCS7A01G268800;TraesCS7B01G292700;TraesCS1B01G321200;TraesCS6D01G170100;TraesCS3B01G291100;TraesCS7D01G500200;…
GO:0043269	Biological Process	regulation of ion transport	2	30	1	0.359698	TraesCS5D01G051400;TraesCS5B01G046500
GO:0051502	Biological Process	diterpene phytoalexin biosynthetic process	2	30	1	0.359698	TraesCS2A01G076500;TraesCS2A01G425200
GO:0051026	Biological Process	chiasma assembly	3	51	1	0.36092	TraesCS5D01G294100;TraesCS5A01G133000;TraesCS6D01G182400
GO:0051302	Biological Process	regulation of cell division	5	95	1	0.366994	TraesCS3D01G075500;TraesCS6B01G366900;TraesCS6B01G373100;TraesCS3A01G075100;TraesCS3B01G089500
GO:0009736	Biological Process	cytokinin-activated signaling pathway	2	31	1	0.374921	TraesCS3B01G280200;TraesCS4D01G191900
GO:0080147	Biological Process	root hair cell development	2	31	1	0.374921	TraesCS1D01G400200;Triticum_aestivum_newGene_2340
GO:0010026	Biological Process	trichome differentiation	2	31	1	0.374921	TraesCS2D01G332500;Triticum_aestivum_newGene_9892
GO:0009943	Biological Process	adaxial/abaxial axis specification	1	11	1	0.375459	TraesCS1D01G054000
GO:0006751	Biological Process	glutathione catabolic process	1	11	1	0.375459	TraesCS3B01G090400
GO:0080141	Biological Process	regulation of jasmonic acid biosynthetic process	1	11	1	0.375459	TraesCS5D01G485500
GO:0051252	Biological Process	regulation of RNA metabolic process	1	11	1	0.375459	TraesCS7A01G538300
GO:0006165	Biological Process	nucleoside diphosphate phosphorylation	1	11	1	0.375459	TraesCS1D01G452300
GO:0065008	Biological Process	regulation of biological quality	1	11	1	0.375459	TraesCS5D01G293100
GO:2000038	Biological Process	regulation of stomatal complex development	1	11	1	0.375459	TraesCS4B01G197800
GO:0007015	Biological Process	actin filament organization	1	11	1	0.375459	TraesCS1B01G347000
GO:0042948	Biological Process	salicin transport	1	11	1	0.375459	TraesCS2D01G505700
GO:0044699	Biological Process	single-organism process	9	186	1	0.377603	TraesCS3A01G226100;TraesCS3A01G081300;TraesCS3D01G379100;TraesCS3A01G386100;TraesCS3B01G418200;TraesCS2D01G163300;TraesCS3B01G096500;Triticum_aestivum_newGene_8830;TraesCS2A01G157400
GO:0060416	Biological Process	response to growth hormone	3	53	1	0.383916	TraesCS1A01G186100;TraesCS2A01G218700;TraesCS1D01G191100
GO:0007623	Biological Process	circadian rhythm	6	120	1	0.388761	TraesCS4D01G068100;TraesCS5D01G044400;TraesCS4A01G246100;TraesCS5B01G036800;TraesCS5A01G036200;TraesCS3B01G167100
GO:0019432	Biological Process	triglyceride biosynthetic process	2	32	1	0.389993	TraesCS6A01G100300;TraesCS6B01G128300
GO:0031640	Biological Process	killing of cells of other organism	4	76	1	0.39467	TraesCS3D01G524700;TraesCS3B01G584700;TraesCS3D01G260300;TraesCS3A01G517100
GO:0009225	Biological Process	nucleotide-sugar metabolic process	1	12	1	0.401625	TraesCS2D01G111400
GO:0019438	Biological Process	aromatic compound biosynthetic process	1	12	1	0.401625	TraesCS7B01G204800
GO:0035444	Biological Process	nickel cation transmembrane transport	1	12	1	0.401625	TraesCS7A01G357400
GO:0006824	Biological Process	cobalt ion transport	1	12	1	0.401625	TraesCS7A01G357400
GO:0010260	Biological Process	organ senescence	2	33	1	0.4049	TraesCS7B01G229300;TraesCS2D01G197600
GO:0007126	Biological Process	meiotic nuclear division	3	55	1	0.406715	TraesCS2A01G285300;TraesCS2B01G302400;TraesCS2D01G284100
GO:0009725	Biological Process	response to hormone	5	100	1	0.40878	TraesCS2D01G528500;TraesCS6B01G160400;TraesCS2B01G006400;TraesCS2A01G286700;TraesCS2B01G555400
GO:0016132	Biological Process	brassinosteroid biosynthetic process	6	124	1	0.418788	TraesCS7A01G559400;TraesCS3B01G429600;TraesCS3D01G106100;TraesCS7D01G059300;TraesCS3A01G103800;TraesCS7B01G484200
GO:0010099	Biological Process	regulation of photomorphogenesis	2	34	1	0.419629	TraesCS3B01G156900;TraesCS3D01G139600
GO:0045454	Biological Process	cell redox homeostasis	20	450	1	0.425282	TraesCS3D01G166500;TraesCS5D01G118500;TraesCS4A01G130400;TraesCS6A01G372100;TraesCS3A01G158800;TraesCS1B01G339000;TraesCS6B01G409800;TraesCS1A01G396900;TraesCS1D01G067500;TraesCS6D01G302900;TraesCS3B01G189800;TraesCS6D01G356100;TraesCS4B01G253200;TraesCS7A01G182500;TraesCS1A01G066400;TraesCS1D01G404800;TraesCS3B01G453600;TraesCS4B01G325800;TraesCS5A01G110300;TraesCS5B01G111800
GO:0009682	Biological Process	induced systemic resistance	1	13	1	0.426695	TraesCS4D01G227500
GO:0009446	Biological Process	putrescine biosynthetic process	1	13	1	0.426695	TraesCSU01G047800
GO:0010041	Biological Process	response to iron(III) ion	1	13	1	0.426695	TraesCS6B01G048100
GO:0051410	Biological Process	detoxification of nitrogen compound	1	13	1	0.426695	Triticum_aestivum_newGene_2340
GO:0080155	Biological Process	regulation of double fertilization forming a zygote and endosperm	1	13	1	0.426695	TraesCS1D01G262700
GO:0015768	Biological Process	maltose transport	1	13	1	0.426695	TraesCS2D01G505700
GO:0007032	Biological Process	endosome organization	1	13	1	0.426695	TraesCS1A01G211900
GO:0046520	Biological Process	sphingoid biosynthetic process	3	57	1	0.429255	TraesCS2B01G361100;TraesCS2D01G342100;TraesCS2A01G321400
GO:0009965	Biological Process	leaf morphogenesis	17	381	1	0.429851	TraesCS5A01G077900;TraesCS2A01G491000;TraesCS6D01G029300;TraesCS2B01G313500;TraesCS5B01G391800;TraesCS5A01G036200;TraesCS5D01G177700;TraesCS2D01G295200;TraesCS6B01G366900;TraesCS6B01G036400;TraesCS5B01G036800;TraesCS2B01G519200;TraesCS5D01G044400;TraesCS3B01G362600;TraesCS1D01G030500;TraesCS5D01G396700;TraesCS2A01G297300
GO:0030245	Biological Process	cellulose catabolic process	4	80	1	0.432593	TraesCS6B01G150300;TraesCS7A01G197900;TraesCS6A01G312400;TraesCS6D01G112100
GO:0009723	Biological Process	response to ethylene	14	313	1	0.439405	TraesCS1A01G113400;TraesCS3B01G584700;TraesCS3D01G540200;TraesCS5A01G147000;TraesCS4D01G227500;TraesCS3A01G517100;TraesCS7D01G341500;TraesCS3D01G524700;TraesCS1D01G114800;TraesCS5D01G145300;TraesCS3A01G534900;TraesCS5B01G145900;TraesCS3B01G612000;TraesCS2B01G271700
GO:0009615	Biological Process	response to virus	3	58	1	0.44041	TraesCS3D01G524700;TraesCS3A01G517100;TraesCS3B01G584700
GO:0048316	Biological Process	seed development	5	104	1	0.44194	TraesCS2D01G387800;TraesCS7B01G141100;TraesCS7D01G248800;TraesCS7A01G250100;TraesCS1D01G262700
GO:0051258	Biological Process	protein polymerization	4	81	1	0.441978	TraesCS2B01G383600;TraesCS2D01G362900;TraesCS6D01G208200;TraesCS2A01G365000
GO:0006862	Biological Process	nucleotide transport	2	36	1	0.44851	TraesCS5B01G046500;TraesCS5D01G051400
GO:0046855	Biological Process	inositol phosphate dephosphorylation	2	36	1	0.44851	TraesCS4B01G276600;TraesCS4D01G275200
GO:0006228	Biological Process	UTP biosynthetic process	1	14	1	0.450716	TraesCS1D01G452300
GO:2000037	Biological Process	regulation of stomatal complex patterning	1	14	1	0.450716	TraesCS4B01G197800
GO:0033383	Biological Process	geranyl diphosphate metabolic process	1	14	1	0.450716	TraesCS2B01G031500
GO:0043693	Biological Process	monoterpene biosynthetic process	1	14	1	0.450716	TraesCS2B01G031500
GO:0051865	Biological Process	protein autoubiquitination	1	14	1	0.450716	TraesCS3A01G532700
GO:0000712	Biological Process	resolution of meiotic recombination intermediates	1	14	1	0.450716	TraesCS3D01G396500
GO:0006183	Biological Process	GTP biosynthetic process	1	14	1	0.450716	TraesCS1D01G452300
GO:0009052	Biological Process	pentose-phosphate shunt, non-oxidative branch	1	14	1	0.450716	TraesCS6B01G084400
GO:0010507	Biological Process	negative regulation of autophagy	1	14	1	0.450716	TraesCS5B01G232500
GO:0006241	Biological Process	CTP biosynthetic process	1	14	1	0.450716	TraesCS1D01G452300
GO:0009690	Biological Process	cytokinin metabolic process	3	59	1	0.451479	TraesCS3D01G111300;TraesCS3B01G128700;TraesCS3A01G109500
GO:0007346	Biological Process	regulation of mitotic cell cycle	3	59	1	0.451479	TraesCS2A01G296200;TraesCS3B01G419600;TraesCS3A01G389000
GO:0006972	Biological Process	hyperosmotic response	6	129	1	0.456034	TraesCS2D01G500600;TraesCS3D01G157800;Triticum_aestivum_newGene_2340;TraesCS2B01G528300;TraesCS3A01G149900;TraesCS2A01G500400
GO:0009790	Biological Process	embryo development	10	223	1	0.458448	TraesCS2B01G361100;TraesCS2D01G135300;TraesCS2A01G321400;TraesCS2D01G342100;TraesCS2D01G135400;TraesCS2B01G156800;TraesCS2A01G133300;TraesCS7D01G059600;TraesCS2B01G156900;TraesCS2A01G133400
GO:0009117	Biological Process	nucleotide metabolic process	2	37	1	0.462643	TraesCS6A01G133100;TraesCS6D01G122800
GO:0009555	Biological Process	pollen development	16	367	1	0.470963	TraesCS6D01G069400;TraesCS7D01G237600;TraesCS7D01G130800;TraesCS5B01G232500;TraesCS6A01G071200;TraesCS3D01G394800;TraesCS5A01G314800;TraesCS7B01G135400;TraesCS6A01G071300;TraesCS6B01G095600;TraesCS5D01G321100;Triticum_aestivum_newGene_25281;TraesCS7A01G239800;TraesCS5B01G315700;TraesCS7A01G131500;TraesCS6D01G069300
GO:0006694	Biological Process	steroid biosynthetic process	3	61	1	0.473338	TraesCS1A01G417800;TraesCS1B01G447900;TraesCS1D01G425400
GO:0006000	Biological Process	fructose metabolic process	1	15	1	0.47373	TraesCS4B01G211400
GO:0043044	Biological Process	ATP-dependent chromatin remodeling	1	15	1	0.47373	TraesCS3A01G069900
GO:0080026	Biological Process	response to indolebutyric acid	1	15	1	0.47373	TraesCS1D01G352100
GO:0055129	Biological Process	L-proline biosynthetic process	1	15	1	0.47373	TraesCS1D01G160400
GO:0080024	Biological Process	indolebutyric acid metabolic process	1	15	1	0.47373	TraesCS1D01G352100
GO:0010311	Biological Process	lateral root formation	2	38	1	0.47656	TraesCS4D01G312700;TraesCS4A01G415300
GO:0009585	Biological Process	red, far-red light phototransduction	2	38	1	0.47656	TraesCS3A01G145300;TraesCS3B01G172400
GO:0048767	Biological Process	root hair elongation	8	179	1	0.476724	TraesCS3D01G075500;TraesCS6B01G373100;TraesCS3A01G075100;TraesCS3B01G089500;TraesCS7B01G484200;TraesCS7A01G559400;TraesCS1D01G352100;TraesCS7D01G441500
GO:0009691	Biological Process	cytokinin biosynthetic process	3	62	1	0.484116	TraesCS1D01G367400;TraesCS5B01G561300;TraesCS5B01G379700
GO:0019760	Biological Process	glucosinolate metabolic process	3	63	1	0.494788	TraesCS5B01G429600;TraesCS5A01G427600;TraesCS5D01G436200
GO:0009610	Biological Process	response to symbiotic fungus	3	63	1	0.494788	TraesCS7D01G265500;TraesCS3A01G072600;TraesCS6B01G024900
GO:0009860	Biological Process	pollen tube growth	14	325	1	0.495703	TraesCS3A01G056400;TraesCS1D01G400200;TraesCS4B01G226400;TraesCS2B01G550300;TraesCS2A01G521000;TraesCS3B01G171200;TraesCS2D01G146600;TraesCS2A01G143300;TraesCS1D01G262700;TraesCS2D01G146700;TraesCS7D01G245000;TraesCS2D01G522600;TraesCS2A01G520900;TraesCS2A01G060000
GO:0071369	Biological Process	cellular response to ethylene stimulus	1	16	1	0.495781	TraesCS2B01G610400
GO:0009648	Biological Process	photoperiodism	1	16	1	0.495781	TraesCS4B01G325800
GO:0015780	Biological Process	nucleotide-sugar transport	2	40	1	0.503721	TraesCS4A01G058700;TraesCS4B01G246000
GO:0032957	Biological Process	inositol trisphosphate metabolic process	2	40	1	0.503721	TraesCS4B01G276600;TraesCS4D01G275200
GO:0015693	Biological Process	magnesium ion transport	3	64	1	0.505348	TraesCS3B01G413100;TraesCS3A01G380500;TraesCS3D01G373600
GO:0035335	Biological Process	peptidyl-tyrosine dephosphorylation	4	88	1	0.506133	TraesCS3D01G075500;TraesCS6B01G373100;TraesCS3A01G075100;TraesCS3B01G089500
GO:0009832	Biological Process	plant-type cell wall biogenesis	4	88	1	0.506133	TraesCS3B01G429600;TraesCS4D01G244000;TraesCS4A01G078900;TraesCS4B01G245400
GO:0008219	Biological Process	cell death	4	89	1	0.515035	TraesCS4D01G319100;TraesCS3B01G549200;TraesCS4B01G322700;TraesCS4B01G325800
GO:0006865	Biological Process	amino acid transport	3	65	1	0.515791	TraesCS1D01G079900;TraesCS1A01G077800;TraesCS1B01G459700
GO:0009704	Biological Process	de-etiolation	3	65	1	0.515791	TraesCS2A01G218700;TraesCS1A01G186100;TraesCS1D01G191100
GO:0044262	Biological Process	cellular carbohydrate metabolic process	3	65	1	0.515791	TraesCS5D01G417600;TraesCS5A01G407700;TraesCS5B01G412500
GO:0009062	Biological Process	fatty acid catabolic process	3	65	1	0.515791	TraesCS7B01G350500;TraesCS1D01G352100;TraesCS3B01G456500
GO:0006546	Biological Process	glycine catabolic process	3	65	1	0.515791	TraesCS6A01G133100;TraesCS6D01G122800;TraesCS6B01G084400
GO:0071423	Biological Process	malate transmembrane transport	1	17	1	0.516908	TraesCS5B01G261500
GO:0010587	Biological Process	miRNA catabolic process	1	17	1	0.516908	TraesCS5D01G485500
GO:1901362	Biological Process	organic cyclic compound biosynthetic process	1	17	1	0.516908	TraesCS7B01G204800
GO:0043157	Biological Process	response to cation stress	1	17	1	0.516908	TraesCS5D01G485500
GO:0006177	Biological Process	GMP biosynthetic process	1	17	1	0.516908	TraesCS7B01G285700
GO:0009969	Biological Process	xyloglucan biosynthetic process	1	17	1	0.516908	TraesCS7D01G441500
GO:0010033	Biological Process	response to organic substance	2	41	1	0.516954	TraesCS1D01G404800;TraesCS1A01G396900
GO:0000096	Biological Process	sulfur amino acid metabolic process	2	41	1	0.516954	TraesCS6A01G133100;TraesCS6D01G122800
GO:0008654	Biological Process	phospholipid biosynthetic process	2	41	1	0.516954	TraesCS7A01G003500;TraesCS4A01G495100
GO:0009851	Biological Process	auxin biosynthetic process	3	66	1	0.526115	TraesCS5B01G429600;TraesCS5A01G427600;TraesCS5D01G436200
GO:0007568	Biological Process	aging	7	163	1	0.527206	TraesCS2D01G500600;TraesCS7D01G531600;TraesCS2B01G528300;TraesCS2A01G264000;TraesCS6D01G320200;TraesCS6A01G339600;TraesCS2A01G500400
GO:0006012	Biological Process	galactose metabolic process	2	42	1	0.52995	TraesCS3A01G092800;TraesCS3D01G092900
GO:0010132	Biological Process	dhurrin biosynthetic process	2	42	1	0.52995	TraesCSU01G084700;TraesCSU01G084800
GO:0006334	Biological Process	nucleosome assembly	27	647	1	0.535655	TraesCSU01G095700;TraesCS3D01G150200;TraesCS6D01G040300;TraesCS7D01G061400;TraesCS3D01G351400;TraesCS3B01G410200;TraesCS6B01G079000;TraesCS7A01G067000;TraesCS5B01G464900;TraesCS6B01G078200;TraesCS3D01G348200;TraesCS3D01G252400;TraesCS5D01G454500;TraesCS4A01G402000;TraesCS2A01G417700;TraesCS7D01G117100;TraesCS7B01G016900;TraesCS6D01G040400;TraesCS5B01G301800;TraesCSU01G095800;TraesCS7D01G520000;Tr…
GO:0006527	Biological Process	arginine catabolic process	1	18	1	0.53715	TraesCSU01G047800
GO:0009729	Biological Process	detection of brassinosteroid stimulus	1	18	1	0.53715	TraesCS3D01G496100
GO:0033587	Biological Process	shikimate biosynthetic process	1	18	1	0.53715	TraesCS2B01G188000
GO:0009805	Biological Process	coumarin biosynthetic process	2	43	1	0.542705	TraesCS4A01G046700;TraesCS7D01G107900
GO:0048439	Biological Process	flower morphogenesis	3	68	1	0.54639	TraesCS2A01G491000;TraesCS3D01G394800;TraesCS2B01G519200
GO:0006805	Biological Process	xenobiotic metabolic process	1	19	1	0.556544	TraesCS3B01G090400
GO:0048354	Biological Process	mucilage biosynthetic process involved in seed coat development	1	19	1	0.556544	TraesCS1B01G278400
GO:0048229	Biological Process	gametophyte development	1	19	1	0.556544	TraesCS5A01G142600
GO:0010106	Biological Process	cellular response to iron ion starvation	2	45	1	0.567484	TraesCS2A01G220200;TraesCS2D01G225900
GO:0006950	Biological Process	response to stress	32	778	1	0.567631	TraesCS2D01G528500;TraesCS1B01G364200;TraesCS5A01G314800;TraesCS7D01G179000;TraesCS3B01G062700;TraesCS4D01G104200;TraesCS7A01G177800;TraesCS6D01G135300;TraesCS5D01G321100;TraesCS2B01G555400;TraesCS3D01G052100;TraesCS4D01G013100;TraesCS4A01G203400;TraesCS2A01G157400;TraesCS5B01G315700;TraesCS3B01G528300;TraesCS4A01G382900;TraesCS7D01G549900;TraesCS1A01G186100;TraesCS2A01G301500;TraesCS7D01G179100;…
GO:0010090	Biological Process	trichome morphogenesis	10	243	1	0.567657	TraesCS2A01G491000;Triticum_aestivum_newGene_7801;TraesCS2B01G351000;TraesCS2B01G519200;TraesCS4D01G341000;TraesCS4B01G346100;TraesCS2A01G331200;TraesCS5A01G515000;TraesCS2D01G331700;TraesCS7D01G300000
GO:0042549	Biological Process	photosystem II stabilization	1	20	1	0.575126	TraesCS1B01G339500
GO:0019722	Biological Process	calcium-mediated signaling	3	71	1	0.575826	TraesCS5A01G411300;TraesCS2B01G271700;Triticum_aestivum_newGene_19725
GO:0007169	Biological Process	transmembrane receptor protein tyrosine kinase signaling pathway	3	71	1	0.575826	TraesCS3B01G429600;TraesCS5A01G186500;TraesCS7A01G368200
GO:0015074	Biological Process	DNA integration	7	171	1	0.578152	Triticum_aestivum_newGene_13197;TraesCS4B01G107000;TraesCS4A01G187200;TraesCS2D01G279800;Triticum_aestivum_newGene_25933;Triticum_aestivum_newGene_15974;TraesCS4D01G126300
GO:0009415	Biological Process	response to water	2	46	1	0.579504	TraesCS7D01G549900;TraesCS3A01G254700
GO:0050896	Biological Process	response to stimulus	11	270	1	0.580157	TraesCS6B01G018900;TraesCS2A01G035100;TraesCS5A01G391500;TraesCS2D01G034400;TraesCS6A01G223800;TraesCS2B01G048200;TraesCS5B01G423700;TraesCS2D01G522500;TraesCS3B01G364500;TraesCS2D01G181900;TraesCS5D01G401300
GO:0006661	Biological Process	phosphatidylinositol biosynthetic process	6	147	1	0.583403	TraesCS2A01G322300;TraesCS2D01G295200;Triticum_aestivum_newGene_2340;TraesCS2B01G313500;TraesCS2D01G340800;TraesCS2A01G297300
GO:0009767	Biological Process	photosynthetic electron transport chain	5	123	1	0.590217	TraesCS6A01G206600;TraesCS6D01G187800;TraesCS4D01G045400;TraesCS2D01G311100;TraesCS2B01G329600
GO:0015884	Biological Process	folic acid transport	1	21	1	0.59293	TraesCSU01G014100
GO:0006809	Biological Process	nitric oxide biosynthetic process	1	21	1	0.59293	TraesCS6B01G024900
GO:0051289	Biological Process	protein homotetramerization	1	21	1	0.59293	TraesCS1D01G123400
GO:0015757	Biological Process	galactose transport	1	21	1	0.59293	TraesCS5A01G182600
GO:0042176	Biological Process	regulation of protein catabolic process	1	21	1	0.59293	TraesCS7B01G321900
GO:1901601	Biological Process	strigolactone biosynthetic process	1	21	1	0.59293	TraesCS4A01G046700
GO:0009644	Biological Process	response to high light intensity	13	323	1	0.597708	TraesCS2D01G500600;TraesCS2D01G095800;TraesCS2B01G528300;TraesCS3D01G214600;TraesCS2D01G271600;TraesCS4B01G323000;TraesCS5A01G495100;TraesCS3B01G167100;TraesCS2A01G500400;TraesCS4D01G319400;TraesCS5A01G213000;TraesCS5B01G210800;TraesCS2A01G097400
GO:0006075	Biological Process	(1->3)-beta-D-glucan biosynthetic process	2	48	1	0.602801	TraesCS7B01G048700;TraesCS4D01G317900
GO:0048513	Biological Process	organ development	2	48	1	0.602801	TraesCS1D01G054000;TraesCS3D01G496100
GO:0010468	Biological Process	regulation of gene expression	2	48	1	0.602801	TraesCS6B01G411000;TraesCS6A01G373300
GO:0009695	Biological Process	jasmonic acid biosynthetic process	6	150	1	0.603138	TraesCS2B01G336000;TraesCS7B01G079300;TraesCS3B01G321600;TraesCS6D01G122800;TraesCS6A01G133100;TraesCS6B01G084400
GO:0016049	Biological Process	cell growth	6	151	1	0.609602	TraesCS7A01G328700;TraesCS5B01G101400;TraesCS5A01G095200;TraesCS5D01G107900;TraesCS3D01G496100;TraesCS3A01G069900
GO:0000103	Biological Process	sulfate assimilation	1	22	1	0.609988	TraesCS2D01G031800
GO:0009636	Biological Process	response to toxic substance	1	22	1	0.609988	TraesCS6B01G144400
GO:0006835	Biological Process	dicarboxylic acid transport	1	22	1	0.609988	TraesCS3A01G135800
GO:0006516	Biological Process	glycoprotein catabolic process	1	22	1	0.609988	TraesCS2B01G538700
GO:0009954	Biological Process	proximal/distal pattern formation	1	22	1	0.609988	TraesCS3D01G394800
GO:0015992	Biological Process	proton transport	2	49	1	0.614078	TraesCS3A01G135800;TraesCS1D01G107600
GO:0009814	Biological Process	defense response, incompatible interaction	2	49	1	0.614078	TraesCS4D01G068100;TraesCS4A01G246100
GO:0071577	Biological Process	zinc ion transmembrane transport	2	50	1	0.625108	TraesCS4A01G294300;TraesCS6B01G201300
GO:0070918	Biological Process	production of small RNA involved in gene silencing by RNA	1	23	1	0.626332	Triticum_aestivum_newGene_11970
GO:0009554	Biological Process	megasporogenesis	1	23	1	0.626332	TraesCS5D01G294100
GO:0071840	Biological Process	cellular component organization or biogenesis	1	23	1	0.626332	TraesCS3B01G558900
GO:0009620	Biological Process	response to fungus	6	154	1	0.628639	TraesCS2B01G336000;TraesCS2A01G367700;TraesCS2B01G385200;TraesCS3B01G321600;TraesCS2D01G364800;TraesCS2D01G382300
GO:0046777	Biological Process	protein autophosphorylation	8	205	1	0.630307	TraesCS7D01G407700;TraesCS2B01G138400;TraesCS3B01G566000;TraesCS5D01G188700;TraesCS7A01G414600;TraesCS5B01G182100;TraesCS1A01G097000;TraesCS2D01G271600
GO:0006887	Biological Process	exocytosis	3	77	1	0.630969	TraesCS2D01G275000;TraesCS7D01G260600;TraesCS7B01G157600
GO:0010167	Biological Process	response to nitrate	5	130	1	0.639093	TraesCS2A01G220200;TraesCS2D01G225900;TraesCS6B01G126400;TraesCS6A01G263500;TraesCS7A01G319100
GO:0042128	Biological Process	nitrate assimilation	1	24	1	0.641991	TraesCS6B01G024900
GO:0010197	Biological Process	polar nucleus fusion	3	79	1	0.648206	TraesCS4A01G081300;TraesCS4D01G223000;TraesCS4B01G222500
GO:0000413	Biological Process	protein peptidyl-prolyl isomerization	7	183	1	0.649187	TraesCS4D01G041200;TraesCS4A01G270400;TraesCS3A01G005900;TraesCS6B01G331700;TraesCS6D01G282000;TraesCS6A01G302500;TraesCS2B01G067100
GO:0070588	Biological Process	calcium ion transmembrane transport	2	53	1	0.656723	TraesCS1D01G335400;TraesCS7B01G161600
GO:0007584	Biological Process	response to nutrient	1	25	1	0.656994	TraesCS2B01G271700
GO:0045487	Biological Process	gibberellin catabolic process	1	25	1	0.656994	TraesCS3D01G149600
GO:0001558	Biological Process	regulation of cell growth	1	25	1	0.656994	TraesCS6B01G366900
GO:0006672	Biological Process	ceramide metabolic process	1	25	1	0.656994	TraesCS3D01G149100
GO:0055070	Biological Process	copper ion homeostasis	1	25	1	0.656994	TraesCS4A01G499500
GO:0048527	Biological Process	lateral root development	5	133	1	0.658895	TraesCS2A01G218700;TraesCS2A01G491000;TraesCS1A01G186100;TraesCS2B01G519200;TraesCS1D01G191100
GO:0048443	Biological Process	stamen development	3	81	1	0.664861	TraesCS1D01G262700;TraesCS3D01G106100;TraesCS3A01G103800
GO:0043090	Biological Process	amino acid import	3	81	1	0.664861	TraesCS7B01G060400;TraesCS7D01G157000;TraesCS7A01G156600
GO:0090305	Biological Process	nucleic acid phosphodiester bond hydrolysis	6	160	1	0.665042	TraesCS3D01G524700;TraesCS6B01G402300;TraesCS6A01G367000;TraesCS3B01G584700;TraesCS3A01G517100;TraesCS6D01G350000
GO:0009072	Biological Process	aromatic amino acid family metabolic process	2	54	1	0.666777	TraesCS6A01G133100;TraesCS6D01G122800
GO:0042127	Biological Process	regulation of cell proliferation	2	54	1	0.666777	TraesCS4D01G305500;TraesCS4A01G407900
GO:0009956	Biological Process	radial pattern formation	1	26	1	0.671369	TraesCS7D01G359600
GO:0009966	Biological Process	regulation of signal transduction	1	26	1	0.671369	TraesCS6B01G247800
GO:0033554	Biological Process	cellular response to stress	1	26	1	0.671369	Triticum_aestivum_newGene_966
GO:0019745	Biological Process	pentacyclic triterpenoid biosynthetic process	1	26	1	0.671369	TraesCS6D01G222900
GO:0010015	Biological Process	root morphogenesis	2	55	1	0.67659	TraesCS3B01G429600;TraesCS7D01G359600
GO:0009073	Biological Process	aromatic amino acid family biosynthetic process	6	162	1	0.676662	TraesCS5B01G271700;TraesCS2B01G553300;TraesCS2A01G523400;TraesCS6A01G048600;TraesCSU01G107600;TraesCS5D01G279000
GO:0043069	Biological Process	negative regulation of programmed cell death	5	136	1	0.677981	TraesCS4B01G197800;TraesCS4A01G117500;TraesCS4D01G188200;TraesCS5D01G051400;TraesCS5B01G046500
GO:0045926	Biological Process	negative regulation of growth	1	27	1	0.685141	TraesCS4A01G076700
GO:0005978	Biological Process	glycogen biosynthetic process	1	27	1	0.685141	TraesCS1B01G449700
GO:0052541	Biological Process	plant-type cell wall cellulose metabolic process	1	27	1	0.685141	TraesCS2D01G332500
GO:0048827	Biological Process	phyllome development	1	27	1	0.685141	TraesCS4B01G398000
GO:0048438	Biological Process	floral whorl development	1	27	1	0.685141	TraesCS4B01G398000
GO:0035434	Biological Process	copper ion transmembrane transport	1	27	1	0.685141	TraesCS3A01G296400
GO:0046856	Biological Process	phosphatidylinositol dephosphorylation	2	56	1	0.686167	TraesCS4B01G276600;TraesCS4D01G275200
GO:0030036	Biological Process	actin cytoskeleton organization	2	56	1	0.686167	TraesCS4B01G226400;TraesCS1A01G343400
GO:0010051	Biological Process	xylem and phloem pattern formation	4	111	1	0.688238	TraesCS4D01G244000;TraesCS4A01G078900;TraesCS4B01G245400;TraesCS7B01G094800
GO:0048453	Biological Process	sepal formation	3	84	1	0.688753	TraesCS2A01G285300;TraesCS2B01G302400;TraesCS2D01G284100
GO:0009688	Biological Process	abscisic acid biosynthetic process	3	84	1	0.688753	TraesCS5B01G429600;TraesCS5A01G427600;TraesCS5D01G436200
GO:0009556	Biological Process	microsporogenesis	2	57	1	0.695509	TraesCS5D01G294100;TraesCS3B01G183400
GO:0009553	Biological Process	embryo sac development	5	139	1	0.696341	TraesCS5D01G198700;TraesCS5A01G192300;TraesCS3A01G069900;TraesCS5B01G190800;TraesCS3D01G394800
GO:0045736	Biological Process	negative regulation of cyclin-dependent protein serine/threonine kinase activity	1	28	1	0.698337	TraesCS5B01G199100
GO:0008283	Biological Process	cell proliferation	16	424	1	0.69991	TraesCS4A01G402000;TraesCSU01G095700;TraesCS2D01G256900;TraesCS7D01G117100;TraesCS7B01G016900;TraesCS2A01G267200;TraesCS5D01G408100;TraesCS3B01G410200;TraesCSU01G095800;TraesCS7B01G352800;TraesCS5B01G403600;TraesCS3A01G083500;TraesCS2B01G315500;TraesCS7B01G016700;TraesCS1D01G054000;TraesCS5A01G142600
GO:0000079	Biological Process	regulation of cyclin-dependent protein serine/threonine kinase activity	4	113	1	0.701583	TraesCS3B01G183400;TraesCS2B01G503500;TraesCS6A01G083300;TraesCS2A01G413300
GO:0015706	Biological Process	nitrate transport	6	167	1	0.704556	TraesCS2A01G220200;TraesCS2D01G225900;TraesCS3A01G254000;TraesCS6B01G126400;TraesCS6A01G263500;TraesCS7A01G319100
GO:0044707	Biological Process	single-multicellular organism process	1	29	1	0.710979	TraesCS7A01G328700
GO:0016559	Biological Process	peroxisome fission	1	29	1	0.710979	TraesCS2A01G368300
GO:0006084	Biological Process	acetyl-CoA metabolic process	3	87	1	0.711342	TraesCS7A01G559400;TraesCS3B01G429600;TraesCS7B01G484200
GO:0048451	Biological Process	petal formation	3	87	1	0.711342	TraesCS2A01G285300;TraesCS2B01G302400;TraesCS2D01G284100
GO:0009738	Biological Process	abscisic acid-activated signaling pathway	7	195	1	0.712628	TraesCS4B01G197800;TraesCS5A01G411300;TraesCS4A01G081000;Triticum_aestivum_newGene_19725;TraesCS5D01G485500;TraesCS7D01G265500;TraesCS2B01G271700
GO:0010229	Biological Process	inflorescence development	2	59	1	0.713502	TraesCS4B01G197800;TraesCS7B01G013100
GO:0080022	Biological Process	primary root development	2	60	1	0.722159	TraesCS1D01G114800;TraesCS1A01G113400
GO:0000280	Biological Process	nuclear division	2	60	1	0.722159	TraesCS6D01G334400;Triticum_aestivum_newGene_25281
GO:0009627	Biological Process	systemic acquired resistance	7	197	1	0.722412	TraesCS3D01G524700;TraesCS6B01G056800;TraesCS3A01G145300;TraesCS3B01G584700;TraesCS3A01G517100;TraesCS3B01G172400;TraesCS7D01G107900
GO:0001578	Biological Process	microtubule bundle formation	1	30	1	0.723093	TraesCS3D01G496100
GO:0010075	Biological Process	regulation of meristem growth	5	144	1	0.725307	TraesCS2A01G175700;TraesCS2D01G183000;TraesCS7B01G484200;TraesCS7A01G559400;TraesCS3B01G429600
GO:0009827	Biological Process	plant-type cell wall modification	2	61	1	0.730593	TraesCS1B01G278400;TraesCS1D01G262700
GO:0042631	Biological Process	cellular response to water deprivation	3	90	1	0.732644	TraesCS2A01G274300;TraesCS2B01G271700;TraesCS3A01G239200
GO:0006598	Biological Process	polyamine catabolic process	1	31	1	0.734698	TraesCS7A01G319100
GO:0007140	Biological Process	male meiosis	2	62	1	0.738809	TraesCS3B01G183400;TraesCS3D01G396500
GO:0034660	Biological Process	ncRNA metabolic process	3	91	1	0.739464	TraesCS3D01G413800;TraesCS1A01G415200;TraesCS1B01G445200
GO:0030042	Biological Process	actin filament depolymerization	1	32	1	0.745818	TraesCS1A01G183100
GO:0006569	Biological Process	tryptophan catabolic process	3	92	1	0.746144	TraesCSU01G084700;TraesCS6D01G222900;TraesCS6B01G084400
GO:0016070	Biological Process	RNA metabolic process	5	148	1	0.747008	Triticum_aestivum_newGene_18276;TraesCS7B01G072600;TraesCS2D01G506800;TraesCS2B01G534400;TraesCS2A01G506000
GO:0009958	Biological Process	positive gravitropism	2	64	1	0.754599	TraesCS1D01G114800;TraesCS1A01G113400
GO:0008356	Biological Process	asymmetric cell division	1	33	1	0.756471	TraesCS4D01G191900
GO:0002238	Biological Process	response to molecule of fungal origin	1	33	1	0.756471	TraesCS4D01G186500
GO:0010440	Biological Process	stomatal lineage progression	2	65	1	0.76218	TraesCS2B01G503500;TraesCS5B01G199100
GO:0016458	Biological Process	gene silencing	2	65	1	0.76218	TraesCS4B01G398000;TraesCS7B01G352800
GO:0034605	Biological Process	cellular response to heat	1	34	1	0.766679	TraesCS5D01G328100
GO:0008295	Biological Process	spermidine biosynthetic process	1	34	1	0.766679	TraesCSU01G047800
GO:0008652	Biological Process	cellular amino acid biosynthetic process	2	66	1	0.769557	TraesCS6A01G133100;TraesCS6D01G122800
GO:0006417	Biological Process	regulation of translation	4	126	1	0.77825	TraesCS2A01G491000;TraesCS6D01G357500;TraesCS2B01G519200;TraesCS3D01G123400
GO:0030968	Biological Process	endoplasmic reticulum unfolded protein response	3	98	1	0.783383	TraesCS5B01G236400;TraesCS5A01G237900;TraesCS5D01G244800
GO:0040007	Biological Process	growth	2	68	1	0.783714	Triticum_aestivum_newGene_28226;Triticum_aestivum_newGene_28073
GO:0042546	Biological Process	cell wall biogenesis	2	68	1	0.783714	TraesCS6A01G320500;TraesCS6D01G300400
GO:0050789	Biological Process	regulation of biological process	2	68	1	0.783714	TraesCS5A01G025500;TraesCS5D01G032200
GO:0006541	Biological Process	glutamine metabolic process	1	36	1	0.785828	TraesCS2A01G130600
GO:0007154	Biological Process	cell communication	1	36	1	0.785828	TraesCS7D01G511100
GO:0006378	Biological Process	mRNA polyadenylation	1	36	1	0.785828	TraesCS7B01G229300
GO:0006949	Biological Process	syncytium formation	1	37	1	0.794806	TraesCS2B01G390000
GO:0010252	Biological Process	auxin homeostasis	1	37	1	0.794806	TraesCS7D01G059300
GO:0007267	Biological Process	cell-cell signaling	4	130	1	0.798439	TraesCS5D01G198700;TraesCS5A01G192300;TraesCS5B01G190800;TraesCS1D01G164300
GO:0009407	Biological Process	toxin catabolic process	5	159	1	0.800067	TraesCS5D01G051400;TraesCS5B01G236400;TraesCS5B01G046500;TraesCS5A01G237900;TraesCS5D01G244800
GO:0046470	Biological Process	phosphatidylcholine metabolic process	1	38	1	0.803407	TraesCS5B01G525600
GO:0007389	Biological Process	pattern specification process	1	38	1	0.803407	TraesCS3B01G429600
GO:0043067	Biological Process	regulation of programmed cell death	1	38	1	0.803407	TraesCS2A01G306800
GO:0006470	Biological Process	protein dephosphorylation	8	244	1	0.805413	TraesCS7A01G423900;TraesCS4B01G254700;TraesCS4A01G094300;TraesCS4A01G050000;TraesCS3B01G359800;TraesCS4D01G254500;TraesCS3D01G323100;TraesCS4B01G210100
GO:0044710	Biological Process	single-organism metabolic process	3	103	1	0.810857	TraesCSU01G182700;TraesCS6B01G450100;TraesCS4B01G344800
GO:0035194	Biological Process	posttranscriptional gene silencing by RNA	1	39	1	0.811648	Triticum_aestivum_newGene_11970
GO:0010227	Biological Process	floral organ abscission	1	39	1	0.811648	TraesCS3D01G394800
GO:0007143	Biological Process	female meiotic division	1	39	1	0.811648	TraesCS3D01G396500
GO:0006879	Biological Process	cellular iron ion homeostasis	1	39	1	0.811648	TraesCS4A01G294300
GO:0006974	Biological Process	cellular response to DNA damage stimulus	1	39	1	0.811648	TraesCS4A01G020800
GO:0006790	Biological Process	sulfur compound metabolic process	1	39	1	0.811648	TraesCS5D01G485500
GO:0009561	Biological Process	megagametogenesis	2	73	1	0.815802	TraesCS6D01G321000;Triticum_aestivum_newGene_25281
GO:0016043	Biological Process	cellular component organization	2	73	1	0.815802	TraesCS1A01G326100;TraesCS7A01G328700
GO:0009647	Biological Process	skotomorphogenesis	1	40	1	0.819543	TraesCS3D01G496100
GO:0001731	Biological Process	formation of translation preinitiation complex	2	74	1	0.821684	TraesCS3D01G315200;TraesCS3B01G350700
GO:0048364	Biological Process	root development	7	221	1	0.822013	TraesCS5A01G411300;TraesCS5A01G378700;TraesCS1D01G160400;TraesCS5B01G382400;TraesCS7A01G003500;Triticum_aestivum_newGene_19725;TraesCS4A01G495100
GO:0012501	Biological Process	programmed cell death	1	41	1	0.827108	TraesCS5A01G396600
GO:0008361	Biological Process	regulation of cell size	1	41	1	0.827108	TraesCS3B01G429600
GO:0006520	Biological Process	cellular amino acid metabolic process	5	166	1	0.828992	TraesCS3B01G340000;TraesCS2D01G475800;TraesCS2A01G268800;TraesCS1D01G073000;TraesCS2D01G267800
GO:0006366	Biological Process	transcription from RNA polymerase II promoter	3	107	1	0.83066	TraesCS2A01G558100;TraesCS2D01G571500;TraesCS5D01G499000
GO:0006655	Biological Process	phosphatidylglycerol biosynthetic process	5	167	1	0.832833	TraesCS5B01G271700;TraesCS3B01G392800;TraesCS3A01G360500;TraesCS3D01G354300;TraesCS5D01G279000
GO:0006807	Biological Process	nitrogen compound metabolic process	1	42	1	0.834356	TraesCS3A01G056400
GO:0009846	Biological Process	pollen germination	5	168	1	0.836603	TraesCS5B01G232100;TraesCS5A01G233600;TraesCS3B01G171200;TraesCS5D01G240500;TraesCS2A01G060000
GO:0045010	Biological Process	actin nucleation	5	169	1	0.840302	TraesCS2A01G491000;TraesCS2B01G519200;TraesCS4D01G341000;TraesCS4B01G346100;TraesCS5A01G515000
GO:0010152	Biological Process	pollen maturation	1	43	1	0.8413	TraesCS3B01G404600
GO:0042221	Biological Process	response to chemical	2	78	1	0.843559	TraesCS2A01G504300;TraesCS2D01G504900
GO:0009653	Biological Process	anatomical structure morphogenesis	1	44	1	0.847953	TraesCS3D01G496100
GO:0009740	Biological Process	gibberellic acid mediated signaling pathway	1	44	1	0.847953	TraesCS7B01G350500
GO:0042991	Biological Process	transcription factor import into nucleus	1	44	1	0.847953	TraesCS1D01G241400
GO:0043170	Biological Process	macromolecule metabolic process	1	45	1	0.854327	Triticum_aestivum_newGene_22609
GO:0050790	Biological Process	regulation of catalytic activity	1	45	1	0.854327	TraesCS7B01G321900
GO:0008272	Biological Process	sulfate transport	1	45	1	0.854327	TraesCS2D01G496500
GO:0019538	Biological Process	protein metabolic process	1	46	1	0.860435	Triticum_aestivum_newGene_11970
GO:0010223	Biological Process	secondary shoot formation	1	46	1	0.860435	TraesCS4A01G046700
GO:0007020	Biological Process	microtubule nucleation	3	114	1	0.861036	TraesCS3B01G429600;TraesCS3B01G280200;TraesCS5D01G177700
GO:0050826	Biological Process	response to freezing	5	175	1	0.861077	TraesCS3A01G350400;TraesCS4A01G110000;TraesCS4B01G194100;TraesCS3D01G344400;TraesCS3B01G382900
GO:0009944	Biological Process	polarity specification of adaxial/abaxial axis	2	82	1	0.862969	TraesCS2A01G491000;TraesCS2B01G519200
GO:0016311	Biological Process	dephosphorylation	2	83	1	0.867463	TraesCS2A01G348500;TraesCS2B01G366900
GO:0032259	Biological Process	methylation	26	753	1	0.867576	TraesCS1A01G335200;Triticum_aestivum_newGene_13331;TraesCS7B01G286500;TraesCS3A01G395800;TraesCS3B01G514300;TraesCS4B01G125500;TraesCS2B01G066100;TraesCS5A01G306100;TraesCS3B01G612000;TraesCS4A01G246100;TraesCS7D01G225700;TraesCS4D01G068100;Triticum_aestivum_newGene_18276;TraesCS3D01G540200;TraesCS7D01G341500;TraesCS4A01G239900;TraesCS3D01G392500;TraesCS3D01G389400;TraesCS5B01G306500;TraesCS3A01G…
GO:0006446	Biological Process	regulation of translational initiation	2	84	1	0.871822	TraesCS3D01G315200;TraesCS3B01G350700
GO:0002229	Biological Process	defense response to oomycetes	1	48	1	0.871892	TraesCSU01G084700
GO:0007205	Biological Process	protein kinase C-activating G-protein coupled receptor signaling pathway	1	48	1	0.871892	TraesCS3A01G315800
GO:0000226	Biological Process	microtubule cytoskeleton organization	7	239	1	0.876471	Triticum_aestivum_newGene_23564;TraesCS7B01G158100;TraesCS7D01G261100;TraesCS5A01G233900;TraesCS5D01G240800;TraesCS7A01G260100;TraesCS5B01G232400
GO:0031347	Biological Process	regulation of defense response	1	49	1	0.877263	TraesCS6B01G056800
GO:0032880	Biological Process	regulation of protein localization	1	49	1	0.877263	Triticum_aestivum_newGene_2340
GO:0042542	Biological Process	response to hydrogen peroxide	9	299	1	0.882363	TraesCS2D01G095800;TraesCS3D01G540200;TraesCS5A01G147000;TraesCS7D01G341500;TraesCS5D01G145300;TraesCS3A01G534900;TraesCS5B01G145900;TraesCS3B01G612000;TraesCS2A01G097400
GO:0009686	Biological Process	gibberellin biosynthetic process	1	50	1	0.882409	TraesCS7B01G350500
GO:0022402	Biological Process	cell cycle process	1	50	1	0.882409	Triticum_aestivum_newGene_23564
GO:0046482	Biological Process	para-aminobenzoic acid metabolic process	1	50	1	0.882409	TraesCS7D01G265500
GO:0008299	Biological Process	isoprenoid biosynthetic process	1	50	1	0.882409	TraesCS2D01G502400
GO:0006730	Biological Process	one-carbon metabolic process	2	87	1	0.884118	TraesCS4A01G388900;TraesCS7D01G523800
GO:0048510	Biological Process	regulation of timing of transition from vegetative to reproductive phase	1	51	1	0.887339	TraesCS7B01G013100
GO:0042787	Biological Process	protein ubiquitination involved in ubiquitin-dependent protein catabolic process	1	51	1	0.887339	TraesCS7B01G366600
GO:0010193	Biological Process	response to ozone	2	88	1	0.887967	TraesCS3A01G145300;TraesCS3B01G172400
GO:0007067	Biological Process	mitotic nuclear division	4	154	1	0.890222	TraesCS3B01G183400;TraesCS5D01G184300;TraesCS5A01G179700;TraesCS5B01G177500
GO:0042545	Biological Process	cell wall modification	4	154	1	0.890222	TraesCS4B01G277900;TraesCS2A01G384600;TraesCS3B01G204500;TraesCS3A01G174100
GO:0048507	Biological Process	meristem development	1	52	1	0.892063	TraesCS1D01G262700
GO:0009785	Biological Process	blue light signaling pathway	1	52	1	0.892063	TraesCS2D01G271600
GO:0009567	Biological Process	double fertilization forming a zygote and endosperm	1	54	1	0.900925	TraesCS5A01G189300
GO:0090304	Biological Process	nucleic acid metabolic process	1	54	1	0.900925	TraesCS4B01G398000
GO:0010087	Biological Process	phloem or xylem histogenesis	2	92	1	0.902208	TraesCS1D01G114800;TraesCS1A01G113400
GO:0010162	Biological Process	seed dormancy process	5	190	1	0.903276	TraesCS2A01G219100;TraesCS3B01G456500;TraesCS2D01G224200;TraesCS7B01G350500;TraesCS2B01G244600
GO:0006826	Biological Process	iron ion transport	2	95	1	0.911758	TraesCS2A01G220200;TraesCS2D01G225900
GO:0006813	Biological Process	potassium ion transport	1	57	1	0.912873	TraesCS6A01G212000
GO:0006414	Biological Process	translational elongation	5	198	1	0.920848	TraesCS3A01G232300;TraesCS3B01G261500;Triticum_aestivum_newGene_13305;Triticum_aestivum_newGene_18310;TraesCS3D01G220900
GO:0045893	Biological Process	positive regulation of transcription, DNA-templated	21	659	1	0.922603	TraesCS5A01G077900;TraesCS2D01G271600;TraesCS7D01G062600;TraesCS6B01G036400;TraesCS5D01G044400;TraesCS5D01G240500;TraesCS5D01G090700;TraesCS7B01G486500;TraesCS5B01G232100;TraesCS5A01G233600;TraesCS6D01G029300;TraesCS2B01G313500;TraesCS5B01G391800;TraesCS5A01G036200;TraesCS7D01G300000;TraesCS2D01G295200;TraesCS5B01G036800;TraesCS1D01G030500;TraesCS5D01G396700;TraesCS2A01G297300;TraesCS5B01G083300
GO:0048367	Biological Process	shoot system development	2	100	1	0.925756	TraesCS2A01G306800;TraesCS3D01G496100
GO:0009658	Biological Process	chloroplast organization	7	263	1	0.926872	TraesCS3B01G156900;TraesCS1D01G175000;TraesCS1A01G165700;TraesCS1B01G182400;TraesCS5B01G083300;TraesCS5D01G090700;TraesCS3D01G139600
GO:0010073	Biological Process	meristem maintenance	2	101	1	0.928292	TraesCS2A01G491000;TraesCS2B01G519200
GO:0015979	Biological Process	photosynthesis	10	354	1	0.929315	TraesCS2A01G172600;TraesCS7D01G247600;TraesCS3D01G413800;TraesCS2D01G179700;TraesCS7A01G248600;TraesCS1B01G191600;TraesCS4D01G061200;TraesCS3B01G362600;TraesCS2B01G198900;TraesCS2A01G448400
GO:0006357	Biological Process	regulation of transcription from RNA polymerase II promoter	1	62	1	0.929672	TraesCS5B01G332100
GO:0009963	Biological Process	positive regulation of flavonoid biosynthetic process	1	62	1	0.929672	TraesCS7D01G107900
GO:0042732	Biological Process	D-xylose metabolic process	1	62	1	0.929672	TraesCS2D01G111400
GO:0008284	Biological Process	positive regulation of cell proliferation	2	102	1	0.930745	TraesCS2A01G175700;TraesCS2D01G183000
GO:0010189	Biological Process	vitamin E biosynthetic process	1	63	1	0.932622	TraesCS1D01G073000
GO:0000724	Biological Process	double-strand break repair via homologous recombination	4	172	1	0.932704	TraesCS2B01G302400;TraesCS2A01G285300;TraesCS2D01G284100;TraesCS7B01G352800
GO:0016246	Biological Process	RNA interference	2	105	1	0.937638	TraesCS2A01G491000;TraesCS2B01G519200
GO:0009863	Biological Process	salicylic acid mediated signaling pathway	1	66	1	0.940749	TraesCS3B01G321600
GO:0006814	Biological Process	sodium ion transport	1	67	1	0.943234	TraesCS5B01G261500
GO:0009612	Biological Process	response to mechanical stimulus	1	67	1	0.943234	TraesCS7D01G441500
GO:0010389	Biological Process	regulation of G2/M transition of mitotic cell cycle	2	109	1	0.94582	Triticum_aestivum_newGene_25281;TraesCS7B01G352800
GO:0034968	Biological Process	histone lysine methylation	3	147	1	0.94842	TraesCS5A01G025500;TraesCS5D01G032200;TraesCS4B01G398000
GO:0045036	Biological Process	protein targeting to chloroplast	2	111	1	0.949517	TraesCS5B01G271700;TraesCS5D01G279000
GO:0009742	Biological Process	brassinosteroid mediated signaling pathway	2	112	1	0.951274	TraesCS5B01G238100;TraesCS3D01G496100
GO:0007010	Biological Process	cytoskeleton organization	3	149	1	0.951555	TraesCS4D01G244000;TraesCS4B01G245400;TraesCS4A01G078900
GO:0023014	Biological Process	signal transduction by phosphorylation	1	71	1	0.952175	TraesCS2D01G271600
GO:0040029	Biological Process	regulation of gene expression, epigenetic	1	72	1	0.954181	TraesCS4B01G398000
GO:0051726	Biological Process	regulation of cell cycle	3	154	1	0.958631	TraesCS3A01G083500;TraesCS5D01G253200;TraesCS7B01G321900
GO:0035235	Biological Process	ionotropic glutamate receptor signaling pathway	1	75	1	0.959708	TraesCS6A01G347400
GO:0051607	Biological Process	defense response to virus	1	75	1	0.959708	TraesCS5B01G124900
GO:0007186	Biological Process	G-protein coupled receptor signaling pathway	1	76	1	0.961398	TraesCS4A01G419700
GO:1901576	Biological Process	organic substance biosynthetic process	1	79	1	0.966056	TraesCS7A01G328700
GO:0006816	Biological Process	calcium ion transport	2	125	1	0.969402	TraesCS6D01G096900;TraesCS6A01G108700
GO:0010039	Biological Process	response to iron ion	1	82	1	0.970151	TraesCS2D01G387800
GO:0016573	Biological Process	histone acetylation	1	82	1	0.970151	TraesCS3D01G394800
GO:0007018	Biological Process	microtubule-based movement	4	205	1	0.974139	TraesCS1D01G343800;TraesCS4B01G398000;TraesCS1B01G354200;TraesCS2D01G271600
GO:0009741	Biological Process	response to brassinosteroid	2	130	1	0.974472	TraesCS2A01G491000;TraesCS2B01G519200
GO:0051225	Biological Process	spindle assembly	1	86	1	0.974854	Triticum_aestivum_newGene_25281
GO:0006302	Biological Process	double-strand break repair	1	86	1	0.974854	TraesCS1D01G331700
GO:0010228	Biological Process	vegetative to reproductive phase transition of meristem	14	525	1	0.975021	TraesCS3A01G350700;TraesCS6A01G344000;TraesCS3B01G397200;TraesCS2D01G267200;Triticum_aestivum_newGene_9892;TraesCS5B01G221600;TraesCS3A01G365300;TraesCS5B01G221500;TraesCS5A01G222500;TraesCS5D01G203800;TraesCS5A01G187300;TraesCS5B01G196600;TraesCS3D01G358500;TraesCS5D01G230300
GO:0051301	Biological Process	cell division	10	405	1	0.976067	TraesCS5A01G074200;TraesCS6A01G418400;TraesCS3B01G171200;TraesCS6B01G470900;TraesCS5B01G199100;TraesCS5D01G087900;TraesCS3B01G183400;TraesCS4A01G384300;TraesCS2A01G060000;Triticum_aestivum_newGene_24617
GO:0007165	Biological Process	signal transduction	10	409	1	0.978132	TraesCS4A01G136500;TraesCS4D01G316500;TraesCS2A01G286700;TraesCS7B01G049100;TraesCS2B01G078400;Triticum_aestivum_newGene_19724;TraesCS1A01G080600;TraesCS1D01G082500;TraesCS5A01G492000;TraesCS4B01G319900
GO:0006096	Biological Process	glycolytic process	13	502	1	0.978395	TraesCS2D01G500600;TraesCS3A01G135800;Triticum_aestivum_newGene_2340;TraesCS2B01G528300;TraesCS7A01G381100;TraesCS4B01G323000;TraesCS5A01G495100;TraesCS7B01G283000;TraesCS2A01G500400;TraesCS5D01G122600;TraesCS4D01G319400;TraesCS7D01G377400;TraesCS5A01G108000
GO:0009693	Biological Process	ethylene biosynthetic process	1	93	1	0.981372	TraesCS2B01G336000
GO:0009791	Biological Process	post-embryonic development	2	139	1	0.981624	TraesCS2A01G504300;TraesCS2D01G504900
GO:0006270	Biological Process	DNA replication initiation	3	180	1	0.982218	TraesCS3A01G083500;TraesCS5A01G142600;TraesCS7B01G352800
GO:0009734	Biological Process	auxin-activated signaling pathway	12	481	1	0.982387	TraesCS2A01G491000;TraesCS6D01G307600;TraesCS4A01G204900;TraesCS6B01G359400;TraesCS6D01G220700;TraesCS1D01G079900;TraesCS6D01G357500;TraesCS1A01G077800;TraesCS6A01G328700;TraesCS1B01G445400;TraesCS1D01G422900;TraesCS2B01G519200
GO:0051510	Biological Process	regulation of unidimensional cell growth	1	96	1	0.98362	Triticum_aestivum_newGene_19725
GO:0001510	Biological Process	RNA methylation	7	326	1	0.984367	TraesCS5B01G260700;TraesCS5B01G187200;TraesCS5A01G196400;Triticum_aestivum_newGene_1357;TraesCS5D01G194700;TraesCS5D01G269800;TraesCS5B01G544100
GO:0042023	Biological Process	DNA endoreduplication	2	147	1	0.986317	Triticum_aestivum_newGene_25281;TraesCS5B01G199100
GO:0007030	Biological Process	Golgi organization	4	226	1	0.986379	TraesCS2D01G500600;Triticum_aestivum_newGene_2340;TraesCS2B01G528300;TraesCS2A01G500400
GO:0009664	Biological Process	plant-type cell wall organization	3	191	1	0.987686	TraesCS7B01G484200;TraesCS7A01G559400;TraesCS3B01G429600
GO:0006891	Biological Process	intra-Golgi vesicle-mediated transport	1	103	1	0.987867	TraesCS1A01G211900
GO:0006486	Biological Process	protein glycosylation	7	336	1	0.987988	TraesCS5B01G215800;TraesCS1D01G384900;TraesCS5A01G216900;TraesCS5D01G225100;TraesCS5D01G225000;TraesCS5B01G215900;TraesCS5A01G217000
GO:0009630	Biological Process	gravitropism	3	193	1	0.988488	TraesCS2A01G296200;TraesCS3B01G419600;TraesCS3A01G389000
GO:0046854	Biological Process	phosphatidylinositol phosphorylation	1	108	1	0.990208	TraesCS5D01G485500
GO:0006281	Biological Process	DNA repair	9	413	1	0.990757	TraesCS5B01G379700;TraesCS3D01G354300;TraesCS7B01G412100;TraesCS3B01G392800;TraesCS7D01G492100;TraesCS3A01G360500;TraesCS7B01G392900;TraesCS7A01G489800;TraesCS6D01G167100
GO:0048481	Biological Process	ovule development	4	239	1	0.990937	TraesCS4B01G197800;TraesCS2A01G491000;TraesCS1D01G262700;TraesCS2B01G519200
GO:0009855	Biological Process	determination of bilateral symmetry	2	160	1	0.991567	TraesCS2A01G491000;TraesCS2B01G519200
GO:0019915	Biological Process	lipid storage	2	160	1	0.991567	Triticum_aestivum_newGene_28073;Triticum_aestivum_newGene_28226
GO:0010043	Biological Process	response to zinc ion	3	208	1	0.993091	TraesCS2D01G387800;TraesCS7A01G420400;TraesCS4A01G076700
GO:0048825	Biological Process	cotyledon development	2	166	1	0.993267	TraesCS1D01G114800;TraesCS1A01G113400
GO:0009911	Biological Process	positive regulation of flower development	1	117	1	0.993344	TraesCS5D01G177700
GO:0009987	Biological Process	cellular process	7	358	1	0.993374	Triticum_aestivum_newGene_2324;TraesCS3D01G379100;TraesCS7A01G420400;TraesCS7D01G059300;TraesCS3A01G386100;TraesCS5B01G423700;TraesCS3B01G418200
GO:0010014	Biological Process	meristem initiation	2	167	1	0.993516	TraesCS2A01G491000;TraesCS2B01G519200
GO:0044763	Biological Process	single-organism cellular process	6	324	1	0.993606	TraesCS3B01G558900;TraesCS3B01G073700;Triticum_aestivum_newGene_20849;Triticum_aestivum_newGene_4514;TraesCS5A01G068600;TraesCS5D01G293100
GO:0009266	Biological Process	response to temperature stimulus	1	118	1	0.993623	Triticum_aestivum_newGene_2340
GO:0048366	Biological Process	leaf development	2	169	1	0.993986	TraesCS3D01G106100;TraesCS3A01G103800
GO:0016226	Biological Process	iron-sulfur cluster assembly	4	253	1	0.994203	TraesCS5B01G271700;TraesCS6A01G048600;TraesCSU01G107600;TraesCS5D01G279000
GO:0008152	Biological Process	metabolic process	73	2281	1	0.994598	TraesCS6A01G165400;TraesCS7B01G128900;TraesCS2B01G168300;TraesCS3B01G137400;TraesCS2D01G556600;TraesCS2B01G459900;TraesCS2D01G146600;TraesCS2D01G315300;TraesCS1B01G349900;TraesCS7A01G450200;TraesCS1D01G339300;TraesCS7A01G212800;TraesCS2A01G317400;TraesCS6A01G084100;TraesCS2D01G272800;TraesCS1D01G432600;Triticum_aestivum_newGene_20735;TraesCS5A01G053000;TraesCS5D01G344500;TraesCS6B01G432300;TraesC…
GO:0071704	Biological Process	organic substance metabolic process	1	124	1	0.99507	TraesCSU01G182700
GO:0006259	Biological Process	DNA metabolic process	3	219	1	0.995275	Triticum_aestivum_newGene_6061;Triticum_aestivum_newGene_8830;Triticum_aestivum_newGene_20849
GO:0009060	Biological Process	aerobic respiration	1	127	1	0.995665	TraesCS3A01G135800
GO:0044260	Biological Process	cellular macromolecule metabolic process	3	223	1	0.995889	Triticum_aestivum_newGene_9424;Triticum_aestivum_newGene_966;Triticum_aestivum_newGene_26068
GO:0006944	Biological Process	membrane fusion	5	304	1	0.99612	TraesCS4A01G117500;TraesCS4D01G188200;TraesCS5D01G051400;TraesCS1A01G211900;TraesCS5B01G046500
GO:0006413	Biological Process	translational initiation	4	266	1	0.996198	TraesCS7D01G407700;TraesCS7A01G414600;Triticum_aestivum_newGene_23500;TraesCS7D01G275900
GO:0048449	Biological Process	floral organ formation	1	131	1	0.996349	TraesCS4B01G398000
GO:0031048	Biological Process	chromatin silencing by small RNA	2	183	1	0.996462	TraesCS2A01G491000;TraesCS2B01G519200
GO:0006275	Biological Process	regulation of DNA replication	3	228	1	0.996548	TraesCS3A01G083500;Triticum_aestivum_newGene_25281;TraesCS7B01G352800
GO:0008033	Biological Process	tRNA processing	1	134	1	0.99679	TraesCS3B01G296500
GO:0048573	Biological Process	photoperiodism, flowering	3	236	1	0.997394	Triticum_aestivum_newGene_2340;TraesCS5D01G485500;TraesCS3D01G394800
GO:0006915	Biological Process	apoptotic process	3	239	1	0.997656	TraesCS3D01G515500;TraesCS3A01G069300;TraesCS7A01G032200
GO:0006260	Biological Process	DNA replication	3	244	1	0.998037	TraesCS5A01G025500;TraesCS5D01G032200;TraesCS1D01G196000
GO:0009933	Biological Process	meristem structural organization	1	146	1	0.998082	TraesCS7D01G359600
GO:0051567	Biological Process	histone H3-K9 methylation	5	335	1	0.998535	TraesCS2A01G491000;TraesCS7B01G352800;TraesCS3A01G083500;TraesCS2B01G519200;TraesCS5A01G142600
GO:0006310	Biological Process	DNA recombination	4	295	1	0.998547	TraesCS2D01G279800;Triticum_aestivum_newGene_13197;Triticum_aestivum_newGene_13384;TraesCS1D01G331700
GO:0044238	Biological Process	primary metabolic process	5	341	1	0.998791	Triticum_aestivum_newGene_9424;Triticum_aestivum_newGene_26068;Triticum_aestivum_newGene_22609;TraesCS7A01G328700;Triticum_aestivum_newGene_966
GO:0048544	Biological Process	recognition of pollen	6	380	1	0.998795	TraesCS2B01G562100;TraesCS3B01G352300;TraesCS3A01G323500;TraesCS2A01G511500;TraesCS4D01G241800;TraesCS2D01G512900
GO:0006888	Biological Process	ER to Golgi vesicle-mediated transport	2	213	1	0.998882	TraesCS5D01G051400;TraesCS5B01G046500
GO:0009086	Biological Process	methionine biosynthetic process	1	166	1	0.999187	TraesCS7D01G451800
GO:0019243	Biological Process	methylglyoxal catabolic process to D-lactate	2	225	1	0.999298	TraesCS7D01G130800;TraesCS7A01G131500
GO:0031047	Biological Process	gene silencing by RNA	1	171	1	0.999344	TraesCS3D01G366200
GO:0016558	Biological Process	protein import into peroxisome matrix	1	174	1	0.999423	TraesCS7D01G004100
GO:0015986	Biological Process	ATP synthesis coupled proton transport	1	177	1	0.999493	Triticum_aestivum_newGene_17388
GO:0007275	Biological Process	multicellular organismal development	2	234	1	0.999506	TraesCS4B01G188800;Triticum_aestivum_newGene_19724
GO:0009733	Biological Process	response to auxin	5	372	1	0.999559	TraesCS6B01G411000;TraesCS3D01G123400;TraesCS7D01G059300;TraesCS6A01G373300;TraesCS5A01G050200
GO:0009908	Biological Process	flower development	2	239	1	0.999594	TraesCS1D01G054000;TraesCS5B01G232500
GO:0006346	Biological Process	methylation-dependent chromatin silencing	2	240	1	0.999609	TraesCS2A01G491000;TraesCS2B01G519200
GO:0006261	Biological Process	DNA-dependent DNA replication	1	184	1	0.999625	TraesCS3B01G137500
GO:0034976	Biological Process	response to endoplasmic reticulum stress	1	191	1	0.999722	TraesCS7D01G107900
GO:0006184	Biological Process	GTP catabolic process	6	428	1	0.999733	TraesCS3A01G232300;TraesCS3B01G261500;TraesCS3D01G220900;TraesCS1B01G347000;Triticum_aestivum_newGene_13305;Triticum_aestivum_newGene_18310
GO:0009220	Biological Process	pyrimidine ribonucleotide biosynthetic process	2	256	1	0.999792	TraesCS2D01G182800;Triticum_aestivum_newGene_1357
GO:0007131	Biological Process	reciprocal meiotic recombination	2	262	1	0.999836	TraesCS5A01G133000;TraesCS5B01G379700
GO:0009845	Biological Process	seed germination	2	269	1	0.999875	TraesCS5A01G411300;Triticum_aestivum_newGene_19725
GO:0000085	Biological Process	mitotic G2 phase	1	217	1	0.999909	TraesCS2D01G182800
GO:0010388	Biological Process	cullin deneddylation	1	217	1	0.999909	TraesCS2D01G182800
GO:0000394	Biological Process	RNA splicing, via endonucleolytic cleavage and ligation	1	218	1	0.999913	TraesCS7D01G451800
GO:0009408	Biological Process	response to heat	8	546	1	0.999921	TraesCS3A01G035400;TraesCS5A01G237900;TraesCS5D01G244800;TraesCS2A01G097400;TraesCS2D01G095800;TraesCS3A01G035500;TraesCS3B01G048800;TraesCS5B01G236400
GO:0006351	Biological Process	transcription, DNA-templated	9	587	1	0.999927	TraesCS1B01G445200;TraesCS3D01G123400;TraesCS7B01G174400;TraesCS1A01G415200;TraesCS6B01G411000;TraesCS3D01G146900;TraesCS7D01G482500;TraesCS2D01G378700;TraesCS6A01G373300
GO:0009826	Biological Process	unidimensional cell growth	1	223	1	0.99993	TraesCS4A01G076700
GO:0000160	Biological Process	phosphorelay signal transduction system	1	230	1	0.999948	TraesCS2D01G271600
GO:0016567	Biological Process	protein ubiquitination	17	891	1	0.999952	TraesCS1A01G208100;TraesCS5B01G187200;TraesCS5A01G196400;TraesCS5D01G269800;TraesCS4A01G313600;TraesCS5B01G566100;TraesCS1B01G222200;TraesCS4B01G228700;TraesCS5D01G558500;TraesCS1D01G211400;TraesCS5B01G260700;TraesCS4A01G382900;TraesCS5D01G194700;TraesCS6A01G018500;TraesCS6B01G027000;TraesCS5D01G323600;TraesCS1D01G331700
GO:0000398	Biological Process	mRNA splicing, via spliceosome	1	237	1	0.999962	TraesCS5B01G544100
GO:0035556	Biological Process	intracellular signal transduction	1	250	1	0.999978	TraesCS7A01G182500
GO:0015031	Biological Process	protein transport	3	369	1	0.99998	TraesCS5A01G041100;TraesCS3B01G096400;TraesCS1B01G347000
GO:0000278	Biological Process	mitotic cell cycle	1	253	1	0.999981	TraesCS5B01G199100
GO:0046686	Biological Process	response to cadmium ion	34	1512	1	0.999988	TraesCS2B01G194200;TraesCS7D01G130800;Triticum_aestivum_newGene_20815;TraesCS3B01G171200;TraesCS1D01G067500;TraesCS2A01G168200;TraesCS1D01G123400;TraesCS3D01G035900;TraesCS2A01G326100;TraesCS1B01G279100;TraesCS4D01G319400;TraesCS4A01G246100;TraesCS6D01G015400;TraesCS6A01G263500;TraesCS1A01G066400;TraesCS6A01G012700;TraesCS5A01G108000;TraesCS7B01G486500;TraesCS1A01G186100;TraesCS3B01G038800;TraesC…
GO:0009793	Biological Process	embryo development ending in seed dormancy	20	1053	1	0.999989	TraesCS5A01G196400;TraesCS4D01G223000;Triticum_aestivum_newGene_27617;TraesCS5B01G260700;TraesCS2D01G468300;TraesCS7A01G256800;TraesCS4A01G081300;TraesCS5D01G194700;TraesCS3D01G414400;TraesCS5D01G412400;TraesCS5B01G187200;TraesCS3A01G418800;TraesCS7B01G153600;TraesCS5D01G269800;TraesCS3B01G454100;TraesCS1D01G160400;TraesCS1D01G400200;TraesCS7D01G257600;Triticum_aestivum_newGene_3714;TraesCS4B01G2…
GO:0006306	Biological Process	DNA methylation	3	385	1	0.999989	TraesCS7B01G352800;TraesCS3A01G083500;TraesCS5A01G142600
GO:0006457	Biological Process	protein folding	12	768	1	0.99999	TraesCS3A01G005900;TraesCS6D01G282000;TraesCS6A01G302500;TraesCS3D01G203800;TraesCS4D01G104200;TraesCS4A01G203400;TraesCS4A01G270400;TraesCS6B01G331700;TraesCS4D01G041200;TraesCS1B01G278300;TraesCS2B01G586400;TraesCS2B01G067100
GO:0007264	Biological Process	small GTPase mediated signal transduction	1	282	1	0.999994	TraesCS1B01G347000
GO:0009640	Biological Process	photomorphogenesis	3	418	1	0.999997	TraesCS2D01G182800;TraesCS3A01G145300;TraesCS3B01G172400
GO:0009909	Biological Process	regulation of flower development	4	473	1	0.999997	TraesCS2A01G491000;TraesCS7B01G352800;TraesCS1D01G262700;TraesCS2B01G519200
GO:0000911	Biological Process	cytokinesis by cell plate formation	2	377	1	0.999998	Triticum_aestivum_newGene_25281;TraesCS2B01G271700
GO:0016310	Biological Process	phosphorylation	31	1521	1	0.999999	TraesCS6D01G247400;TraesCS5D01G387300;TraesCS5B01G497600;TraesCS3A01G315800;TraesCS5A01G377200;TraesCS6B01G294700;TraesCS6D01G206000;TraesCS5B01G380800;TraesCS3D01G266100;TraesCS5B01G497400;TraesCS3A01G265900;TraesCS5A01G377300;TraesCS2D01G181900;TraesCS3D01G008400;TraesCS2A01G299200;TraesCS7B01G013100;TraesCS7B01G257400;TraesCS6A01G267300;TraesCS2B01G539800;TraesCS2D01G297100;TraesCS1D01G160400;…
GO:0006635	Biological Process	fatty acid beta-oxidation	1	327	1	0.999999	TraesCS7D01G004100
GO:0006952	Biological Process	defense response	30	1500	1	0.999999	TraesCS7A01G039200;Triticum_aestivum_newGene_18186;TraesCSU01G125300;TraesCS3D01G515500;TraesCS7B01G437300;TraesCS2D01G317800;TraesCS5A01G183300;TraesCS3D01G481400;TraesCS5A01G552300;TraesCS2B01G550200;TraesCS7B01G437400;TraesCS3A01G069300;Triticum_aestivum_newGene_24650;TraesCS2A01G476900;TraesCS5A01G552500;TraesCS4D01G319100;TraesCS2D01G474600;TraesCS7B01G079300;TraesCS3D01G478900;TraesCS7D01G1…
GO:0006886	Biological Process	intracellular protein transport	2	408	1	1	TraesCS1A01G211900;TraesCS2D01G461500
GO:0016192	Biological Process	vesicle-mediated transport	1	383	1	1	TraesCS7A01G381100
GO:0006278	Biological Process	RNA-dependent DNA replication	1	424	1	1	TraesCS4B01G107000
GO:0055114	Biological Process	oxidation-reduction process	148	5495	1	1	TraesCS3D01G505600;TraesCS3D01G405500;TraesCS2D01G043500;TraesCS6D01G015000;TraesCS7B01G209300;TraesCS7D01G150600;TraesCS2D01G403100;TraesCS4A01G213300;TraesCS4D01G195700;TraesCS4A01G020900;TraesCS7B01G310900;TraesCS3D01G061900;TraesCS1A01G079400;TraesCS4D01G223000;TraesCS2B01G405600;TraesCS6A01G133100;TraesCS5A01G163400;TraesCS1A01G317900;TraesCS1D01G123400;TraesCS1D01G098100;TraesCS5B01G160700;…
GO:0006511	Biological Process	ubiquitin-dependent protein catabolic process	1	719	1	1	TraesCS4B01G337400
GO:0006412	Biological Process	translation	11	1470	1	1	Triticum_aestivum_newGene_2514;TraesCS5A01G196400;TraesCS5B01G260700;TraesCS4B01G277900;Triticum_aestivum_newGene_1357;TraesCS5D01G194700;Triticum_aestivum_newGene_5556;TraesCS5B01G554700;TraesCS5B01G187200;TraesCS5D01G269800;TraesCS5B01G226500
GO:0006468	Biological Process	protein phosphorylation	50	4648	1	1	TraesCS2D01G222000;TraesCS2A01G308400;Triticum_aestivum_newGene_25000;TraesCS6A01G132300;TraesCS5D01G407700;TraesCS2A01G334300;TraesCS3A01G439200;TraesCS1B01G203200;TraesCS2B01G154100;TraesCS2A01G217200;TraesCS3B01G473100;TraesCS3B01G119600;TraesCS5A01G187300;TraesCS4D01G202300;Triticum_aestivum_newGene_26887;TraesCS6B01G366900;TraesCS5B01G196600;TraesCS2D01G159800;TraesCS4D01G248400;TraesCS3B01G…
GO:0006355	Biological Process	regulation of transcription, DNA-templated	37	3755	1	1	TraesCS1A01G263700;TraesCS4A01G249400;TraesCS4A01G081000;TraesCS1D01G263800;TraesCS1D01G193800;TraesCS7B01G272900;TraesCS2B01G407600;TraesCS2A01G331200;TraesCS3B01G439600;TraesCS7D01G276700;TraesCS1D01G262700;TraesCS3D01G401200;TraesCS3D01G148200;TraesCS2A01G189600;TraesCS4B01G350600;TraesCS3D01G385400;TraesCS1A01G183400;TraesCS5A01G519300;TraesCS4A01G204900;TraesCS6D01G357500;TraesCS6A01G378600;…

## Sheet: Top 20 enriched GO terms
Top 20 significant enriched GO terms of overlapped DEGs
GO_ID	ontology	Partial genes	All genes	p-adj	p-value	GO_term
GO:0009773	Biological Process	32	130	0	0	photosynthetic electron transport in photosystem I
GO:0019253		33	66	1.17166e-11	1.36557e-14	reductive pentose-phosphate cycle
GO:0009834		20	63	4.01414e-10	4.67848e-13	plant-type secondary cell wall biogenesis
GO:0042335		24	97	1.67386e-09	1.95088e-12	cuticle development
GO:0006098		59	461	2.0003e-09	2.33136e-12	pentose-phosphate shunt
GO:0009765		24	99	2.57109e-09	2.9966e-12	photosynthesis, light harvesting
GO:0006066		14	30	3.23769e-09	3.77354e-12	alcohol metabolic process
GO:0005975		131	1136	1.15116e-08	1.34168e-11	carbohydrate metabolic process
GO:0009409		84	873	1.37839e-08	1.60651e-11	response to cold
GO:0045492		27	152	1.8307e-07	2.13368e-10	xylan biosynthetic process
GO:0010413		27	152	1.8307e-07	2.13368e-10	glucuronoxylan metabolic process
GO:0006633		46	387	2.34834e-07	2.73699e-10	fatty acid biosynthetic process
GO:0016747	Molecular Function	72	638	0	0	transferase activity, transferring acyl groups other than amino-acyl groups
GO:0016705		143	1278	0	0	oxidoreductase activity, acting on paired donors, with incorporation or reduction of molecular oxygen
GO:0005506		166	2048	0	0	iron ion binding
GO:0004497		168	1303	0	0	monooxygenase activity
GO:0016984		23	52	1.20246e-10	2.22267e-13	ribulose-bisphosphate carboxylase activity
GO:0008812		13	21	1.8283e-10	3.37947e-13	choline dehydrogenase activity
GO:0010598	Cellular Component	15	30	0	0	NAD(P)H dehydrogenase complex (plastoquinone)
GO:0048046		151	1351	0	0	apoplast
