# Supplementary material for: Identification of the vernalization gene VRN-B1 responsible for heading date variation by QTL mapping using a RIL population in wheat
Source: BMC Plant Biol. 2020 Jul 13;20:331. doi: 10.1186/s12870-020-02539-5 (PMC7359472; doi:10.1186/s12870-020-02539-5)
Supplement: Supplementary file 19 — Additional file 19: Table S7. Enriched KEGG pathways of overlapped DEGs. [file 12870_2020_2539_MOESM19_ESM.xlsx]

## Sheet: Table S10
All enriched KEGG pathways of DEGs
KEGG_pathway	ko_ID	P-value	Corrected_P-value	rich_factor	Selected_gene_in_Pathway	AllGene_in_Pathway	Gene_id
Photosynthesis - antenna proteins	ko00196	0	0	8.1805	43	94	TraesCS1A01G306600;TraesCS1A01G403800;TraesCS1B01G317500;TraesCS1B01G388200;TraesCS1B01G388300;TraesCS1B01G388400;TraesCS1B01G432700;TraesCS1B01G433300;TraesCS1D01G306200;TraesCS1D01G374900;TraesCS1D01G375000;TraesCS1D01G411600;TraesCS2A01G187200;TraesCS2A01G204800;TraesCS2B01G220100;TraesCS2D01G200700;TraesCS5A01G213000;TraesCS5A01G229300;TraesCS5B01G210800;TraesCS5B01G227900;TraesCS5B01G462900;…
Cyanoamino acid metabolism	ko00460	1.78302e-13	2.01481e-11	3.17278	55	310	TraesCS2A01G038400;TraesCS2A01G039400;TraesCS2A01G384300;TraesCS2A01G384400;TraesCS2A01G384600;TraesCS2A01G520900;TraesCS2A01G521000;TraesCS2A01G591900;TraesCS2B01G401500;TraesCS2B01G401600;TraesCS2B01G521700;TraesCS2B01G550300;TraesCS2B01G591900;TraesCS2D01G037400;TraesCS2D01G381000;TraesCS2D01G381100;TraesCS2D01G477800;TraesCS2D01G522600;TraesCS2D01G562400;TraesCS3A01G076500;TraesCS3B01G090400;…
Glyoxylate and dicarboxylate metabolism	ko00630	2.61013e-13	2.94945e-11	5.9891	71	212	TraesCS2A01G066700;TraesCS2A01G066800;TraesCS2A01G066900;TraesCS2A01G067000;TraesCS2A01G067300;TraesCS2A01G130600;TraesCS2A01G219100;TraesCS2A01G250800;TraesCS2A01G345500;TraesCS2A01G348500;TraesCS2A01G500400;TraesCS2B01G078900;TraesCS2B01G079100;TraesCS2B01G079200;TraesCS2B01G079300;TraesCS2B01G079400;TraesCS2B01G079500;TraesCS2B01G152900;TraesCS2B01G244600;TraesCS2B01G264100;TraesCS2B01G364000;…
Cutin, suberine and wax biosynthesis	ko00073	2.63456e-13	2.97705e-11	4.61976	31	120	TraesCS1A01G150800;TraesCS1B01G168400;TraesCS1B01G168500;TraesCS1B01G402600;TraesCS1D01G003400;TraesCS1D01G021800;TraesCS1D01G147800;TraesCS2A01G367700;TraesCS2A01G385100;TraesCS2B01G385200;TraesCS2B01G402100;TraesCS2B01G402500;TraesCS2D01G364800;TraesCS2D01G381900;TraesCS2D01G382300;TraesCS3A01G014900;TraesCS3A01G368200;TraesCS3B01G399900;TraesCS3D01G361200;TraesCS4A01G388600;TraesCS5A01G192300;…
Glycine, serine and threonine metabolism	ko00260	1.51745e-12	1.71472e-10	3.57659	45	225	TraesCS1A01G066400;TraesCS1D01G067500;TraesCS2A01G467900;TraesCS2B01G417100;TraesCS2B01G490900;TraesCS2B01G521700;TraesCS2D01G075000;TraesCS2D01G262400;TraesCS2D01G467900;TraesCS3A01G041800;TraesCS3A01G250200;TraesCS3A01G265900;TraesCS3B01G180100;TraesCS3B01G279700;TraesCS3B01G299300;TraesCS3D01G250600;TraesCS3D01G266100;TraesCS4A01G020900;TraesCS4A01G137000;TraesCS4A01G184100;TraesCS4A01G246100;…
Fatty acid elongation	ko00062	1.65767e-12	1.87317e-10	3.76905	47	223	TraesCS1A01G392800;TraesCS1A01G439000;TraesCS1B01G387800;TraesCS1B01G421100;TraesCS1D01G401000;TraesCS2A01G014600;TraesCS2A01G321300;TraesCS2A01G321400;TraesCS2B01G269300;TraesCS2B01G361100;TraesCS2B01G361200;TraesCS2D01G342100;TraesCS2D01G342200;TraesCS3A01G075100;TraesCS3B01G089500;TraesCS3D01G075500;TraesCS4A01G025300;TraesCS4A01G031500;TraesCS4A01G065300;TraesCS4B01G225500;TraesCS4B01G274700;…
Carbon fixation in photosynthetic organisms	ko00710	2.02216e-12	2.28504e-10	3.90173	60	275	TraesCS1B01G283600;TraesCS1D01G123400;TraesCS1D01G274000;TraesCS2A01G066700;TraesCS2A01G066800;TraesCS2A01G066900;TraesCS2A01G067000;TraesCS2A01G067300;TraesCS2A01G234900;TraesCS2B01G078900;TraesCS2B01G079100;TraesCS2B01G079200;TraesCS2B01G079300;TraesCS2B01G079400;TraesCS2B01G079500;TraesCS2D01G065100;TraesCS2D01G065200;TraesCS2D01G065300;TraesCS2D01G065400;TraesCS2D01G065500;TraesCS2D01G065600;…
Biosynthesis of unsaturated fatty acids	ko01040	7.12341e-12	8.04946e-10	3.46983	39	201	TraesCS2A01G084800;TraesCS2A01G321300;TraesCS2A01G321400;TraesCS2B01G269300;TraesCS2B01G361100;TraesCS2B01G361200;TraesCS2D01G082700;TraesCS2D01G342100;TraesCS2D01G342200;TraesCS3A01G075100;TraesCS3B01G089500;TraesCS3D01G075500;TraesCS4A01G182700;TraesCS4A01G326700;TraesCS4D01G130700;TraesCS5A01G123600;TraesCS5A01G268900;TraesCS5B01G123200;TraesCS5B01G391600;TraesCS5B01G539600;TraesCS5D01G131500;…
Starch and sucrose metabolism	ko00500	7.99694e-12	9.03654e-10	2.28008	102	800	TraesCS1A01G419600;TraesCS1B01G354500;TraesCS1B01G449700;TraesCS2A01G038400;TraesCS2A01G039400;TraesCS2A01G168200;TraesCS2A01G384300;TraesCS2A01G384400;TraesCS2A01G384600;TraesCS2A01G412100;TraesCS2A01G488900;TraesCS2A01G520900;TraesCS2A01G521000;TraesCS2A01G591900;TraesCS2B01G194200;TraesCS2B01G199400;TraesCS2B01G401500;TraesCS2B01G401600;TraesCS2B01G430700;TraesCS2B01G516700;TraesCS2B01G550300;…
Carbon metabolism	ko01200	8.83582e-12	9.98448e-10	2.14327	96	801	TraesCS1A01G066400;TraesCS1B01G283600;TraesCS1D01G067500;TraesCS1D01G123400;TraesCS1D01G274000;TraesCS2A01G066700;TraesCS2A01G066800;TraesCS2A01G066900;TraesCS2A01G067000;TraesCS2A01G067300;TraesCS2A01G190700;TraesCS2A01G219100;TraesCS2A01G234900;TraesCS2A01G290900;TraesCS2A01G345500;TraesCS2A01G467900;TraesCS2B01G078900;TraesCS2B01G079100;TraesCS2B01G079200;TraesCS2B01G079300;TraesCS2B01G079400;…
Phenylpropanoid biosynthesis	ko00940	1.20602e-11	1.36281e-09	2.4694	153	1108	TraesCS1A01G078100;TraesCS1A01G079400;TraesCS1A01G177800;TraesCS1A01G200200;TraesCS1A01G317900;TraesCS1A01G319000;TraesCS1B01G095800;TraesCS1B01G202400;TraesCS1B01G330400;TraesCS1B01G331300;TraesCS1D01G079800;TraesCS1D01G080900;TraesCS1D01G096400;TraesCS1D01G176400;TraesCS1D01G203700;TraesCS1D01G317700;TraesCS1D01G318800;TraesCS1D01G366700;TraesCS2A01G038400;TraesCS2A01G039400;TraesCS2A01G107600;…
Phenylalanine metabolism	ko00360	8.52166e-11	9.62948e-09	2.02117	92	814	TraesCS1A01G078100;TraesCS1A01G079400;TraesCS1A01G200200;TraesCS1A01G317900;TraesCS1A01G319000;TraesCS1B01G095800;TraesCS1B01G330400;TraesCS1B01G331300;TraesCS1D01G073000;TraesCS1D01G079800;TraesCS1D01G080900;TraesCS1D01G096400;TraesCS1D01G203700;TraesCS1D01G317700;TraesCS1D01G318800;TraesCS2A01G107600;TraesCS2A01G272900;TraesCS2A01G381100;TraesCS2A01G502100;TraesCS2B01G098100;TraesCS2B01G278500;…
Flavonoid biosynthesis	ko00941	2.71637e-10	3.0695e-08	3.26795	36	197	TraesCS2A01G025700;TraesCS2A01G035300;TraesCS2A01G354500;TraesCS2A01G481200;TraesCS2A01G481400;TraesCS2A01G527700;TraesCS2B01G038700;TraesCS2B01G507700;TraesCS2B01G521500;TraesCS2B01G558400;TraesCS2D01G027900;TraesCS2D01G354300;TraesCS2D01G481700;TraesCS2D01G481900;TraesCS2D01G482000;TraesCS2D01G530600;TraesCS3B01G375100;TraesCS3D01G325300;TraesCS3D01G336900;TraesCS4A01G446400;TraesCS4B01G344800;…
Fatty acid metabolism	ko01212	4.18517e-10	4.72925e-08	2.64732	49	331	TraesCS2A01G084800;TraesCS2A01G133300;TraesCS2A01G133400;TraesCS2A01G321300;TraesCS2A01G321400;TraesCS2B01G156800;TraesCS2B01G156900;TraesCS2B01G269300;TraesCS2B01G361100;TraesCS2B01G361200;TraesCS2D01G082700;TraesCS2D01G135300;TraesCS2D01G135400;TraesCS2D01G342100;TraesCS2D01G342200;TraesCS3A01G075100;TraesCS3B01G089500;TraesCS3D01G075500;TraesCS4A01G182700;TraesCS4A01G326700;TraesCS4D01G130700;…
Galactose metabolism	ko00052	3.04026e-08	3.4355e-06	2.40531	46	342	TraesCS1B01G375300;TraesCS2A01G097400;TraesCS2A01G488900;TraesCS2B01G112800;TraesCS2B01G341200;TraesCS2B01G516700;TraesCS2D01G095800;TraesCS2D01G382600;TraesCS2D01G489200;TraesCS3A01G092800;TraesCS3A01G113900;TraesCS3A01G408400;TraesCS3A01G516900;TraesCS3B01G038800;TraesCS3B01G442100;TraesCS3B01G584500;TraesCS3D01G035900;TraesCS3D01G092900;TraesCS3D01G403500;TraesCS3D01G524600;TraesCS4A01G321700;…
Flavone and flavonol biosynthesis	ko00944	4.53679e-06	0.000512657	4.76879	12	45	TraesCS3A01G534900;TraesCS3B01G612000;TraesCS3D01G540200;TraesCS4A01G446400;TraesCS7A01G041200;TraesCS7A01G333900;TraesCS7A01G411700;TraesCS7B01G245500;TraesCS7B01G310900;TraesCS7D01G036900;TraesCS7D01G341500;TraesCS7D01G404900
Ascorbate and aldarate metabolism	ko00053	6.83231e-05	0.00772051	2.62985	20	136	TraesCS2A01G071700;TraesCS2B01G087400;TraesCS2D01G070500;TraesCS4B01G098300;TraesCS5A01G113200;TraesCS5B01G120100;TraesCS6A01G071300;TraesCS6A01G239600;TraesCS6A01G273400;TraesCS6A01G412900;TraesCS6B01G462300;TraesCS6D01G397200;TraesCS7A01G361600;TraesCS7B01G140600;TraesCS7B01G175300;TraesCS7B01G265200;TraesCS7D01G361300;TraesCS7D01G364900;TraesCSU01G066700;Triticum_aestivum_newGene_20815
Glycolysis / Gluconeogenesis	ko00010	9.2758e-05	0.0104817	1.78072	47	472	TraesCS1A01G066400;TraesCS1B01G283600;TraesCS1D01G067500;TraesCS1D01G274000;TraesCS2A01G190700;TraesCS2A01G290900;TraesCS2B01G103900;TraesCS2B01G189700;TraesCS2B01G216400;TraesCS2B01G307300;TraesCS2B01G341200;TraesCS2D01G197300;TraesCS2D01G288800;TraesCS3A01G377600;TraesCS3A01G408400;TraesCS3B01G076300;TraesCS3B01G119800;TraesCS3B01G120000;TraesCS3B01G410400;TraesCS3B01G442100;TraesCS3D01G104500;…
Pentose and glucuronate interconversions	ko00040	0.000139554	0.0157696	2.23537	25	200	TraesCS1B01G354500;TraesCS1D01G142400;TraesCS2B01G199400;TraesCS2D01G180300;TraesCS3A01G174100;TraesCS3A01G354900;TraesCS3A01G401500;TraesCS3B01G038800;TraesCS3B01G204500;TraesCS3B01G387900;TraesCS3B01G434400;TraesCS3D01G035900;TraesCS3D01G348900;TraesCS3D01G396300;TraesCS4A01G019100;TraesCS4B01G098300;TraesCS5A01G113200;TraesCS5B01G120100;TraesCS6A01G071300;TraesCS6A01G239600;TraesCS6A01G351000;…
Other glycan degradation	ko00511	0.000410523	0.0463891	2.94276	13	79	TraesCS1B01G375300;TraesCS3A01G401600;TraesCS3B01G434500;TraesCS3D01G396400;TraesCS5A01G308800;TraesCS5A01G309000;TraesCS5B01G309300;TraesCS5D01G316000;TraesCS7A01G320000;TraesCS7B01G221100;TraesCS7D01G316700;Triticum_aestivum_newGene_11287;Triticum_aestivum_newGene_8870
Pentose phosphate pathway	ko00030	0.00122677	0.138625	2.07482	21	181	TraesCS1B01G283600;TraesCS1D01G274000;TraesCS2A01G190700;TraesCS2A01G234900;TraesCS2B01G216400;TraesCS2D01G197300;TraesCS3A01G377600;TraesCS3B01G410400;TraesCS3D01G370700;TraesCS4A01G019100;TraesCS4A01G093100;TraesCS4B01G211400;TraesCS4D01G212000;TraesCS5A01G108000;TraesCS5D01G122600;TraesCS5D01G122700;TraesCS6B01G084400;TraesCS7A01G381100;TraesCS7B01G283000;TraesCS7D01G377400;Triticum_aestivum_n…
Fatty acid biosynthesis	ko00061	0.00124788	0.14101	2.16418	19	157	TraesCS2A01G133300;TraesCS2A01G133400;TraesCS2B01G156800;TraesCS2B01G156900;TraesCS2D01G135300;TraesCS2D01G135400;TraesCS4A01G326700;TraesCS5A01G123600;TraesCS5B01G123200;TraesCS5B01G170100;TraesCS5B01G391600;TraesCS5B01G539600;TraesCS5D01G131500;TraesCS5D01G396500;TraesCS5D01G548700;TraesCS7A01G196500;TraesCS7A01G371900;TraesCS7B01G255800;TraesCS7D01G351000
Brassinosteroid biosynthesis	ko00905	0.00146416	0.16545	2.8509	11	69	TraesCS2A01G014500;TraesCS2B01G001900;TraesCS2B01G005900;TraesCS2B01G006200;TraesCS2B01G006600;TraesCS3A01G103800;TraesCS3B01G121200;TraesCS3D01G106100;TraesCS5B01G414400;TraesCS6A01G012400;TraesCS7D01G155400
Peroxisome	ko04146	0.00159765	0.180535	1.78235	30	301	TraesCS1B01G402600;TraesCS1D01G003400;TraesCS1D01G021800;TraesCS2A01G250800;TraesCS2B01G264100;TraesCS2D01G251800;TraesCS2D01G590200;TraesCS3A01G014900;TraesCS4A01G062300;TraesCS4A01G388600;TraesCS4B01G325800;TraesCS4D01G248600;TraesCS5A01G137700;TraesCS5A01G363200;TraesCS5A01G424400;TraesCS5A01G498000;TraesCS5B01G136400;TraesCS5B01G426500;TraesCS5D01G432900;TraesCS6A01G041700;TraesCS6B01G056800;…
Ubiquinone and other terpenoid-quinone biosynthesis	ko00130	0.00286021	0.323203	2.11118	17	144	TraesCS1D01G073000;TraesCS2A01G272900;TraesCS2B01G291100;TraesCS2D01G272200;TraesCS3B01G375100;TraesCS3D01G336900;TraesCS6A01G141500;TraesCS6A01G151700;TraesCS6A01G151800;TraesCS6B01G179900;TraesCS6B01G180000;TraesCS6D01G141700;TraesCS6D01G141800;TraesCS7A01G496200;TraesCS7A01G496300;TraesCS7D01G483400;TraesCS7D01G483500
One carbon pool by folate	ko00670	0.00364509	0.411895	3.11008	8	46	TraesCS2A01G467900;TraesCS2B01G490900;TraesCS2B01G521700;TraesCS2B01G547000;TraesCS2D01G467900;TraesCS4A01G246100;TraesCS4B01G069300;TraesCS4D01G068100
Fructose and mannose metabolism	ko00051	0.00481769	0.544399	1.7961	23	229	TraesCS1B01G283600;TraesCS1D01G112300;TraesCS1D01G274000;TraesCS3A01G377600;TraesCS3B01G038800;TraesCS3B01G410400;TraesCS3D01G008400;TraesCS3D01G035900;TraesCS3D01G370700;TraesCS4A01G093100;TraesCS4B01G211400;TraesCS4D01G212000;TraesCS5A01G108000;TraesCS5B01G497400;TraesCS5B01G497600;TraesCS5D01G122600;TraesCS5D01G122700;TraesCS7A01G269300;TraesCS7A01G381100;TraesCS7B01G283000;TraesCS7D01G377400;…
Taurine and hypotaurine metabolism	ko00430	0.00616154	0.696253	2.86127	8	50	TraesCS2A01G315800;TraesCS3A01G076500;TraesCS3B01G090400;TraesCS3D01G076400;TraesCS4D01G052500;TraesCS5A01G182000;TraesCS5B01G180000;TraesCS5D01G186400
Glycosphingolipid biosynthesis - globo series	ko00603	0.00617916	0.698245	3.12952	7	40	TraesCS2A01G373300;TraesCS2B01G390400;TraesCS2D01G369500;TraesCS3A01G401600;TraesCS3B01G434500;TraesCS3D01G396400;TraesCS5D01G177700
Glycerolipid metabolism	ko00561	0.00670992	0.758221	1.77218	22	222	TraesCS1B01G292200;TraesCS3A01G265900;TraesCS3A01G315800;TraesCS3B01G038800;TraesCS3B01G299300;TraesCS3B01G351100;TraesCS3D01G035900;TraesCS3D01G055400;TraesCS3D01G266100;TraesCS3D01G315700;TraesCS4A01G361400;TraesCS4A01G456400;TraesCS4B01G098300;TraesCS5A01G113200;TraesCS5B01G120100;TraesCS5B01G511500;TraesCS5D01G177700;TraesCS5D01G512000;TraesCS6A01G239600;TraesCS7B01G193800;TraesCSU01G066700;T…
beta-Alanine metabolism	ko00410	0.00697839	0.788558	2.03215	15	132	TraesCS2A01G315800;TraesCS2D01G075000;TraesCS3A01G250700;TraesCS3B01G280200;TraesCS4A01G020900;TraesCS4B01G098300;TraesCS4B01G282700;TraesCS4D01G052500;TraesCS4D01G281700;TraesCS5A01G113200;TraesCS5B01G120100;TraesCS6A01G239600;TraesCS7D01G375700;TraesCSU01G066700;Triticum_aestivum_newGene_20815
Glycosphingolipid biosynthesis - ganglio series	ko00604	0.0192089	1	3.76483	4	19	TraesCS1B01G375300;TraesCS3A01G401600;TraesCS3B01G434500;TraesCS3D01G396400
Limonene and pinene degradation	ko00903	0.0481697	1	2.86127	4	25	TraesCS4B01G098300;TraesCS6A01G239600;TraesCSU01G066700;Triticum_aestivum_newGene_20815
Biotin metabolism	ko00780	0.020171	1	2.20475	9	73	TraesCS2A01G133300;TraesCS2A01G133400;TraesCS2B01G156800;TraesCS2B01G156900;TraesCS2D01G135300;TraesCS2D01G135400;TraesCS5B01G170100;TraesCS5B01G391600;TraesCS5D01G396500
Stilbenoid, diarylheptanoid and gingerol biosynthesis	ko00945	0.0381149	1	2.07339	8	69	TraesCS2A01G354500;TraesCS2D01G354300;TraesCS3B01G375100;TraesCS3D01G325300;TraesCS3D01G336900;TraesCS5D01G230700;TraesCS6A01G232200;TraesCS6B01G030300
Riboflavin metabolism	ko00740	0.175546	1	2.06342	3	26	TraesCS1A01G285400;TraesCS1B01G294600;TraesCS1D01G284400
Arachidonic acid metabolism	ko00590	0.112631	1	1.9438	5	46	TraesCS3A01G076500;TraesCS3B01G090400;TraesCS3D01G076400;TraesCS7A01G150500;TraesCS7D01G152400
Degradation of aromatic compounds	ko01220	0.150241	1	1.93329	4	37	TraesCS2B01G189700;TraesCS3B01G375100;TraesCS3D01G336900;TraesCS4B01G305700
Tryptophan metabolism	ko00380	0.00932339	1	1.87661	17	162	TraesCS1A01G113400;TraesCS1D01G114800;TraesCS4B01G098300;TraesCS4B01G325800;TraesCS5A01G113200;TraesCS5A01G427600;TraesCS5A01G498000;TraesCS5B01G120100;TraesCS5B01G429600;TraesCS5D01G436200;TraesCS6A01G041700;TraesCS6A01G239600;TraesCS6B01G056800;TraesCS6D01G048300;TraesCSU01G066700;Triticum_aestivum_newGene_20815;Triticum_aestivum_newGene_2665
Nitrogen metabolism	ko00910	0.0166488	1	1.73061	18	186	TraesCS2A01G130600;TraesCS2A01G500400;TraesCS2B01G152900;TraesCS2B01G311300;TraesCS2B01G528300;TraesCS2D01G132900;TraesCS2D01G292600;TraesCS2D01G500600;TraesCS3A01G230000;TraesCS3A01G254000;TraesCS3B01G259300;TraesCS3D01G223300;TraesCS4A01G388900;TraesCS5A01G245700;TraesCS6A01G333900;TraesCS6B01G024900;TraesCS7B01G285300;TraesCS7D01G523800
Valine, leucine and isoleucine degradation	ko00280	0.0448692	1	1.73061	12	124	TraesCS1A01G066400;TraesCS1D01G067500;TraesCS4B01G098300;TraesCS5A01G113200;TraesCS5A01G137700;TraesCS5B01G120100;TraesCS5B01G136400;TraesCS6A01G239600;TraesCS6B01G050600;TraesCS7A01G462900;TraesCSU01G066700;Triticum_aestivum_newGene_20815
Phenylalanine, tyrosine and tryptophan biosynthesis	ko00400	0.0262959	1	1.70314	16	168	TraesCS1D01G073000;TraesCS2A01G291900;TraesCS2A01G292000;TraesCS2A01G523400;TraesCS2B01G308500;TraesCS2B01G553300;TraesCS2D01G290000;TraesCS2D01G525500;TraesCS3A01G041800;TraesCS7A01G392800;TraesCS7A01G409100;TraesCS7B01G308800;TraesCS7D01G402300;Triticum_aestivum_newGene_11090;Triticum_aestivum_newGene_16926;Triticum_aestivum_newGene_3714
Tropane, piperidine and pyridine alkaloid biosynthesis	ko00960	0.0840138	1	1.64064	10	109	TraesCS1D01G073000;TraesCS2D01G075000;TraesCS3A01G402000;TraesCS3D01G396900;TraesCS4A01G020900;TraesCS4B01G282700;TraesCS4D01G281700;TraesCS4D01G309300;TraesCS5B01G028300;Triticum_aestivum_newGene_3714
Synthesis and degradation of ketone bodies	ko00072	0.350636	1	1.62572	2	22	TraesCS5A01G137700;TraesCS5B01G136400
Sesquiterpenoid and triterpenoid biosynthesis	ko00909	0.350636	1	1.62572	2	22	TraesCS2A01G425500;TraesCS2D01G423400
Linoleic acid metabolism	ko00591	0.138581	1	1.62572	7	77	TraesCS2B01G555400;TraesCS2D01G528500;TraesCS5A01G378700;TraesCS5B01G382400;TraesCS6B01G160400;TraesCS6B01G193400;TraesCS7D01G244800
Fatty acid degradation	ko00071	0.0839997	1	1.52946	13	152	TraesCS2B01G189700;TraesCS4A01G202100;TraesCS4B01G098300;TraesCS4B01G305700;TraesCS4D01G103000;TraesCS5A01G113200;TraesCS5B01G120100;TraesCS6A01G239600;TraesCS7A01G141800;TraesCS7B01G044200;TraesCS7D01G143200;TraesCSU01G066700;Triticum_aestivum_newGene_20815
Glycosaminoglycan degradation	ko00531	0.267591	1	1.52195	4	47	TraesCS1B01G375300;TraesCS3A01G401600;TraesCS3B01G434500;TraesCS3D01G396400
Histidine metabolism	ko00340	0.214154	1	1.49025	6	72	TraesCS4B01G098300;TraesCS5A01G113200;TraesCS5B01G120100;TraesCS6A01G239600;TraesCSU01G066700;Triticum_aestivum_newGene_20815
Vitamin B6 metabolism	ko00750	0.326885	1	1.49025	3	36	TraesCS2A01G268800;TraesCS2B01G287600;TraesCS2D01G267800
ABC transporters	ko02010	0.168378	1	1.49025	8	96	TraesCS2A01G344300;TraesCS2B01G341800;TraesCS3A01G258300;TraesCS3A01G258400;TraesCS3B01G291000;TraesCS3B01G291100;TraesCS3D01G258200;TraesCS3D01G258300
Steroid biosynthesis	ko00100	0.0749834	1	1.48252	16	193	TraesCS1A01G204700;TraesCS1B01G218300;TraesCS1D01G208000;TraesCS2B01G049400;TraesCS2D01G035500;TraesCS4A01G218400;TraesCS4A01G495100;TraesCS4B01G097200;TraesCS4D01G000600;TraesCS4D01G093600;TraesCS4D01G329200;TraesCS6B01G139500;TraesCS7A01G003500;TraesCS7A01G559400;TraesCS7B01G484200;TraesCS7D01G233100
Pyruvate metabolism	ko00620	0.0498192	1	1.44319	23	285	TraesCS1A01G066400;TraesCS1D01G067500;TraesCS1D01G123400;TraesCS2A01G290900;TraesCS2A01G345500;TraesCS2B01G307300;TraesCS2B01G364000;TraesCS2D01G288800;TraesCS3B01G168000;TraesCS4B01G098300;TraesCS5A01G113200;TraesCS5A01G407700;TraesCS5A01G454900;TraesCS5B01G120100;TraesCS5B01G412500;TraesCS5D01G417600;TraesCS5D01G465300;TraesCS6A01G239600;TraesCS7B01G237900;TraesCSU01G066700;Triticum_aestivum_ne…
Photosynthesis	ko00195	0.0126348	1	1.43064	42	525	TraesCS1A01G326100;TraesCS1A01G392000;TraesCS1B01G339500;TraesCS1D01G328000;TraesCS2A01G296400;TraesCS2A01G344400;TraesCS2B01G133500;TraesCS2B01G272300;TraesCS2B01G273900;TraesCS2D01G115200;TraesCS2D01G213400;TraesCS2D01G229600;TraesCS3A01G360500;TraesCS3B01G344200;TraesCS3B01G392800;TraesCS3D01G354300;TraesCS4A01G099800;TraesCS4A01G134100;TraesCS4A01G472500;TraesCS4A01G499500;TraesCS4B01G170800;…
Alanine, aspartate and glutamate metabolism	ko00250	0.150245	1	1.36066	14	184	TraesCS2A01G315800;TraesCS2A01G500400;TraesCS2B01G528300;TraesCS2D01G262400;TraesCS2D01G500600;TraesCS4A01G137000;TraesCS4B01G167100;TraesCS4D01G052500;TraesCS4D01G170300;TraesCS5A01G153900;TraesCS5D01G070800;TraesCS7B01G148000;Triticum_aestivum_newGene_23899;Triticum_aestivum_newGene_27009
Tyrosine metabolism	ko00350	0.198202	1	1.29052	14	194	TraesCS1D01G073000;TraesCS2B01G189700;TraesCS2D01G075000;TraesCS2D01G475800;TraesCS3B01G340000;TraesCS4A01G020900;TraesCS4A01G202100;TraesCS4B01G282700;TraesCS4B01G305700;TraesCS4D01G103000;TraesCS4D01G281700;TraesCS6A01G141500;TraesCS7D01G004100;Triticum_aestivum_newGene_3714
Monoterpenoid biosynthesis	ko00902	0.395877	1	1.25494	4	57	TraesCS1B01G437500;TraesCS1D01G415900;TraesCS2A01G371100;TraesCS2D01G477300
Isoquinoline alkaloid biosynthesis	ko00950	0.322799	1	1.23331	8	116	TraesCS1D01G073000;TraesCS2D01G075000;TraesCS2D01G475800;TraesCS3B01G340000;TraesCS4A01G020900;TraesCS4B01G282700;TraesCS4D01G281700;Triticum_aestivum_newGene_3714
Glutathione metabolism	ko00480	0.123503	1	1.23081	34	494	TraesCS1A01G102700;TraesCS1A01G186100;TraesCS1D01G094700;TraesCS1D01G094800;TraesCS1D01G191100;TraesCS1D01G207400;TraesCS1D01G257800;TraesCS2A01G071700;TraesCS2A01G218700;TraesCS2A01G504300;TraesCS2B01G087400;TraesCS2D01G070500;TraesCS2D01G504900;TraesCS3A01G076500;TraesCS3B01G090400;TraesCS3B01G152300;TraesCS3D01G076400;TraesCS4B01G330900;TraesCS4B01G331000;TraesCS4D01G327800;TraesCS4D01G327900;…
Sphingolipid metabolism	ko00600	0.318986	1	1.21929	9	132	TraesCS1B01G375300;TraesCS2D01G211500;TraesCS4A01G089500;TraesCS5D01G177700;TraesCS7A01G320000;TraesCS7B01G221100;TraesCS7D01G316700;Triticum_aestivum_newGene_11287;Triticum_aestivum_newGene_8870
Butanoate metabolism	ko00650	0.398871	1	1.20831	5	74	TraesCS2A01G315800;TraesCS3B01G237200;TraesCS4D01G052500;TraesCS5A01G137700;TraesCS5B01G136400
Base excision repair	ko03410	0.337282	1	1.1843	10	151	TraesCS3A01G138100;TraesCS3A01G352700;TraesCS3B01G137500;TraesCS3B01G385400;TraesCS3D01G346700;TraesCS5A01G224300;TraesCS5B01G223100;TraesCS5D01G231700;TraesCS7B01G416200;Triticum_aestivum_newGene_8830
Zeatin biosynthesis	ko00908	0.440321	1	1.12945	6	95	TraesCS2D01G407300;TraesCS3A01G109500;TraesCS3B01G128700;TraesCS3B01G161000;TraesCS3B01G296500;TraesCS3D01G111300
Carotenoid biosynthesis	ko00906	0.460294	1	1.10616	6	97	TraesCS2A01G280500;TraesCS2B01G297800;TraesCS2D01G279300;TraesCS6A01G271600;TraesCS6B01G298800;TraesCS6D01G251800
Porphyrin and chlorophyll metabolism	ko00860	0.435762	1	1.09042	10	164	TraesCS3A01G101900;TraesCS3A01G151900;TraesCS3B01G119400;TraesCS3B01G574300;TraesCS3D01G103900;TraesCS5A01G355700;TraesCS5D01G364200;TraesCS6B01G174300;TraesCS6D01G135300;Triticum_aestivum_newGene_18235
Plant hormone signal transduction	ko04075	0.26356	1	1.08821	60	986	TraesCS1A01G077800;TraesCS1B01G201800;TraesCS1B01G229400;TraesCS1D01G079900;TraesCS1D01G177000;TraesCS2A01G183900;TraesCS2A01G253900;TraesCS2A01G286700;TraesCS2A01G491000;TraesCS2B01G519200;TraesCS2D01G176800;TraesCS2D01G428000;TraesCS3A01G121300;TraesCS3A01G145300;TraesCS3A01G490100;TraesCS3B01G140700;TraesCS3B01G172400;TraesCS3B01G404600;TraesCS3B01G411300;TraesCS3D01G123400;TraesCS3D01G249000;…
alpha-Linolenic acid metabolism	ko00592	0.436571	1	1.06992	14	234	TraesCS3B01G514300;TraesCS3B01G549200;TraesCS4A01G202100;TraesCS4B01G356100;TraesCS4D01G103000;TraesCS6B01G193400;TraesCS7A01G141800;TraesCS7A01G537100;TraesCS7B01G044200;TraesCS7B01G079300;TraesCS7B01G455300;TraesCS7D01G143200;TraesCS7D01G244800;TraesCS7D01G524400
Arginine and proline metabolism	ko00330	0.542471	1	0.99719	15	269	TraesCS1D01G160400;TraesCS2A01G500400;TraesCS2B01G528300;TraesCS2D01G500600;TraesCS3A01G250700;TraesCS3B01G280200;TraesCS4B01G098300;TraesCS5A01G113200;TraesCS5B01G120100;TraesCS5D01G342000;TraesCS6A01G239600;TraesCS7D01G375700;TraesCSU01G047800;TraesCSU01G066700;Triticum_aestivum_newGene_20815
Circadian rhythm - plant	ko04712	0.55466	1	0.993497	10	180	TraesCS2A01G025700;TraesCS2A01G035300;TraesCS2A01G081900;TraesCS2A01G527700;TraesCS2B01G038700;TraesCS2B01G558400;TraesCS2D01G027900;TraesCS2D01G530600;TraesCS3B01G162000;TraesCS6A01G175800
Amino sugar and nucleotide sugar metabolism	ko00520	0.547518	1	0.991379	26	469	TraesCS1A01G419600;TraesCS1B01G449700;TraesCS2A01G098400;TraesCS2A01G274300;TraesCS2B01G114500;TraesCS2D01G033100;TraesCS2D01G097800;TraesCS3A01G239200;TraesCS3A01G401600;TraesCS3B01G293200;TraesCS3B01G434500;TraesCS3D01G008400;TraesCS3D01G260300;TraesCS3D01G396400;TraesCS4A01G188300;TraesCS4B01G127600;TraesCS4D01G125100;TraesCS5A01G314800;TraesCS5B01G096200;TraesCS5B01G315700;TraesCS5B01G497400;…
Folate biosynthesis	ko00790	0.600614	1	0.975434	3	55	TraesCS2B01G547000;TraesCS2D01G468300;Triticum_aestivum_newGene_27617
Biosynthesis of amino acids	ko01230	0.687275	1	0.940057	43	818	TraesCS1D01G073000;TraesCS1D01G160400;TraesCS2A01G234900;TraesCS2A01G291900;TraesCS2A01G292000;TraesCS2A01G500400;TraesCS2A01G523400;TraesCS2B01G308500;TraesCS2B01G521700;TraesCS2B01G528300;TraesCS2B01G553300;TraesCS2D01G262400;TraesCS2D01G290000;TraesCS2D01G500600;TraesCS2D01G525500;TraesCS3A01G041800;TraesCS3B01G076300;TraesCS3B01G321600;TraesCS4A01G019100;TraesCS4A01G184100;TraesCS4A01G246100;…
Lysine degradation	ko00310	0.721109	1	0.851569	7	147	TraesCS4B01G098300;TraesCS5A01G113200;TraesCS5B01G120100;TraesCS6A01G239600;TraesCS6A01G344000;TraesCSU01G066700;Triticum_aestivum_newGene_20815
Sulfur metabolism	ko00920	0.747556	1	0.819066	6	131	TraesCS2D01G031800;TraesCS3B01G321600;TraesCS3B01G438700;TraesCS4A01G401700;TraesCS6D01G128900;Triticum_aestivum_newGene_2340
Pantothenate and CoA biosynthesis	ko00770	0.732311	1	0.812861	4	88	TraesCS6A01G098300;TraesCS6D01G084500;Triticum_aestivum_newGene_28073;Triticum_aestivum_newGene_28226
Glycerophospholipid metabolism	ko00564	0.851341	1	0.801477	16	357	TraesCS1B01G292200;TraesCS2A01G176400;TraesCS2B01G202800;TraesCS2D01G183800;TraesCS3A01G028700;TraesCS3A01G315800;TraesCS3B01G351100;TraesCS3D01G315700;TraesCS4A01G253900;TraesCS4A01G298300;TraesCS4A01G361400;TraesCS4B01G015300;TraesCS4D01G013500;TraesCS5B01G511500;TraesCS5B01G525600;TraesCS5D01G512000
Cysteine and methionine metabolism	ko00270	0.886586	1	0.766412	15	350	TraesCS1A01G089500;TraesCS1A01G089600;TraesCS1D01G073000;TraesCS1D01G098000;TraesCS1D01G098100;TraesCS3A01G084400;TraesCS3B01G321600;TraesCS4A01G401700;TraesCS4D01G234700;TraesCS5A01G407700;TraesCS5B01G412500;TraesCS5D01G417600;TraesCS6D01G128900;Triticum_aestivum_newGene_2340;Triticum_aestivum_newGene_8462
Propanoate metabolism	ko00640	0.766427	1	0.755618	3	71	TraesCS2A01G290900;TraesCS2B01G307300;TraesCS2D01G288800
DNA replication	ko03030	0.893603	1	0.709016	9	227	TraesCS1D01G196000;TraesCS3A01G138100;TraesCS3B01G137500;TraesCS6B01G462700;TraesCS6D01G398100;TraesCS7B01G352800;Triticum_aestivum_newGene_14779;Triticum_aestivum_newGene_2324;Triticum_aestivum_newGene_8830
Ether lipid metabolism	ko00565	0.823218	1	0.708236	4	101	TraesCS4A01G298300;TraesCS4B01G015300;TraesCS4D01G013500;TraesCS5B01G525600
Mismatch repair	ko03430	0.900946	1	0.673014	7	186	TraesCS1D01G196000;TraesCS3A01G138100;TraesCS5A01G206300;TraesCS6B01G462700;TraesCS6D01G398100;Triticum_aestivum_newGene_14779;Triticum_aestivum_newGene_2324
Citrate cycle (TCA cycle)	ko00020	0.926269	1	0.620218	6	173	TraesCS1A01G066400;TraesCS1D01G067500;TraesCS5A01G407700;TraesCS5B01G412500;TraesCS5D01G417600;Triticum_aestivum_newGene_10709
Inositol phosphate metabolism	ko00562	0.930901	1	0.61313	6	175	TraesCS4A01G298300;TraesCS4B01G015300;TraesCS4D01G013500;TraesCS4D01G195800;TraesCS5D01G002700;TraesCS7D01G364900
Phosphatidylinositol signaling system	ko04070	0.955648	1	0.590475	7	212	TraesCS2A01G166300;TraesCS3A01G315800;TraesCS3B01G351100;TraesCS3D01G315700;TraesCS4D01G195800;TraesCS5A01G239100;TraesCS5D01G002700
Homologous recombination	ko03440	0.981519	1	0.525969	7	238	TraesCS3A01G138100;TraesCS5B01G379700;TraesCS6B01G462700;TraesCS6D01G398100;TraesCS7A01G384800;Triticum_aestivum_newGene_14779;Triticum_aestivum_newGene_2324
Nucleotide excision repair	ko03420	0.982768	1	0.521586	7	240	TraesCS1D01G196000;TraesCS3A01G138100;TraesCS3B01G137500;TraesCS6B01G462700;TraesCS6D01G398100;Triticum_aestivum_newGene_14779;Triticum_aestivum_newGene_2324
Terpenoid backbone biosynthesis	ko00900	0.981247	1	0.478154	5	187	TraesCS2A01G425500;TraesCS2D01G423400;TraesCS2D01G502400;TraesCS3A01G258600;TraesCS3B01G437300
Purine metabolism	ko00230	0.999863	1	0.472157	16	606	TraesCS1D01G452300;TraesCS2A01G558100;TraesCS2B01G377500;TraesCS2D01G031800;TraesCS2D01G571500;TraesCS3A01G138100;TraesCS3B01G137500;TraesCS4A01G213400;TraesCS4B01G102400;TraesCS5D01G499000;TraesCS6A01G083900;TraesCS6B01G063300;TraesCS6D01G077500;TraesCS7A01G481500;TraesCS7B01G352800;TraesCS7B01G383900
Plant-pathogen interaction	ko04626	0.999998	1	0.466187	25	959	TraesCS1A01G238800;TraesCS1A01G309400;TraesCS1B01G250900;TraesCS1D01G239000;TraesCS2A01G166300;TraesCS2A01G349100;TraesCS3A01G334200;TraesCS3B01G314000;TraesCS3B01G593500;TraesCS3D01G196000;TraesCS4B01G327800;TraesCS4D01G324800;TraesCS5A01G239100;TraesCS5D01G446800;TraesCS5D01G550800;TraesCS6A01G212000;TraesCS6A01G349400;TraesCS7A01G257200;TraesCS7A01G306000;TraesCS7B01G161600;TraesCS7B01G412100;…
Pyrimidine metabolism	ko00240	0.999791	1	0.449668	13	517	TraesCS1D01G452300;TraesCS2A01G558100;TraesCS2B01G547000;TraesCS2D01G571500;TraesCS3A01G138100;TraesCS3B01G137500;TraesCS4A01G213400;TraesCS4B01G102400;TraesCS4B01G143300;TraesCS5D01G499000;TraesCS7B01G352800;Triticum_aestivum_newGene_4366;Triticum_aestivum_newGene_7114
Glucosinolate biosynthesis	ko00966	0.900154	1	0.447074	1	40	TraesCSU01G084700
Non-homologous end-joining	ko03450	0.900154	1	0.447074	1	40	Triticum_aestivum_newGene_8830
Selenocompound metabolism	ko00450	0.954986	1	0.420775	2	85	TraesCS2D01G031800;Triticum_aestivum_newGene_9502
Oxidative phosphorylation	ko00190	1	1	0.413001	20	866	TraesCS1D01G040000;TraesCS1D01G107600;TraesCS1D01G257600;TraesCS2B01G273900;TraesCS2D01G229600;TraesCS3A01G534500;TraesCS4A01G099800;TraesCS4A01G283100;TraesCS4B01G204500;TraesCS4D01G205400;TraesCS6A01G303800;TraesCS7A01G145400;TraesCS7A01G510800;TraesCS7B01G047600;TraesCS7B01G421700;TraesCS7D01G146700;TraesCS7D01G146800;TraesCS7D01G500200;TraesCSU01G270000;Triticum_aestivum_newGene_24525
Protein processing in endoplasmic reticulum	ko04141	1	1	0.40998	21	916	TraesCS2A01G060000;TraesCS3A01G035400;TraesCS3A01G035500;TraesCS3B01G048800;TraesCS3B01G171200;TraesCS3D01G203800;TraesCS4A01G056500;TraesCS4B01G337400;TraesCS4D01G338300;TraesCS5A01G511700;TraesCS5B01G054600;TraesCS5B01G174300;TraesCS6A01G283900;TraesCS6B01G110200;TraesCS7A01G177800;TraesCS7D01G179000;TraesCS7D01G179100;TraesCS7D01G179600;Triticum_aestivum_newGene_19773;Triticum_aestivum_newGene…
Sulfur relay system	ko04122	0.929361	1	0.38876	1	46	TraesCS6D01G128900
Ubiquitin mediated proteolysis	ko04120	0.999996	1	0.38458	14	651	TraesCS3A01G030100;TraesCS3A01G288900;TraesCS3D01G190400;TraesCS3D01G288700;TraesCS4A01G313600;TraesCS4B01G065500;TraesCS4B01G337400;TraesCS4D01G064500;TraesCS5B01G174300;TraesCS5B01G185900;TraesCS5B01G566100;TraesCS5D01G558500;TraesCS6A01G283900;Triticum_aestivum_newGene_966
Nicotinate and nicotinamide metabolism	ko00760	0.940586	1	0.364958	1	49	TraesCS2B01G178400
Protein export	ko03060	0.999237	1	0.338692	5	264	TraesCS4A01G056500;TraesCS4D01G338300;TraesCS5A01G511700;Triticum_aestivum_newGene_11963;Triticum_aestivum_newGene_11970
Regulation of autophagy	ko04140	0.98678	1	0.325145	2	110	TraesCS1D01G082600;TraesCS6B01G285600
Diterpenoid biosynthesis	ko00904	0.98971	1	0.311008	2	115	TraesCS3D01G149600;TraesCS7D01G026000
Endocytosis	ko04144	0.999997	1	0.278179	7	450	TraesCS3A01G081400;TraesCS3B01G096400;TraesCS5B01G525600;TraesCS5B01G530800;TraesCS5D01G002700;TraesCS6A01G131300;Triticum_aestivum_newGene_7798
RNA polymerase	ko03020	0.998934	1	0.27654	3	194	TraesCS2A01G558100;TraesCS2D01G571500;TraesCS5D01G499000
2-Oxocarboxylic acid metabolism	ko01210	0.999278	1	0.265588	3	202	TraesCS2D01G262400;TraesCS5D01G070800;TraesCSU01G084700
Phagosome	ko04145	0.99998	1	0.230748	4	310	TraesCS1B01G347000;TraesCS4A01G056500;Triticum_aestivum_newGene_19773;Triticum_aestivum_newGene_24525
Ribosome	ko03010	1	1	0.17612	13	1320	TraesCS2A01G443200;TraesCS2B01G464300;TraesCS2B01G480600;TraesCS5A01G196400;TraesCS5B01G187200;TraesCS5B01G260700;TraesCS5B01G554700;TraesCS5D01G194700;TraesCS5D01G269800;TraesCS6B01G064300;TraesCS6B01G424800;Triticum_aestivum_newGene_1357;Triticum_aestivum_newGene_2514
Basal transcription factors	ko03022	0.999911	1	0.173621	2	206	TraesCS1B01G386800;TraesCS3D01G468500
Proteasome	ko03050	0.999979	1	0.153502	2	233	TraesCS7A01G421700;TraesCS7B01G321900
Ribosome biogenesis in eukaryotes	ko03008	1	1	0.146983	3	365	TraesCS3B01G558900;Triticum_aestivum_newGene_10711;Triticum_aestivum_newGene_20858
mRNA surveillance pathway	ko03015	1	1	0.0885295	2	404	TraesCS6A01G351900;TraesCS7B01G229300
RNA transport	ko03013	1	1	0.0551943	2	648	TraesCS3B01G558900;TraesCS6B01G318800
Spliceosome	ko03040	1	1	0.0473721	2	755	TraesCS1B01G343700;TraesCS5B01G544100
RNA degradation	ko03018	1	1	0.0416852	1	429	TraesCS6A01G377900
