# Supplementary material for: Identification of the vernalization gene VRN-B1 responsible for heading date variation by QTL mapping using a RIL population in wheat
Source: BMC Plant Biol. 2020 Jul 13;20:331. doi: 10.1186/s12870-020-02539-5 (PMC7359472; doi:10.1186/s12870-020-02539-5)
Supplement: Supplementary file 20 — Additional file 20: Table S8. Summary of the sequencing data generated in this study. [file 12870_2020_2539_MOESM20_ESM.xlsx]

## Sheet: TableS1
Table S8 Summary of the sequencing data generated in this study.
Sample	Clean reads	Clean base	Q30 (%)	GC (%)
P1 (eh1)	27328856	8157832912	88.67	58.11
P2 (LX987)	25617449	7645936282	88.8	57.7
B1 (early heading bulk)	66894842	19996737990	89.32	57.42
B2 (late heading bulk)	63232687	18907890398	89.26	56.27
