# Supplementary material for: Identification of the vernalization gene VRN-B1 responsible for heading date variation by QTL mapping using a RIL population in wheat
Source: BMC Plant Biol. 2020 Jul 13;20:331. doi: 10.1186/s12870-020-02539-5 (PMC7359472; doi:10.1186/s12870-020-02539-5)
Supplement: Supplementary file 21 — Additional file 21: Table S9. Primers for sequencing of VRN-B1 and marker primers for detection of a 37 bp deletion in VRN-B1. [file 12870_2020_2539_MOESM21_ESM.xlsx]

## Sheet: Sheet1
Table S9. Primers for sequencing of VRN-B1 and Ppd-A1 and marker primers for detection of mutations in VRN-B1 and Ppd-A1
Name	Forward primer	Reverse primer	Product length (bp)	Function
Vm72	CCTCTCCTCCCTCTCTTCCG	GAAAAAGTCTGCAGAAACTCTCA	1400	VRN-B1 sequencing
Vlx1	AGTGACATCGCAATTTAGCAT	GCTACCTGAGTTATAGTTCCGAC	1199	VRN-B1 sequencing
Vlx4	CCTCATGGCAAAGACCTGT	AGACTATGCCATGAAATCCTG	1376	VRN-B1 sequencing
Vlx25	TGCCACATCTTTACTTAGTCCAC	GGCACAAAGAAACAAAATTACCA	561	VRN-B1 sequencing
Vlx7	TTTACATTGAGCTTTGCCCATC	TAACTAGGTTCTCCATGACCGAT	1243	VRN-B1 sequencing
Vlx27	AAGGCCCACTAAGAAACCCTA	CTTGTTGCTGCCTACTGTCC	1541	VRN-B1 sequencing
Vlx18	GCGCCAACAGTTACTAGCA	AGCCTAAAGACTTTGATTCCG	1229	VRN-B1 sequencing
Vlx22	AAGGCATTTTATTGGTACGACA	CCGAGCTGCTTCAAATCCG	1382	VRN-B1 sequencing
TavBI	TCGGTAGCTGTTTCCATCCGTT	CCTCAGCGACGTTGTCCCA	1081	VRN-B1 sequencing
TavBII	GCACATCAGTTTTCCCGTCGT	TGCTGCTCCATTTGCGCTTC	1129	VRN-B1 sequencing
Vm68	CTCGCTTCAATCCTATGTTCG	CTGCACAACCAAAGTGGAC	4456	VRN-B1 sequencing
PPDA32	GATCTACATATCCGTATCGTC	GCATGATTCAATTGGCCTA	1100	Ppd-A1 sequencing
PPDA37	GGACGATCAATATAATTGCC	AGAAATACTTTTATGTTTCGC	1330	Ppd-A2 sequencing
PD84	GTATTTTCTAGTTCCCTCCGTGA	GTCAGCCTCCATTGAACCC	1212	Ppd-A3 sequencing
PPDA42	TTCTAACGAAAGTTTACGCAT	GGCAGTATTGTATCTATACCTTG	1190	Ppd-A4 sequencing
PD64	TTGTGCCGCATTTCTTACCC	GGCCATGTTTTCCATATATTGC	1261	Ppd-A5 sequencing
PD67	TGCCACACCTCATTTTAGACA	AACTCCTCTGACTTGCACT	1178	Ppd-A6 sequencing
PPDA1	ACTTTATATAGTCTGGCTCGG	CGCCCAAATTCAGTACCTCC	3450	Ppd-A7 sequencing
PD48	TTGTTTCTTGATTTGCTTCGGT	CCGCTCTTTGATTTGGTACACT	1160	Ppd-A8 sequencing
PD55	TCAGTCCTCCCCGAACGAGA	AGCCATCACGAACAAAACCCTA	1189	Ppd-A9 sequencing
PD56	TTTGGTCAATCCATCGGGTC	TTCTTCTTGCTGGGTCCAAC	1134	Ppd-A10 sequencing
PPDA11	CCTGCCTTAGCTACCTACCAT	TGATGCCAAACCCAATCTCCC	1569	Ppd-A11 sequencing
PD93F	CCCTAATTTTCTTTTGCGAGA	TTTCTTTTGCTTTGCCCTT	1519	Ppd-A12 sequencing
BI1	GAGAGAGCTCCCCCGGATG	AAGGCTGCGTACTATAGACCC	150	Identification of VRN-B1
Pdel	GAGAGAGCTCCCCCGGATG	AAGGCTGCGTACTATAGACCC	300	Identification of Ppd-A1
