# Supplementary material for: Identification of the vernalization gene VRN-B1 responsible for heading date variation by QTL mapping using a RIL population in wheat
Source: BMC Plant Biol. 2020 Jul 13;20:331. doi: 10.1186/s12870-020-02539-5 (PMC7359472; doi:10.1186/s12870-020-02539-5)
Supplement: Supplementary file 22 — Additional file 22: Table S10. Primers used for RT-qPCR. [file 12870_2020_2539_MOESM22_ESM.xlsx]

## Sheet: Table S3
Table S10 Primers used for RT-qPCR
Gene ID	Protein Description	Forward Primer (5'—3')	Reverse Primer (5'—3')	Size(bp)
TraesCS7B01G013100 (QP1)	protein HEADING DATE 3A-like (FT)	CGCCGCCGTCTACTTCAACTGCC	CACATCCTTCTCCCGCCGGTT	57
TraesCS2D01G232300 (QP2)	protein TPX2-like	CCTCACAAAGAAGGCCCAA	TTTGTTAAATGGCCGTGCTCT	158
TraesCS5A02G427600 (QP3)	SRF-type transcription factor	CACGAACGAGGACTACGCGACGA	AGCTCCTTGACGTCGGCCAT	303
TraesCS6B01G167100 (QP4)	Auxin response factor	AGGACCCATTTCTACCTGCT	GAAACACCTTCTCCGCAGCTC	138
TraesCS6A01G175800 (QP5)	transcription factor HY5-like	AAGAAAGCTTATTTGGGCGAT	TCGGAGCATCTGGTTCTCAT	111
TraesCS7B01G352800 (QP6)	DNA polymerase alpha subunit B	TATTGAAGGCCACAATCCTAG	CACCCTTGATAGTGTGTTCG	151
TraesCS2B01G519200 (QP7)	auxin response factor 11	TGCCTCCTTCAACATTTGGTC	ATTTATCTGTGTATCTTGGCT	201
TraesCS2D01G154700 (QP8)	serine/threonine-protein kinasehaspin homolog	AGCAGAGTCTCATTGTGCAT	AGCTCACTAAAGGACGTGACA	295
TraesCS5B01G429600 (QP9)	CO dehydrogenase flavoprotein C-terminal domain	ACATCAAGCTGTGCAAGACGAAC	CGCCCTGCTCCGGTACTCC	266
